# Supplementary material for: Single nucleus sequencing reveals spermatid chromosome fragmentation as a possible cause of maize haploid induction
Source: Nat Commun. 2017 Oct 23;8:991. doi: 10.1038/s41467-017-00969-8 (PMC5653662; doi:10.1038/s41467-017-00969-8)
Supplement: Supplementary file 4 — Data 1 [file 41467_2017_969_MOESM4_ESM.xlsx]

## Sheet: Supplementary Data 1
Supplementary Data 1 | Rate of Chromosome lagging, deletion, duplication in meiotic process
			Lagging								Deletion										Duplication
		metaphase I		anaphase I		dyad					diakinesis		metaphase I		anaphase I		dyad			diakinesis		metaphase I		anaphase I		dyad
		Rate	Count	Rate	Count	Rate	Count				Rate	Count	Rate	Count	Rate	Count	Rate	Count		Rate	Count	Rate	Count	Rate	Count	Rate	Count
Haploid inducer	CAU5	0.00302115	5/1655	0.00140944	2/1419	0.00239521	2/835		Chr. 2*		0.0021	1/471	0.0022	1/463	0.0094	4/426	0	0/263		0	0/471	0	0/463	0	0/426	0	0/263
									Chr. 4**		0	0/642	0.0014	1/697	0.0052	3/576	0.0035	1/282		0	0/642	0.0014	1/697	0.0052	3/576	0	0/282
									Chr. 6***		0.0034	2/591	0.002	1/495	0.0048	2/417	0	0/290		0	0/591	0	0/495	0.0024	1/417	0	0/290
Inbreed line	Qi319	0	0/1454	0.000739098	1/1353	0.00076746	1/1303		Chr. 2*		0	0/531	0	0/453	0	0/462	0	0/385		0	0/531	0	0/453	0	0/462	0	0/385
									Chr. 4**		0	0/426	0	0/389	0.0019	1/532	0	0/492		0	0/426	0	0/389	0	0/532	0	0/492
									Chr. 6***		0	0/494	0	0/612	0	0/359	0	0/426		0	0/494	0	0/612	0	0/359	0	0/426
	Jing24								Chr. 2*		0	0/543	0	0/460	0	0/396	0	0/452		0	0/543	0	0/460	0	0/396	0	0/452
									Chr. 4**		0	0/462	0	0/431	0	0/433	0	0/437		0	0/462	0	0/431	0	0/433	0	0/437
									Chr. 6***		0	0/552	0	0/529	0	0/402	0	0/392		0	0/552	0	0/529	0	0/402	0	0/392
* The florescence marker for Chr. 2 is "5S".
** The florescence marker for Chr. 4 is "Cent4".
*** The florescence marker for Chr. 6 is "45S".
