# Supplementary material for: Single nucleus sequencing reveals spermatid chromosome fragmentation as a possible cause of maize haploid induction
Source: Nat Commun. 2017 Oct 23;8:991. doi: 10.1038/s41467-017-00969-8 (PMC5653662; doi:10.1038/s41467-017-00969-8)
Supplement: Supplementary file 5 — Data 2 [file 41467_2017_969_MOESM5_ESM.xlsx]

## Sheet: Supplementary Data 2
Supplementary Data 2 | Mapped reads numbers for CAU5 every single nucleus and cell analyzed
No.	Pollen/Tetrad_Number	Nucleus/Cell_Number	Number of filtered_reads	Mapped_Reads_number (MapQ>=10)	Note
1	Pollen 1	Putative trophic Nucleus	4396129	1565475	aneuploid pollen 6 (fig. 2h)
2	Pollen 1	Putative sperm 1	5024440	864183	aneuploid pollen 6 (fig. 2h)
3	Pollen 1	Putative sperm 2	2660416	837697	aneuploid pollen 6 (fig. 2h)
4	Pollen 2	Putative trophic Nucleus	4499357	1510713	aneuploid pollen 3 (fig. 2e)
5	Pollen 2	Putative sperm 1	5862148	1791701	aneuploid pollen 3 (fig. 2e)
6	Pollen 2	Putative sperm 2	4870058	1626150	aneuploid pollen 3 (fig. 2e)
7	Pollen 3	Putative trophic Nucleus	4032471	1347227
8	Pollen 3	Putative sperm 1	4061477	1346482
9	Pollen 3	Putative sperm 2	3190592	1058300
10	Pollen 4	Putative trophic Nucleus	2716453	29529
11	Pollen 4	Putative sperm 1	2467282	851023
12	Pollen 4	Putative sperm 2	3286962	1116834
13	Pollen 5	Putative trophic Nucleus	3279887	1118947
14	Pollen 5	Putative sperm 1	3590098	1187209
15	Pollen 5	Putative sperm 2	2747072	899895
16	Pollen 6	Putative trophic Nucleus	4333113	1462532
17	Pollen 6	Putative sperm 1	2037211	656007
18	Pollen 6	Putative sperm 2	1898857	575964
19	Pollen 7	Putative trophic Nucleus	4933793	1693442	aneuploid pollen 1 (fig. 2c)
20	Pollen 7	Putative sperm 1	4298314	1463332	aneuploid pollen 1 (fig. 2c)
21	Pollen 7	Putative sperm 2	1911570	527729	aneuploid pollen 1 (fig. 2c)
22	Pollen 8	Putative trophic Nucleus	4694594	1547621	aneuploid pollen 2 (fig. 2d)
23	Pollen 8	Putative sperm 1	6107482	952348	aneuploid pollen 2 (fig. 2d)
24	Pollen 8	Putative sperm 2	2105502	493252	aneuploid pollen 2 (fig. 2d)
25	Pollen 9	Putative trophic Nucleus	2342537	796882	aneuploid pollen 4 (fig. 2f)
26	Pollen 9	Putative sperm 1	2220233	768485	aneuploid pollen 4 (fig. 2f)
27	Pollen 9	Putative sperm 2	4906290	1662277	aneuploid pollen 4 (fig. 2f)
28	Pollen 10	Putative trophic Nucleus	3045186	762838
29	Pollen 10	Putative sperm 1	4033464	1252603
30	Pollen 10	Putative sperm 2	4297203	1262565
31	Pollen 11	Putative trophic Nucleus	4133695	26226
32	Pollen 11	Putative sperm 1	3688659	1017777
33	Pollen 11	Putative sperm 2	2665446	837444
34	Pollen 12	Putative trophic Nucleus	1537388	495096	aneuploid pollen 5 (fig. 2g)
35	Pollen 12	Putative sperm 1	3358086	1138445	aneuploid pollen 5 (fig. 2g)
36	Pollen 12	Putative sperm 2	3433276	1117733	aneuploid pollen 5 (fig. 2g)
37	Pollen 13	Putative trophic Nucleus	3118900	1019818
38	Pollen 13	Putative sperm 1	2324447	554378
39	Pollen 13	Putative sperm 2	3882712	1259098
40	Pollen 14	Putative trophic Nucleus	4447324	1377752
41	Pollen 14	Putative sperm 1	3770153	1192029
42	Pollen 14	Putative sperm 2	3221195	684732
43	Pollen 15	Putative trophic Nucleus	4467097	1489472
44	Pollen 15	Putative sperm 1	2539624	654355
45	Pollen 15	Putative sperm 2	2293349	654343
46	Pollen 16	Putative trophic Nucleus	3308618	994240
47	Pollen 16	Putative sperm 1	2019430	593532
48	Pollen 16	Putative sperm 2	3383048	1031359
49	Pollen 17	Putative trophic Nucleus	2438960	745063
50	Pollen 17	Putative sperm 1	5068094	1600791
51	Pollen 17	Putative sperm 2	606919	181966
52	Pollen 18	Putative trophic Nucleus	4526248	1429697
53	Pollen 18	Putative sperm 1	3444322	1121242
54	Pollen 18	Putative sperm 2	3814084	1215552
55	Pollen 19	Putative trophic Nucleus	2691538	851313
56	Pollen 19	Putative sperm 1	2565933	768069
57	Pollen 19	Putative sperm 2	2599964	746082
58	Pollen 20	Putative trophic Nucleus	4413951	1464648
59	Pollen 20	Putative sperm 1	4229752	1174671
60	Pollen 20	Putative sperm 2	2728203	838691
61	Pollen 21	Putative trophic Nucleus	2575771	802896
62	Pollen 21	Putative sperm 1	2238849	504676
63	Pollen 21	Putative sperm 2	2806620	829233
64	Pollen 22	Putative trophic Nucleus	3734398	1229013
65	Pollen 22	Putative sperm 1	2952845	601021
66	Pollen 22	Putative sperm 2	1957239	534966
67	Tetrad 1	Microspore 1	2234990	722528
68	Tetrad 1	Microspore 2	6970959	2273503
69	Tetrad 1	Microspore 3	3474226	1164528
70	Tetrad 1	Microspore 4	1995099	635943
71	Tetrad 2	Microspore 1	2987474	940995
72	Tetrad 2	Microspore 2	2864440	924416
73	Tetrad 2	Microspore 3	1612967	507593
74	Tetrad 2	Microspore 4	1782625	576728
75	Tetrad 3	Microspore 1	4561810	1478930
76	Tetrad 3	Microspore 2	4078545	1315603
77	Tetrad 3	Microspore 3	4637404	1513258
78	Tetrad 3	Microspore 4	4382768	882837
79	Tetrad 4	Microspore 1	3559331	1161591
80	Tetrad 4	Microspore 2	3818498	1237031
81	Tetrad 4	Microspore 3	3324370	1069855
82	Tetrad 4	Microspore 4	4128051	1338307
83	Tetrad 5	Microspore 1	5996186	2017127
84	Tetrad 5	Microspore 2	3980152	1253603
85	Tetrad 5	Microspore 3	4626817	1493953
86	Tetrad 5	Microspore 4	4889680	1607381
87	Tetrad 6	Microspore 1	2239148	725655	Putative aneuploid tetrad 1 (supplementary fig. 1)
88	Tetrad 6	Microspore 2	6229896	1984500	Putative aneuploid tetrad 1 (supplementary fig. 1)
89	Tetrad 6	Microspore 3	5138100	1656761	Putative aneuploid tetrad 1 (supplementary fig. 1)
90	Tetrad 6	Microspore 4	4189876	1365629	Putative aneuploid tetrad 1 (supplementary fig. 1)
91	Tetrad 7	Microspore 1	5178352	1816549
92	Tetrad 7	Microspore 2	2654696	856572
93	Tetrad 7	Microspore 3	2912433	931939
94	Tetrad 7	Microspore 4	3223220	1046088
95	Tetrad 8	Microspore 1	2419878	668486
96	Tetrad 8	Microspore 2	3216491	1038284
97	Tetrad 8	Microspore 3	4082053	1269388
98	Tetrad 8	Microspore 4	4362857	1391272
99	Tetrad 9	Microspore 1	4691719	1470720
100	Tetrad 9	Microspore 2	2385480	751754
101	Tetrad 9	Microspore 3	4158125	1348090
102	Tetrad 9	Microspore 4	4610132	1499605
103	Tetrad 10	Microspore 1	5577977	1569049
104	Tetrad 10	Microspore 2	4062528	1331031
105	Tetrad 10	Microspore 3	3750470	1225932
106	Tetrad 10	Microspore 4	4093856	1336686
107	Tetrad 11	Microspore 1	2986840	927164
108	Tetrad 11	Microspore 2	3379283	1024706
109	Tetrad 11	Microspore 3	4124058	1321118
110	Tetrad 11	Microspore 4	2604153	828725
111	Tetrad 12	Microspore 1	4692750	1532230
112	Tetrad 12	Microspore 2	3258341	1050320
113	Tetrad 12	Microspore 3	2943882	949332
114	Tetrad 12	Microspore 4	4133091	1337134
115	Tetrad 13	Microspore 1	3515207	1079810
116	Tetrad 13	Microspore 2	3921881	1262771
117	Tetrad 13	Microspore 3	2705776	867909
118	Tetrad 13	Microspore 4	4297875	1382244
119	Tetrad 14	Microspore 1	5295511	1644907
120	Tetrad 14	Microspore 2	5228152	1643046
121	Tetrad 14	Microspore 3	5127081	1616034
122	Tetrad 14	Microspore 4	1471036	406581
123	Tetrad 15	Microspore 1	4612145	1548113
124	Tetrad 15	Microspore 2	2584984	815955
125	Tetrad 15	Microspore 3	2310076	725428
126	Tetrad 15	Microspore 4	2682857	862016
127	Tetrad 16	Microspore 1	3257777	1061203
128	Tetrad 16	Microspore 2	2458355	789340
129	Tetrad 16	Microspore 3	2266293	720064
130	Tetrad 16	Microspore 4	5300961	1799359
131	Tetrad 17	Microspore 1	3457480	1103546
132	Tetrad 17	Microspore 2	4000851	1340699
133	Tetrad 17	Microspore 3	3603238	1126917
134	Tetrad 17	Microspore 4	3524517	1127425
135	Tetrad 18	Microspore 1	6500639	1197754
136	Tetrad 18	Microspore 2	3840616	1224103
137	Tetrad 18	Microspore 3	2267814	699121
138	Tetrad 18	Microspore 4	3203593	1038785
Total			490964900	151260220
Average			3.55772e+06	1.09609e+06
