# Supplementary material for: Single nucleus sequencing reveals spermatid chromosome fragmentation as a possible cause of maize haploid induction
Source: Nat Commun. 2017 Oct 23;8:991. doi: 10.1038/s41467-017-00969-8 (PMC5653662; doi:10.1038/s41467-017-00969-8)
Supplement: Supplementary file 6 — Data 3 [file 41467_2017_969_MOESM6_ESM.xlsx]

## Sheet: Supplementary Data 3
Supplementary Data 3 | Mapped reads numbers for B73 single sperm nucleus analyzed
No.	Pollen_Number	Nucleus_Number	Number of filtered_reads	Mapped_Reads_number (MapQ>=10)	Note
1	Pollen 1	Sperm 1	32192000	2764377
2	Pollen 1	Sperm 2	32783136	2559615
3	Pollen 2	Sperm 1	38631432	897502
4	Pollen 2	Sperm 2	44259280	3810259	aneuploid pollen 2 sperm 2 (Supplementary Fig. S5c)
5	Pollen 3	Sperm 1	58395440	1060047
6	Pollen 3	Sperm 2	77285752	2950161	aneuploid pollen 3 sperm 2 (Supplementary Fig. S5c)
7	Pollen 4	Sperm 1	38473936	79854
8	Pollen 4	Sperm 2	86361032	2890958
9	Pollen 5	Sperm 1	110987304	12594686
10	Pollen 5	Sperm 2	30710272	3341818
11	Pollen 6	Sperm 1	33722368	1168033
12	Pollen 6	Sperm 2	123712376	138218
13	Pollen 7	Sperm 1	33674248	2298584
14	Pollen 7	Sperm 2	32607840	138569
15	Pollen 8	Sperm 1	50210184	4523292
16	Pollen 8	Sperm 2	59989688	5653443
17	Pollen 9	Sperm 1	35122520	4310123
18	Pollen 9	Sperm 2	53507456	2060059
19	Pollen 10	Sperm 1	36927688	2332982
20	Pollen 10	Sperm 2	82248456	1450724
21	Pollen 11	Sperm 1	33906072	3129706
22	Pollen 11	Sperm 2	63032024	835343
23	Pollen 12	Sperm 1	31792448	2162612
24	Pollen 12	Sperm 2	30796320	107843
25	Pollen 13	Sperm 1	64826336	2298777
26	Pollen 13	Sperm 2	30092624	348204
27	Pollen 14	Sperm 1	45906448	883583
28	Pollen 14	Sperm 2	74998760	155433
29	Pollen 15	Sperm 1	34123736	4692848
30	Pollen 15	Sperm 2	38009264	2025303
31	Pollen 16	Sperm 1	35249800	3475549
32	Pollen 16	Sperm 2	40211872	1591035
33	Pollen 17	Sperm 1	42202200	73740
34	Pollen 17	Sperm 2	42310200	197977
35	Pollen 18	Sperm 1	41284752	6002661	aneuploid pollen 18 sperm 1 (Supplementary Fig. S5c)
36	Pollen 18	Sperm 2	58850632	2310940
37	Pollen 19	Sperm 1	38234304	2767296
38	Pollen 19	Sperm 2	40478408	1720048
39	Pollen 20	Sperm 1	39117000	2974900
40	Pollen 20	Sperm 2	37827112	1786321
41	Pollen 21	Sperm 1	32469024	3544899
42	Pollen 21	Sperm 2	35691376	3644271
43	Pollen 22	Sperm 1	35195752	3564033
44	Pollen 22	Sperm 2	42099608	5568778
45	Pollen 23	Sperm 1	30597648	2504986
46	Pollen 23	Sperm 2	35186784	1552704
47	Pollen 24	Sperm 1	38280176	5241216
48	Pollen 24	Sperm 2	32629976	3188458
49	Pollen 25	Sperm 1	33253760	1193006
50	Pollen 25	Sperm 2	33590152	520392
Total			2304046976	127086166
Average			4.60809e+07	2.54172e+06
