# Supplementary material for: Single nucleus sequencing reveals spermatid chromosome fragmentation as a possible cause of maize haploid induction
Source: Nat Commun. 2017 Oct 23;8:991. doi: 10.1038/s41467-017-00969-8 (PMC5653662; doi:10.1038/s41467-017-00969-8)
Supplement: Supplementary file 7 — Data 4 [file 41467_2017_969_MOESM7_ESM.xlsx]

## Sheet: Supplementary Data 4
Supplementary Data 4 | Mapped reads numbers for B73-inducer single sperm nucleus analyzed
No.	Pollen_Number	Nucleus_Number	Number of filtered_reads	Mapped_Reads_number (MapQ>=10)	Note
1	Pollen 1	Sperm 1	42700408	6512269	aneuploid pollen 1 sperm 1 (Supplementary Fig. S5b)
2	Pollen 1	Sperm 2	50939592	6984936	aneuploid pollen 1 sperm 2 (Supplementary Fig. S5b)
3	Pollen 2	Sperm 1	53039568	3575842
4	Pollen 2	Sperm 2	46742232	2718709
5	Pollen 3	Sperm 1	48269568	7095071
6	Pollen 3	Sperm 2	51490992	217815
7	Pollen 4	Sperm 1	43004720	1981681
8	Pollen 4	Sperm 2	49431376	4164686	aneuploid pollen 4 sperm 2 (Supplementary Fig. S5b)
9	Pollen 5	Sperm 1	47253288	167739
10	Pollen 5	Sperm 2	42845040	1309314
11	Pollen 6	Sperm 1	62023656	2561639
12	Pollen 6	Sperm 2	47316568	2266845
13	Pollen 7	Sperm 1	44397264	1282269
14	Pollen 7	Sperm 2	43271992	1010258
15	Pollen 8	Sperm 1	45098608	1941940
16	Pollen 8	Sperm 2	48845352	2145602
17	Pollen 9	Sperm 1	49331088	293073
18	Pollen 9	Sperm 2	45401376	925992
19	Pollen 10	Sperm 1	58901480	8152421
20	Pollen 10	Sperm 2	46375216	5727260
21	Pollen 11	Sperm 1	37569536	2507713
22	Pollen 11	Sperm 2	44803832	231026
23	Pollen 12	Sperm 1	45531344	1003283
24	Pollen 12	Sperm 2	44604448	1704199	aneuploid pollen 12 sperm 2 (Supplementary Fig. S5b)
25	Pollen 13	Sperm 1	60544040	1213437
26	Pollen 13	Sperm 2	50258432	2287483
27	Pollen 14	Sperm 1	65529912	4580439	aneuploid pollen 14 sperm 1 (Supplementary Fig. S5b)
28	Pollen 14	Sperm 2	55634880	148164
29	Pollen 15	Sperm 1	60167704	9332655	aneuploid pollen 15 sperm 1 (Supplementary Fig. S5b)
30	Pollen 15	Sperm 2	59032016	9038899	aneuploid pollen 15 sperm 2 (Supplementary Fig. S5b)
31	Pollen 16	Sperm 1	54450416	4711016	aneuploid pollen 16 sperm 1 (Supplementary Fig. S5b)
32	Pollen 16	Sperm 2	66617512	275840	aneuploid pollen 16 sperm 2 (Supplementary Fig. S5b)
33	Pollen 17	Sperm 1	48192056	1281912
34	Pollen 17	Sperm 2	43154120	4736458
35	Pollen 18	Sperm 1	61896640	5697937
36	Pollen 18	Sperm 2	49005744	882087
37	Pollen 19	Sperm 1	42049960	4882048
38	Pollen 19	Sperm 2	43921688	4738118
39	Pollen 20	Sperm 1	43661160	1403417
40	Pollen 20	Sperm 2	50596592	580182
41	Pollen 21	Sperm 1	45504160	5814863	aneuploid pollen 21 sperm 1 (Supplementary Fig. S5b)
42	Pollen 21	Sperm 2	41284992	4001805	aneuploid pollen 21 sperm 2 (Supplementary Fig. S5b)
43	Pollen 22	Sperm 1	61171216	8650973
44	Pollen 22	Sperm 2	41523952	3940329
45	Pollen 23	Sperm 1	45273592	121400
46	Pollen 23	Sperm 2	41171536	3302405
47	Pollen 24	Sperm 1	46261888	6395058	aneuploid pollen 24 sperm 1 (Supplementary Fig. S5b)
48	Pollen 24	Sperm 2	46234152	415166
49	Pollen 25	Sperm 1	45134496	249096
50	Pollen 25	Sperm 2	43825824	1886267
51	Pollen 26	Sperm 1	63680352	4067572	aneuploid pollen 26 sperm 1 (Supplementary Fig. S5b)
52	Pollen 26	Sperm 2	42927720	779759	aneuploid pollen 26 sperm 2 (Supplementary Fig. S5b)
Total			2557895296	161896367
Average			4.91903e+07	3.11339e+06
