# Supplementary material for: Single nucleus sequencing reveals spermatid chromosome fragmentation as a possible cause of maize haploid induction
Source: Nat Commun. 2017 Oct 23;8:991. doi: 10.1038/s41467-017-00969-8 (PMC5653662; doi:10.1038/s41467-017-00969-8)
Supplement: Supplementary file 8 — Data 5 [file 41467_2017_969_MOESM8_ESM.xlsx]

## Sheet: Supplementary Data 5
Supplementary Data 5 | Mapped reads numbers for Chang7-2 single sperm nucleus analyzed
No.	Pollen_Number	Nucleu_Number	Number of filtered_reads	Mapped_Reads_number(MapQ>=10)	Note
1	Pollen 1	Sperm 1	41020392	2978691
2	Pollen 1	Sperm 2	53392528	2706177
3	Pollen 2	Sperm 1	46483792	4037693
4	Pollen 2	Sperm 2	48795352	3501907
5	Pollen 3	Sperm 1	53271464	4025185
6	Pollen 3	Sperm 2	49240120	2905675
7	Pollen 4	Sperm 1	49337688	1305942
8	Pollen 4	Sperm 2	47606800	1680380
9	Pollen 5	Sperm 1	56606864	3439397
10	Pollen 5	Sperm 2	48067720	799195
11	Pollen 6	Sperm 1	46766080	3366169
12	Pollen 6	Sperm 2	38208672	651718
13	Pollen 7	Sperm 1	55111912	4460733	aneuploid pollen 7 sperm 1 (Supplementary Fig. S5e)
14	Pollen 7	Sperm 2	53509792	3713404	aneuploid pollen 7 sperm 2 (Supplementary Fig. S5e)
15	Pollen 8	Sperm 1	44314456	2698807
16	Pollen 8	Sperm 2	47280240	2458314
17	Pollen 9	Sperm 1	41270464	3602060
18	Pollen 9	Sperm 2	45010584	344317
19	Pollen 10	Sperm 1	44784248	1577940
20	Pollen 10	Sperm 2	45496128	427749
21	Pollen 11	Sperm 1	53376512	3892005
22	Pollen 11	Sperm 2	46202488	216474
23	Pollen 12	Sperm 1	48790808	1824653
24	Pollen 12	Sperm 2	45441616	2305809
25	Pollen 13	Sperm 1	44211144	1053581
26	Pollen 13	Sperm 2	51178384	1159559
27	Pollen 14	Sperm 1	40857272	2292099
28	Pollen 14	Sperm 2	61984544	1248957
29	Pollen 15	Sperm 1	54307528	3414310
30	Pollen 15	Sperm 2	50199984	2705228
31	Pollen 16	Sperm 1	62445072	2654728
32	Pollen 16	Sperm 2	45917976	1062215
33	Pollen 17	Sperm 1	41345400	3077219
34	Pollen 17	Sperm 2	46742368	1559572
35	Pollen 18	Sperm 1	48893248	3988316
36	Pollen 18	Sperm 2	46172448	2021887
37	Pollen 19	Sperm 1	53294352	1791391
38	Pollen 19	Sperm 2	69195656	2330155
39	Pollen 20	Sperm 1	48788760	4726120
40	Pollen 20	Sperm 2	51590408	4605953
41	Pollen 21	Sperm 1	39338560	2008992
42	Pollen 21	Sperm 2	40412264	1904773
43	Pollen 22	Sperm 1	42661768	2838215
44	Pollen 22	Sperm 2	40844552	1071319
45	Pollen 23	Sperm 1	40340880	247411
46	Pollen 23	Sperm 2	38214904	1240384
47	Pollen 24	Sperm 1	63086400	5274257	aneuploid pollen 24 sperm 1 (Supplementary Fig. S5e)
48	Pollen 24	Sperm 2	59949560	85222
49	Pollen 25	Sperm 1	49168624	1218772
50	Pollen 25	Sperm 2	56102968	1539538
51	Pollen 26	Sperm 1	53415904	2980557
52	Pollen 26	Sperm 2	50012600	742309
53	Pollen 27	Sperm 1	52803496	875048
54	Pollen 27	Sperm 2	47648696	1526152
55	Pollen 28	Sperm 1	49096832	2422282
56	Pollen 28	Sperm 2	54345168	1532055
57	Pollen 29	Sperm 1	42949536	2612404
58	Pollen 29	Sperm 2	43201592	344081
59	Pollen 30	Sperm 1	49855912	1896072
60	Pollen 30	Sperm 2	50421648	1705354
61	Pollen 31	Sperm 1	54408376	2453670
62	Pollen 31	Sperm 2	48250664	1596400
63	Pollen 32	Sperm 1	40753528	2336357
64	Pollen 32	Sperm 2	96172712	5069914
65	Pollen 33	Sperm 1	64442776	1561917
66	Pollen 33	Sperm 2	65455184	1768198
Total			3299866368	147463337
Average			4.9998e+07	2.23429e+06
