# Supplementary material for: Single nucleus sequencing reveals spermatid chromosome fragmentation as a possible cause of maize haploid induction
Source: Nat Commun. 2017 Oct 23;8:991. doi: 10.1038/s41467-017-00969-8 (PMC5653662; doi:10.1038/s41467-017-00969-8)
Supplement: Supplementary file 9 — Data 6 [file 41467_2017_969_MOESM9_ESM.xlsx]

## Sheet: Supplementary Data 6
Supplementary Data 6 | Mapped reads numbers for CHOI3 single sperm nucleus analyzed
No.	Pollen_Number	Nucleu_Number	Number of filtered_reads	Mapped_Reads_number(MapQ>=10)	Note
1	Pollen 1	Sperm 1	29948760	1356747
2	Pollen 1	Sperm 2	26077784	398208
3	Pollen 2	Sperm 1	32691104	500051
4	Pollen 2	Sperm 2	54977480	116873
5	Pollen 3	Sperm 1	40044784	1780540
6	Pollen 3	Sperm 2	34980136	1072980
7	Pollen 4	Sperm 1	39195768	459096
8	Pollen 4	Sperm 2	48821376	2086991
9	Pollen 5	Sperm 1	57808464	2324786
10	Pollen 5	Sperm 2	50462880	1228962
11	Pollen 6	Sperm 1	39959920	1030549
12	Pollen 6	Sperm 2	57737936	182254
13	Pollen 7	Sperm 1	43183792	707359
14	Pollen 7	Sperm 2	36881616	641054
15	Pollen 8	Sperm 1	31176768	217945
16	Pollen 8	Sperm 2	52386072	1605817	aneuploid pollen 8 sperm 2 (Supplementary Fig. S5d)
17	Pollen 9	Sperm 1	28913232	685948
18	Pollen 9	Sperm 2	36584336	75640
19	Pollen 10	Sperm 1	40546328	570471
20	Pollen 10	Sperm 2	36505736	91548
21	Pollen 11	Sperm 1	43558008	413482
22	Pollen 11	Sperm 2	42640248	1598870
23	Pollen 12	Sperm 1	33308072	1632724
24	Pollen 12	Sperm 2	30901728	849340
25	Pollen 13	Sperm 1	26940248	1287813
26	Pollen 13	Sperm 2	42138984	2334000
27	Pollen 14	Sperm 1	30878368	1056851
28	Pollen 14	Sperm 2	29621280	122378
29	Pollen 15	Sperm 1	27853048	742369	aneuploid pollen 15 sperm 1 (Supplementary Fig. S5d)
30	Pollen 15	Sperm 2	34219408	1189796
31	Pollen 16	Sperm 1	30038528	1431932
32	Pollen 16	Sperm 2	36644408	63414
33	Pollen 17	Sperm 1	35568632	371048
34	Pollen 17	Sperm 2	26908704	277830
35	Pollen 18	Sperm 1	42564944	1616650
36	Pollen 18	Sperm 2	68223120	1697859
37	Pollen 19	Sperm 1	32235736	1879341
38	Pollen 19	Sperm 2	41598072	2522292
39	Pollen 20	Sperm 1	34816552	609469
40	Pollen 20	Sperm 2	35095904	694338
41	Pollen 21	Sperm 1	30143152	157182
42	Pollen 21	Sperm 2	43973344	531407
43	Pollen 22	Sperm 1	30330120	412885
44	Pollen 22	Sperm 2	62278680	550497
45	Pollen 23	Sperm 1	26016400	96687
46	Pollen 23	Sperm 2	21444712	100660
47	Pollen 24	Sperm 1	25476112	819319	aneuploid pollen 24 sperm 1 (Supplementary Fig. S5d)
48	Pollen 24	Sperm 2	27124136	336128
49	Pollen 25	Sperm 1	43988656	234836
50	Pollen 25	Sperm 2	35300856	885320
51	Pollen 26	Sperm 1	35478376	2479106
52	Pollen 26	Sperm 2	38895584	1656687
53	Pollen 27	Sperm 1	30461392	680827
54	Pollen 27	Sperm 2	30008152	1061948
55	Pollen 28	Sperm 1	30565624	993281
56	Pollen 28	Sperm 2	27838456	304149
57	Pollen 29	Sperm 1	36635880	531148
58	Pollen 29	Sperm 2	70356984	326662
59	Pollen 30	Sperm 1	39144896	2261797	aneuploid pollen 30 sperm 1 (Supplementary Fig. S5d)
60	Pollen 30	Sperm 2	47042560	2596219	aneuploid pollen 30 sperm 2 (Supplementary Fig. S5d)
61	Pollen 31	Sperm 1	37032552	1750784
62	Pollen 31	Sperm 2	29314896	528037
63	Pollen 32	Sperm 1	42652544	570978
64	Pollen 32	Sperm 2	39939640	215889
65	Pollen 33	Sperm 1	31060672	489254
66	Pollen 33	Sperm 2	38012056	440642
67	Pollen 34	Sperm 1	38677840	2693833	aneuploid pollen 34 sperm 1 (Supplementary Fig. S5d)
68	Pollen 34	Sperm 2	52026344	4314214	aneuploid pollen 34 sperm 2 (Supplementary Fig. S5d)
69	Pollen 35	Sperm 1	37824736	2322560
70	Pollen 35	Sperm 2	35635360	1895934	aneuploid pollen 35 sperm 2 (Supplementary Fig. S5d)
Total			2659318976	71764485
Average			3.79903e+07	1.02521e+06
