# Supplementary material for: Single nucleus sequencing reveals spermatid chromosome fragmentation as a possible cause of maize haploid induction
Source: Nat Commun. 2017 Oct 23;8:991. doi: 10.1038/s41467-017-00969-8 (PMC5653662; doi:10.1038/s41467-017-00969-8)
Supplement: Supplementary file 10 — Data 7 [file 41467_2017_969_MOESM10_ESM.xlsx]

## Sheet: Supplementary Data 7
Supplementary Data 7 | Windows defined for CNV calling of CAU5 single nucleus and cell sequencing data
Bin	Chr	Pos1	Pos2	Median_pos	Length	Total_Read_amount
1	chr1	1	234645	117323	234645	37824
2	chr1	234646	235189	234918	544	37029
3	chr1	235190	235250	235220	61	37103
4	chr1	235251	235314	235282	64	37904
5	chr1	235315	235837	235576	523	37394
6	chr1	235838	235921	235880	84	36070
7	chr1	235922	235980	235951	59	33614
8	chr1	235981	236540	236260	560	36760
9	chr1	236541	419996	328268	183456	37317
10	chr1	419997	981814	700906	561818	37629
11	chr1	981815	1320932	1.15137e+06	339118	37994
12	chr1	1320933	1698553	1509743	377621	37997
13	chr1	1698554	2165808	1932181	467255	37983
14	chr1	2165809	2822530	2.49417e+06	656722	37995
15	chr1	2822531	3277245	3049888	454715	37995
16	chr1	3277246	3930637	3.60394e+06	653392	37997
17	chr1	3930638	4446361	4.1885e+06	515724	38000
18	chr1	4446362	5229347	4.83785e+06	782986	38000
19	chr1	5229348	5921618	5575483	692271	37999
20	chr1	5921619	6535123	6228371	613505	38000
21	chr1	6535124	7213026	6874075	677903	37999
22	chr1	7213027	7807866	7.51045e+06	594840	38000
23	chr1	7807867	8184094	7.99598e+06	376228	37857
24	chr1	8184095	8447629	8315862	263535	37997
25	chr1	8447630	9220206	8833918	772577	37998
26	chr1	9220207	9999288	9.60975e+06	779082	37997
27	chr1	9999289	10622536	1.03109e+07	623248	37998
28	chr1	10622537	11172872	1.08977e+07	550336	37999
29	chr1	11172873	11684536	1.14287e+07	511664	37999
30	chr1	11684537	12184758	1.19346e+07	500222	37999
31	chr1	12184759	12863253	12524006	678495	37997
32	chr1	12863254	13373652	13118453	510399	37997
33	chr1	13373653	13809939	13591796	436287	37998
34	chr1	13809940	14377485	1.40937e+07	567546	37999
35	chr1	14377486	14847783	1.46126e+07	470298	37994
36	chr1	14847784	15513711	1.51807e+07	665928	37998
37	chr1	15513712	16349009	1.59314e+07	835298	37999
38	chr1	16349010	17087431	1.67182e+07	738422	37994
39	chr1	17087432	17523762	17305597	436331	37997
40	chr1	17523763	18287332	1.79055e+07	763570	37986
41	chr1	18287333	18980072	1.86337e+07	692740	37990
42	chr1	18980073	19703953	19342013	723881	37989
43	chr1	19703954	20604529	2.01542e+07	900576	37990
44	chr1	20604530	21390032	20997281	785503	37997
45	chr1	21390033	22257483	21823758	867451	37997
46	chr1	22257484	22893439	2.25755e+07	635956	37998
47	chr1	22893440	23644255	2.32688e+07	750816	37996
48	chr1	23644256	24088115	2.38662e+07	443860	37997
49	chr1	24088116	24792729	2.44404e+07	704614	37927
50	chr1	24792730	24792968	24792849	239	37631
51	chr1	24792969	24841805	24817387	48837	37844
52	chr1	24841806	25292539	2.50672e+07	450734	38000
53	chr1	25292540	25693343	2.54929e+07	400804	37871
54	chr1	25693344	25695084	25694214	1741	33611
55	chr1	25695085	25890751	25792918	195667	37970
56	chr1	25890752	26285203	2.6088e+07	394452	37923
57	chr1	26285204	26984943	2.66351e+07	699740	37999
58	chr1	26984944	27509260	27247102	524317	37999
59	chr1	27509261	28202882	2.78561e+07	693622	38000
60	chr1	28202883	28778189	28490536	575307	38000
61	chr1	28778190	29690999	2.92346e+07	912810	37997
62	chr1	29691000	30808207	3.02496e+07	1117208	37998
63	chr1	30808208	31524939	3.11666e+07	716732	38000
64	chr1	31524940	32111898	31818419	586959	37999
65	chr1	32111899	32577526	3.23447e+07	465628	37997
66	chr1	32577527	33682961	33130244	1105435	37998
67	chr1	33682962	34588757	3.41359e+07	905796	37994
68	chr1	34588758	35249052	34918905	660295	37996
69	chr1	35249053	36051222	3.56501e+07	802170	37998
70	chr1	36051223	36844980	3.64481e+07	793758	37994
71	chr1	36844981	37491794	3.71684e+07	646814	37994
72	chr1	37491795	38005767	37748781	513973	37998
73	chr1	38005768	38536736	38271252	530969	37999
74	chr1	38536737	39225806	3.88813e+07	689070	38000
75	chr1	39225807	40059708	3.96428e+07	833902	37999
76	chr1	40059709	40505780	4.02827e+07	446072	37985
77	chr1	40505781	41446508	4.09761e+07	940728	37973
78	chr1	41446509	42166005	41806257	719497	37997
79	chr1	42166006	43069524	42617765	903519	37998
80	chr1	43069525	43768493	43419009	698969	37995
81	chr1	43768494	44729603	4.4249e+07	961110	37990
82	chr1	44729604	45522232	45125918	792629	37997
83	chr1	45522233	46177622	4.58499e+07	655390	37999
84	chr1	46177623	47309593	46743608	1131971	38000
85	chr1	47309594	48345050	47827322	1035457	37998
86	chr1	48345051	49117750	4.87314e+07	772700	37997
87	chr1	49117751	49467412	4.92926e+07	349662	37999
88	chr1	49467413	50118438	4.97929e+07	651026	38000
89	chr1	50118439	50906985	50512712	788547	38000
90	chr1	50906986	51856785	5.13819e+07	949800	38000
91	chr1	51856786	52635019	5.22459e+07	778234	37998
92	chr1	52635020	53411467	5.30232e+07	776448	38000
93	chr1	53411468	54468856	53940162	1057389	37994
94	chr1	54468857	55352252	5.49106e+07	883396	37992
95	chr1	55352253	55764611	55558432	412359	37999
96	chr1	55764612	56356230	56060421	591619	37999
97	chr1	56356231	57209396	5.67828e+07	853166	37993
98	chr1	57209397	57837521	57523459	628125	37998
99	chr1	57837522	58308999	5.80733e+07	471478	38000
100	chr1	58309000	58960262	58634631	651263	37997
101	chr1	58960263	59772883	59366573	812621	38000
102	chr1	59772884	60606099	6.01895e+07	833216	38000
103	chr1	60606100	61247757	6.09269e+07	641658	37996
104	chr1	61247758	61940966	61594362	693209	37999
105	chr1	61940967	62707898	6.23244e+07	766932	37999
106	chr1	62707899	63587796	6.31478e+07	879898	37999
107	chr1	63587797	64327808	6.39578e+07	740012	37997
108	chr1	64327809	65173087	64750448	845279	37997
109	chr1	65173088	66222741	6.56979e+07	1049654	37994
110	chr1	66222742	67139707	6.66812e+07	916966	38000
111	chr1	67139708	67503304	67321506	363597	38000
112	chr1	67503305	68447909	67975607	944605	37995
113	chr1	68447910	69000147	6.8724e+07	552238	37999
114	chr1	69000148	69548678	69274413	548531	37994
115	chr1	69548679	70076183	69812431	527505	38000
116	chr1	70076184	70985152	70530668	908969	37995
117	chr1	70985153	71599526	7.12923e+07	614374	37995
118	chr1	71599527	72812910	7.22062e+07	1213384	37999
119	chr1	72812911	73887254	7.33501e+07	1074344	38000
120	chr1	73887255	74508231	74197743	620977	38000
121	chr1	74508232	75628389	7.50683e+07	1120158	37999
122	chr1	75628390	76203535	7.5916e+07	575146	37999
123	chr1	76203536	77021277	7.66124e+07	817742	37903
124	chr1	77021278	77685966	77353622	664689	37674
125	chr1	77685967	78095593	77890780	409627	38000
126	chr1	78095594	78849712	78472653	754119	37995
127	chr1	78849713	79309460	7.90796e+07	459748	37997
128	chr1	79309461	80081039	79695250	771579	37991
129	chr1	80081040	81252578	80666809	1171539	37998
130	chr1	81252579	82437569	81845074	1184991	38000
131	chr1	82437570	83788532	83113051	1350963	38000
132	chr1	83788533	84628388	8.42085e+07	839856	38000
133	chr1	84628389	85194682	8.49115e+07	566294	38000
134	chr1	85194683	85509662	8.53522e+07	314980	37993
135	chr1	85509663	86141156	8.58254e+07	631494	37995
136	chr1	86141157	86853228	8.64972e+07	712072	38000
137	chr1	86853229	87601876	8.72276e+07	748648	37992
138	chr1	87601877	88094511	87848194	492635	37996
139	chr1	88094512	88532572	88313542	438061	37997
140	chr1	88532573	89169739	88851156	637167	37976
141	chr1	89169740	89620990	89395365	451251	37996
142	chr1	89620991	90147347	89884169	526357	37997
143	chr1	90147348	90692722	90420035	545375	37998
144	chr1	90692723	91475001	91083862	782279	37999
145	chr1	91475002	92053641	9.17643e+07	578640	37999
146	chr1	92053642	92438049	9.22458e+07	384408	37996
147	chr1	92438050	93091938	92764994	653889	37996
148	chr1	93091939	93588940	9.33404e+07	497002	37986
149	chr1	93588941	94185952	9.38874e+07	597012	37696
150	chr1	94185953	95086598	9.46363e+07	900646	38000
151	chr1	95086599	96261277	95673938	1174679	37998
152	chr1	96261278	97018574	96639926	757297	37997
153	chr1	97018575	97485385	97251980	466811	37994
154	chr1	97485386	98226352	97855869	740967	38000
155	chr1	98226353	98612817	98419585	386465	37981
156	chr1	98612818	99131921	9.88724e+07	519104	37996
157	chr1	99131922	99578896	99355409	446975	37996
158	chr1	99578897	100224368	9.99016e+07	645472	37999
159	chr1	100224369	101225786	1.00725e+08	1001418	37998
160	chr1	101225787	101591442	1.01409e+08	365656	37999
161	chr1	101591443	102023114	1.01807e+08	431672	37983
162	chr1	102023115	102760202	1.02392e+08	737088	37995
163	chr1	102760203	103521284	1.03141e+08	761082	37996
164	chr1	103521285	104056844	1.03789e+08	535560	37999
165	chr1	104056845	104881747	104469296	824903	37996
166	chr1	104881748	105692787	1.05287e+08	811040	37997
167	chr1	105692788	106103749	1.05898e+08	410962	37996
168	chr1	106103750	106463978	106283864	360229	37995
169	chr1	106463979	107154848	1.06809e+08	690870	37999
170	chr1	107154849	107892151	107523500	737303	37996
171	chr1	107892152	108255936	108074044	363785	38000
172	chr1	108255937	108662740	1.08459e+08	406804	37997
173	chr1	108662741	109062371	108862556	399631	37982
174	chr1	109062372	109556303	1.09309e+08	493932	37995
175	chr1	109556304	109897956	109727130	341653	37999
176	chr1	109897957	110635572	1.10267e+08	737616	37998
177	chr1	110635573	111376596	1.11006e+08	741024	37999
178	chr1	111376597	111831166	1.11604e+08	454570	37997
179	chr1	111831167	112438929	112135048	607763	37996
180	chr1	112438930	112942036	112690483	503107	37998
181	chr1	112942037	113328558	1.13135e+08	386522	37995
182	chr1	113328559	113740328	1.13534e+08	411770	37999
183	chr1	113740329	114175220	1.13958e+08	434892	37997
184	chr1	114175221	115266073	114720647	1090853	37999
185	chr1	115266074	116069131	1.15668e+08	803058	37995
186	chr1	116069132	116529274	116299203	460143	37997
187	chr1	116529275	117232055	116880665	702781	37999
188	chr1	117232056	117839423	1.17536e+08	607368	37993
189	chr1	117839424	118333401	1.18086e+08	493978	37997
190	chr1	118333402	118886977	1.1861e+08	553576	38000
191	chr1	118886978	119253310	119070144	366333	37983
192	chr1	119253311	119879790	1.19567e+08	626480	37999
193	chr1	119879791	120283908	1.20082e+08	404118	37996
194	chr1	120283909	120666419	120475164	382511	37997
195	chr1	120666420	121085673	1.20876e+08	419254	37996
196	chr1	121085674	121477204	121281439	391531	37999
197	chr1	121477205	121827191	121652198	349987	37999
198	chr1	121827192	122286094	122056643	458903	37991
199	chr1	122286095	122641225	122463660	355131	37995
200	chr1	122641226	122961712	122801469	320487	37990
201	chr1	122961713	123368435	123165074	406723	37996
202	chr1	123368436	123783548	123575992	415113	38000
203	chr1	123783549	124184558	1.23984e+08	401010	38000
204	chr1	124184559	124607131	124395845	422573	37993
205	chr1	124607132	124937743	1.24772e+08	330612	37992
206	chr1	124937744	125309505	1.25124e+08	371762	37993
207	chr1	125309506	125752221	1.25531e+08	442716	37999
208	chr1	125752222	126143051	1.25948e+08	390830	37995
209	chr1	126143052	126587133	1.26365e+08	444082	37998
210	chr1	126587134	127015946	126801540	428813	38000
211	chr1	127015947	127325119	127170533	309173	37995
212	chr1	127325120	127661238	127493179	336119	37993
213	chr1	127661239	128045055	127853147	383817	37988
214	chr1	128045056	128472501	1.28259e+08	427446	37991
215	chr1	128472502	128890344	128681423	417843	37999
216	chr1	128890345	129357613	129123979	467269	37998
217	chr1	129357614	129784297	1.29571e+08	426684	37990
218	chr1	129784298	130097032	129940665	312735	37997
219	chr1	130097033	130504349	130300691	407317	37988
220	chr1	130504350	130808022	130656186	303673	38000
221	chr1	130808023	131192555	131000289	384533	38000
222	chr1	131192556	131555721	1.31374e+08	363166	37998
223	chr1	131555722	132075918	131815820	520197	37984
224	chr1	132075919	132447600	1.32262e+08	371682	37999
225	chr1	132447601	132836766	1.32642e+08	389166	37993
226	chr1	132836767	133242224	1.33039e+08	405458	37996
227	chr1	133242225	133746423	133494324	504199	37999
228	chr1	133746424	134179121	1.33963e+08	432698	37998
229	chr1	134179122	134570676	134374899	391555	37968
230	chr1	134570677	135177263	134873970	606587	37929
231	chr1	135177264	135629572	135403418	452309	38000
232	chr1	135629573	136085822	1.35858e+08	456250	37991
233	chr1	136085823	136519634	1.36303e+08	433812	37996
234	chr1	136519635	136930220	1.36725e+08	410586	37999
235	chr1	136930221	137325484	1.37128e+08	395264	38000
236	chr1	137325485	137746388	1.37536e+08	420904	38000
237	chr1	137746389	138031166	1.37889e+08	284778	37998
238	chr1	138031167	138419218	1.38225e+08	388052	37999
239	chr1	138419219	138923586	1.38671e+08	504368	37999
240	chr1	138923587	139338469	139131028	414883	37995
241	chr1	139338470	139704132	139521301	365663	37999
242	chr1	139704133	140248539	139976336	544407	37999
243	chr1	140248540	140926582	140587561	678043	37997
244	chr1	140926583	141409353	141167968	482771	37996
245	chr1	141409354	141936006	141672680	526653	37988
246	chr1	141936007	142713142	1.42325e+08	777136	37991
247	chr1	142713143	143218741	142965942	505599	37999
248	chr1	143218742	143758084	143488413	539343	37994
249	chr1	143758085	144250692	1.44004e+08	492608	37993
250	chr1	144250693	144980804	1.44616e+08	730112	37991
251	chr1	144980805	145925380	1.45453e+08	944576	37990
252	chr1	145925381	146458492	1.46192e+08	533112	37994
253	chr1	146458493	146876697	146667595	418205	37991
254	chr1	146876698	147367489	1.47122e+08	490792	37990
255	chr1	147367490	147956972	147662231	589483	37986
256	chr1	147956973	148304904	1.48131e+08	347932	37986
257	chr1	148304905	148956213	148630559	651309	37545
258	chr1	148956214	149563261	1.4926e+08	607048	37996
259	chr1	149563262	150238102	149900682	674841	37994
260	chr1	150238103	150596483	150417293	358381	37997
261	chr1	150596484	151038439	1.50817e+08	441956	37995
262	chr1	151038440	151320676	151179558	282237	37995
263	chr1	151320677	151753010	1.51537e+08	432334	37993
264	chr1	151753011	152127849	151940430	374839	37993
265	chr1	152127850	153590657	1.52859e+08	1462808	37993
266	chr1	153590658	154270361	1.53931e+08	679704	37999
267	chr1	154270362	155028816	154649589	758455	37999
268	chr1	155028817	155920293	155474555	891477	37987
269	chr1	155920294	156611864	156266079	691571	37999
270	chr1	156611865	157248096	1.5693e+08	636232	38000
271	chr1	157248097	157773524	1.57511e+08	525428	38000
272	chr1	157773525	158471508	1.58123e+08	697984	37998
273	chr1	158471509	158869243	158670376	397735	37985
274	chr1	158869244	159401842	159135543	532599	37956
275	chr1	159401843	159934184	1.59668e+08	532342	37995
276	chr1	159934185	160270600	1.60102e+08	336416	37997
277	chr1	160270601	160553025	160411813	282425	37996
278	chr1	160553026	161553455	1.61053e+08	1000430	37999
279	chr1	161553456	161969495	1.61761e+08	416040	37999
280	chr1	161969496	162436391	1.62203e+08	466896	38000
281	chr1	162436392	162826327	1.62631e+08	389936	37999
282	chr1	162826328	163615670	163220999	789343	37997
283	chr1	163615671	164433314	1.64024e+08	817644	37999
284	chr1	164433315	164967490	1.647e+08	534176	37981
285	chr1	164967491	165568471	165267981	600981	37994
286	chr1	165568472	166040220	165804346	471749	37988
287	chr1	166040221	166795515	166417868	755295	37986
288	chr1	166795516	167622141	1.67209e+08	826626	37996
289	chr1	167622142	168435604	168028873	813463	37989
290	chr1	168435605	168927892	1.68682e+08	492288	37053
291	chr1	168927893	169745883	169336888	817991	37842
292	chr1	169745884	170352592	170049238	606709	37999
293	chr1	170352593	171096278	1.70724e+08	743686	37995
294	chr1	171096279	171539667	171317973	443389	37996
295	chr1	171539668	172136082	171837875	596415	37997
296	chr1	172136083	173249964	1.72693e+08	1113882	37999
297	chr1	173249965	173883132	1.73567e+08	633168	38000
298	chr1	173883133	174406406	1.74145e+08	523274	37998
299	chr1	174406407	175178860	1.74793e+08	772454	37998
300	chr1	175178861	176149775	175664318	970915	38000
301	chr1	176149776	176753524	176451650	603749	37997
302	chr1	176753525	177465983	177109754	712459	38000
303	chr1	177465984	178448275	1.77957e+08	982292	38000
304	chr1	178448276	178979593	1.78714e+08	531318	37999
305	chr1	178979594	179604286	179291940	624693	37999
306	chr1	179604287	180717759	180161023	1113473	37998
307	chr1	180717760	181088500	180903130	370741	38000
308	chr1	181088501	181668656	1.81379e+08	580156	37993
309	chr1	181668657	182110544	1.8189e+08	441888	37996
310	chr1	182110545	182970030	1.8254e+08	859486	38000
311	chr1	182970031	183555840	1.83263e+08	585810	37997
312	chr1	183555841	184022573	183789207	466733	37998
313	chr1	184022574	184574748	184298661	552175	37964
314	chr1	184574749	184730873	184652811	156125	37953
315	chr1	184730874	185131362	184931118	400489	37996
316	chr1	185131363	185560648	1.85346e+08	429286	37997
317	chr1	185560649	185864830	1.85713e+08	304182	37999
318	chr1	185864831	186272351	186068591	407521	37998
319	chr1	186272352	186686541	1.86479e+08	414190	37996
320	chr1	186686542	187112320	186899431	425779	37996
321	chr1	187112321	187675127	187393724	562807	37996
322	chr1	187675128	188339399	1.88007e+08	664272	37854
323	chr1	188339400	188366524	188352962	27125	36302
324	chr1	188366525	188763075	188564800	396551	37966
325	chr1	188763076	189432258	189097667	669183	38000
326	chr1	189432259	190556916	1.89995e+08	1124658	37979
327	chr1	190556917	191326848	1.90942e+08	769932	37995
328	chr1	191326849	192257610	1.91792e+08	930762	38000
329	chr1	192257611	193352789	192805200	1095179	38000
330	chr1	193352790	194490908	193921849	1138119	37999
331	chr1	194490909	195518681	195004795	1027773	37999
332	chr1	195518682	196331527	1.95925e+08	812846	38000
333	chr1	196331528	197091872	196711700	760345	38000
334	chr1	197091873	197801761	197446817	709889	37998
335	chr1	197801762	198388459	1.98095e+08	586698	37993
336	chr1	198388460	199302512	198845486	914053	38000
337	chr1	199302513	200046878	1.99675e+08	744366	37999
338	chr1	200046879	201037982	2.00542e+08	991104	37994
339	chr1	201037983	201623370	2.01331e+08	585388	38000
340	chr1	201623371	202054142	2.01839e+08	430772	37999
341	chr1	202054143	202888257	202471200	834115	38000
342	chr1	202888258	203491926	203190092	603669	38000
343	chr1	203491927	203875045	203683486	383119	37997
344	chr1	203875046	203946650	203910848	71605	37311
345	chr1	203946651	203951106	2.03949e+08	4456	37654
346	chr1	203951107	203951824	2.03951e+08	718	37732
347	chr1	203951825	203954550	2.03953e+08	2726	34685
348	chr1	203954551	204111361	204032956	156811	35539
349	chr1	204111362	205267394	204689378	1156033	37975
350	chr1	205267395	205882695	205575045	615301	37977
351	chr1	205882696	206569528	206226112	686833	37997
352	chr1	206569529	207472350	2.07021e+08	902822	37997
353	chr1	207472351	208160599	207816475	688249	37999
354	chr1	208160600	208906850	208533725	746251	37970
355	chr1	208906851	209425532	2.09166e+08	518682	37990
356	chr1	209425533	210157472	2.09792e+08	731940	37991
357	chr1	210157473	210860550	2.10509e+08	703078	38000
358	chr1	210860551	211588618	2.11225e+08	728068	37978
359	chr1	211588619	212047050	2.11818e+08	458432	37999
360	chr1	212047051	212582081	212314566	535031	38000
361	chr1	212582082	213510580	213046331	928499	37992
362	chr1	213510581	214051095	213780838	540515	37986
363	chr1	214051096	214732841	2.14392e+08	681746	38000
364	chr1	214732842	215363573	2.15048e+08	630732	38000
365	chr1	215363574	215755935	2.1556e+08	392362	37997
366	chr1	215755936	216310967	2.16033e+08	555032	37990
367	chr1	216310968	217039516	216675242	728549	37997
368	chr1	217039517	217346119	217192818	306603	38000
369	chr1	217346120	217790386	217568253	444267	37982
370	chr1	217790387	218311335	218050861	520949	37998
371	chr1	218311336	218647837	2.1848e+08	336502	38000
372	chr1	218647838	218955073	2.18801e+08	307236	37998
373	chr1	218955074	219381773	2.19168e+08	426700	37983
374	chr1	219381774	219781672	219581723	399899	37982
375	chr1	219781673	220051907	219916790	270235	37997
376	chr1	220051908	220469831	2.20261e+08	417924	37998
377	chr1	220469832	220945108	220707470	475277	37995
378	chr1	220945109	221797075	221371092	851967	37999
379	chr1	221797076	221918829	2.21858e+08	121754	36638
380	chr1	221918830	222377735	2.22148e+08	458906	37751
381	chr1	222377736	223083810	222730773	706075	37998
382	chr1	223083811	223751179	223417495	667369	38000
383	chr1	223751180	224286484	224018832	535305	38000
384	chr1	224286485	224890568	2.24589e+08	604084	37999
385	chr1	224890569	225532705	225211637	642137	37997
386	chr1	225532706	226280491	2.25907e+08	747786	37993
387	chr1	226280492	227286510	226783501	1006019	37998
388	chr1	227286511	227993365	227639938	706855	37998
389	chr1	227993366	228547418	228270392	554053	37999
390	chr1	228547419	229206744	2.28877e+08	659326	37998
391	chr1	229206745	229756441	229481593	549697	37990
392	chr1	229756442	230136228	229946335	379787	37997
393	chr1	230136229	230780314	2.30458e+08	644086	38000
394	chr1	230780315	231442111	231111213	661797	38000
395	chr1	231442112	231664334	231553223	222223	37627
396	chr1	231664335	232123573	231893954	459239	37635
397	chr1	232123574	232903055	2.32513e+08	779482	37998
398	chr1	232903056	233431594	233167325	528539	37999
399	chr1	233431595	234064721	233748158	633127	37979
400	chr1	234064722	234486977	2.34276e+08	422256	37933
401	chr1	234486978	234571203	2.34529e+08	84226	36823
402	chr1	234571204	234626616	234598910	55413	37908
403	chr1	234626617	234641008	2.34634e+08	14392	37939
404	chr1	234641009	234641738	2.34641e+08	730	37753
405	chr1	234641739	234642356	2.34642e+08	618	37518
406	chr1	234642357	234643002	2.34643e+08	646	37056
407	chr1	234643003	234643376	2.34643e+08	374	37630
408	chr1	234643377	234643488	2.34643e+08	112	37456
409	chr1	234643489	234644125	234643807	637	37281
410	chr1	234644126	234644453	2.34644e+08	328	34759
411	chr1	234644454	234644585	2.34645e+08	132	31979
412	chr1	234644586	234644699	2.34645e+08	114	37087
413	chr1	234644700	234644857	2.34645e+08	158	36587
414	chr1	234644858	234645706	234645282	849	37727
415	chr1	234645707	234647208	2.34646e+08	1502	37364
416	chr1	234647209	234648168	2.34648e+08	960	37093
417	chr1	234648169	234653440	2.34651e+08	5272	37919
418	chr1	234653441	234654921	234654181	1481	37942
419	chr1	234654922	234659883	2.34657e+08	4962	37455
420	chr1	234659884	234661029	2.3466e+08	1146	37510
421	chr1	234661030	234662082	234661556	1053	37180
422	chr1	234662083	234662446	2.34662e+08	364	33872
423	chr1	234662447	234664030	2.34663e+08	1584	35471
424	chr1	234664031	234664550	2.34664e+08	520	36944
425	chr1	234664551	234664759	234664655	209	37807
426	chr1	234664760	234664915	2.34665e+08	156	36385
427	chr1	234664916	234665113	2.34665e+08	198	37026
428	chr1	234665114	234665333	2.34665e+08	220	32309
429	chr1	234665334	234665336	234665335	3	34486
430	chr1	234665337	234665376	2.34665e+08	40	28829
431	chr1	234665377	234665389	234665383	13	33556
432	chr1	234665390	234665440	234665415	51	36941
433	chr1	234665441	234665587	234665514	147	37862
434	chr1	234665588	234666317	2.34666e+08	730	37867
435	chr1	234666318	234667188	234666753	871	37792
436	chr1	234667189	234667985	234667587	797	35558
437	chr1	234667986	234668026	234668006	41	35353
438	chr1	234668027	234668089	234668058	63	36490
439	chr1	234668090	234668188	234668139	99	36892
440	chr1	234668189	234668472	2.34668e+08	284	37847
441	chr1	234668473	234668997	234668735	525	37349
442	chr1	234668998	234669174	234669086	177	37485
443	chr1	234669175	234669496	2.34669e+08	322	37878
444	chr1	234669497	234670145	234669821	649	37944
445	chr1	234670146	234670465	2.3467e+08	320	36834
446	chr1	234670466	234670734	234670600	269	37317
447	chr1	234670735	234672468	2.34672e+08	1734	37753
448	chr1	234672469	234673759	234673114	1291	36036
449	chr1	234673760	234673830	234673795	71	35822
450	chr1	234673831	234675853	234674842	2023	36861
451	chr1	234675854	234676121	2.34676e+08	268	37910
452	chr1	234676122	234676730	234676426	609	34664
453	chr1	234676731	234677418	2.34677e+08	688	36308
454	chr1	234677419	234679776	2.34679e+08	2358	37827
455	chr1	234679777	234680325	234680051	549	37997
456	chr1	234680326	234680452	234680389	127	37919
457	chr1	234680453	234680594	2.34681e+08	142	35815
458	chr1	234680595	234680599	234680597	5	26330
459	chr1	234680600	234680602	234680601	3	36286
460	chr1	234680603	234680685	234680644	83	37640
461	chr1	234680686	234681121	2.34681e+08	436	37713
462	chr1	234681122	234682212	234681667	1091	35853
463	chr1	234682213	234684703	234683458	2491	36879
464	chr1	234684704	234684770	234684737	67	33739
465	chr1	234684771	234690711	234687741	5941	37720
466	chr1	234690712	234690868	234690790	157	37711
467	chr1	234690869	234692435	234691652	1567	37664
468	chr1	234692436	234693105	2.34693e+08	670	37799
469	chr1	234693106	234694600	234693853	1495	37970
470	chr1	234694601	234695647	234695124	1047	37935
471	chr1	234695648	234695770	234695709	123	37731
472	chr1	234695771	234697019	234696395	1249	37896
473	chr1	234697020	234697730	234697375	711	35127
474	chr1	234697731	234697959	234697845	229	36926
475	chr1	234697960	234698009	2.34698e+08	50	36745
476	chr1	234698010	234698041	2.34698e+08	32	37539
477	chr1	234698042	234698170	234698106	129	37503
478	chr1	234698171	234701061	234699616	2891	37795
479	chr1	234701062	234702140	234701601	1079	37730
480	chr1	234702141	234703028	2.34703e+08	888	37378
481	chr1	234703029	234704092	2.34704e+08	1064	37141
482	chr1	234704093	234704376	2.34704e+08	284	37992
483	chr1	234704377	234705217	234704797	841	37974
484	chr1	234705218	234705423	2.34705e+08	206	37688
485	chr1	234705424	234705425	2.34705e+08	2	14490
486	chr1	234705426	234705477	2.34705e+08	52	31339
487	chr1	234705478	234705535	2.34706e+08	58	30939
488	chr1	234705536	234705539	2.34706e+08	4	32622
489	chr1	234705540	234705560	234705550	21	31361
490	chr1	234705561	234705606	2.34706e+08	46	30533
491	chr1	234705607	234705670	2.34706e+08	64	37278
492	chr1	234705671	234705892	2.34706e+08	222	37614
493	chr1	234705893	234706300	2.34706e+08	408	37939
494	chr1	234706301	234706821	234706561	521	37865
495	chr1	234706822	234707645	2.34707e+08	824	36252
496	chr1	234707646	234707879	2.34708e+08	234	36206
497	chr1	234707880	234708013	2.34708e+08	134	37908
498	chr1	234708014	234708154	234708084	141	36668
499	chr1	234708155	234708401	234708278	247	37909
500	chr1	234708402	234709109	2.34709e+08	708	37962
501	chr1	234709110	234709335	2.34709e+08	226	37586
502	chr1	234709336	234709880	234709608	545	37303
503	chr1	234709881	234710642	2.3471e+08	762	37852
504	chr1	234710643	234710897	234710770	255	37906
505	chr1	234710898	234711365	2.34711e+08	468	37832
506	chr1	234711366	234717655	2.34715e+08	6290	37708
507	chr1	234717656	234718024	234717840	369	37197
508	chr1	234718025	234719899	234718962	1875	37970
509	chr1	234719900	234720504	234720202	605	37573
510	chr1	234720505	234720724	2.34721e+08	220	37914
511	chr1	234720725	234721001	234720863	277	37944
512	chr1	234721002	234722596	234721799	1595	37734
513	chr1	234722597	234722771	234722684	175	37982
514	chr1	234722772	234722956	234722864	185	37636
515	chr1	234722957	234723673	234723315	717	37902
516	chr1	234723674	234724249	2.34724e+08	576	37944
517	chr1	234724250	234724667	2.34724e+08	418	37552
518	chr1	234724668	234724800	234724734	133	37646
519	chr1	234724801	234724900	2.34725e+08	100	35027
520	chr1	234724901	234724972	2.34725e+08	72	35787
521	chr1	234724973	234725047	234725010	75	37645
522	chr1	234725048	234725267	2.34725e+08	220	37916
523	chr1	234725268	234726099	2.34726e+08	832	37800
524	chr1	234726100	234726832	234726466	733	35910
525	chr1	234726833	234727976	2.34727e+08	1144	36587
526	chr1	234727977	234778750	2.34753e+08	50774	37298
527	chr1	234778751	234779174	2.34779e+08	424	37045
528	chr1	234779175	234779468	2.34779e+08	294	37879
529	chr1	234779469	234780803	234780136	1335	37108
530	chr1	234780804	234781342	234781073	539	37716
531	chr1	234781343	234782428	2.34782e+08	1086	37961
532	chr1	234782429	234783365	234782897	937	37748
533	chr1	234783366	234783823	2.34784e+08	458	37798
534	chr1	234783824	234784219	2.34784e+08	396	37926
535	chr1	234784220	234784707	2.34784e+08	488	37926
536	chr1	234784708	234785484	234785096	777	37962
537	chr1	234785485	234785704	2.34786e+08	220	37802
538	chr1	234785705	234785853	234785779	149	37292
539	chr1	234785854	234786039	2.34786e+08	186	35958
540	chr1	234786040	234786963	2.34787e+08	924	35924
541	chr1	234786964	234787595	2.34787e+08	632	37629
542	chr1	234787596	234788075	2.34788e+08	480	37845
543	chr1	234788076	234788442	234788259	367	37937
544	chr1	234788443	234788593	234788518	151	37316
545	chr1	234788594	234789004	234788799	411	36060
546	chr1	234789005	234790118	2.3479e+08	1114	37634
547	chr1	234790119	234790381	234790250	263	37827
548	chr1	234790382	234790611	2.3479e+08	230	35686
549	chr1	234790612	234790833	2.34791e+08	222	37354
550	chr1	234790834	234791741	2.34791e+08	908	37962
551	chr1	234791742	234792479	2.34792e+08	738	37403
552	chr1	234792480	234793021	2.34793e+08	542	37668
553	chr1	234793022	234793626	234793324	605	37924
554	chr1	234793627	234793928	2.34794e+08	302	37704
555	chr1	234793929	234794421	234794175	493	35559
556	chr1	234794422	234794824	234794623	403	36667
557	chr1	234794825	234794969	234794897	145	36616
558	chr1	234794970	234795150	234795060	181	37599
559	chr1	234795151	234795280	2.34795e+08	130	36948
560	chr1	234795281	234795607	234795444	327	37043
561	chr1	234795608	234796771	2.34796e+08	1164	37756
562	chr1	234796772	234797199	2.34797e+08	428	37928
563	chr1	234797200	234797597	2.34797e+08	398	37853
564	chr1	234797598	234798251	2.34798e+08	654	37025
565	chr1	234798252	234798405	2.34798e+08	154	37427
566	chr1	234798406	234798648	234798527	243	37880
567	chr1	234798649	234998510	2.34899e+08	199862	37876
568	chr1	234998511	235538996	2.35269e+08	540486	37999
569	chr1	235538997	236069662	2.35804e+08	530666	37998
570	chr1	236069663	236421684	2.36246e+08	352022	37997
571	chr1	236421685	236979172	2.367e+08	557488	37996
572	chr1	236979173	237939462	2.37459e+08	960290	37998
573	chr1	237939463	238668825	238304144	729363	38000
574	chr1	238668826	239398897	2.39034e+08	730072	38000
575	chr1	239398898	239773490	239586194	374593	37999
576	chr1	239773491	240458148	2.40116e+08	684658	38000
577	chr1	240458149	240924032	2.40691e+08	465884	37998
578	chr1	240924033	241467715	241195874	543683	37998
579	chr1	241467716	241886242	241676979	418527	37998
580	chr1	241886243	242372790	2.4213e+08	486548	37995
581	chr1	242372791	242751240	2.42562e+08	378450	37999
582	chr1	242751241	243173157	242962199	421917	37999
583	chr1	243173158	243564119	2.43369e+08	390962	37998
584	chr1	243564120	244185140	243874630	621021	37998
585	chr1	244185141	244743138	2.44464e+08	557998	37998
586	chr1	244743139	244914184	2.44829e+08	171046	37085
587	chr1	244914185	244914325	244914255	141	36521
588	chr1	244914326	244914477	2.44914e+08	152	37475
589	chr1	244914478	245218548	245066513	304071	37003
590	chr1	245218549	246245680	2.45732e+08	1027132	37998
591	chr1	246245681	246772357	246509019	526677	38000
592	chr1	246772358	247129926	246951142	357569	37992
593	chr1	247129927	247689201	247409564	559275	37994
594	chr1	247689202	248488478	248088840	799277	37998
595	chr1	248488479	249139542	2.48814e+08	651064	37990
596	chr1	249139543	249736178	2.49438e+08	596636	37985
597	chr1	249736179	250434767	250085473	698589	37990
598	chr1	250434768	251213958	250824363	779191	38000
599	chr1	251213959	252100373	251657166	886415	38000
600	chr1	252100374	252711178	252405776	610805	37999
601	chr1	252711179	253373843	253042511	662665	37991
602	chr1	253373844	254057898	253715871	684055	37988
603	chr1	254057899	254607899	254332899	550001	37993
604	chr1	254607900	255369130	254988515	761231	37998
605	chr1	255369131	256053113	255711122	683983	37998
606	chr1	256053114	256497328	256275221	444215	37995
607	chr1	256497329	257129703	256813516	632375	37981
608	chr1	257129704	257702102	257415903	572399	37998
609	chr1	257702103	258251360	2.57977e+08	549258	37993
610	chr1	258251361	258758593	258504977	507233	37981
611	chr1	258758594	259534292	259146443	775699	38000
612	chr1	259534293	260304886	2.5992e+08	770594	37998
613	chr1	260304887	260678661	260491774	373775	37997
614	chr1	260678662	261468231	2.61073e+08	789570	38000
615	chr1	261468232	262137576	261802904	669345	38000
616	chr1	262137577	262515177	262326377	377601	37999
617	chr1	262515178	263213539	2.62864e+08	698362	37995
618	chr1	263213540	263796651	2.63505e+08	583112	37999
619	chr1	263796652	264427573	2.64112e+08	630922	38000
620	chr1	264427574	265078342	264752958	650769	37999
621	chr1	265078343	265588482	2.65333e+08	510140	37805
622	chr1	265588483	265912155	265750319	323673	37131
623	chr1	265912156	266850424	266381290	938269	37999
624	chr1	266850425	267369001	267109713	518577	37996
625	chr1	267369002	267808557	2.67589e+08	439556	37999
626	chr1	267808558	268508695	2.68159e+08	700138	37999
627	chr1	268508696	269227204	268867950	718509	37991
628	chr1	269227205	270095027	269661116	867823	37999
629	chr1	270095028	271173857	2.70634e+08	1078830	37998
630	chr1	271173858	271706618	271440238	532761	37999
631	chr1	271706619	272321076	2.72014e+08	614458	37999
632	chr1	272321077	272896978	2.72609e+08	575902	37999
633	chr1	272896979	273586815	273241897	689837	37986
634	chr1	273586816	274142092	273864454	555277	37983
635	chr1	274142093	274694632	2.74418e+08	552540	37999
636	chr1	274694633	275214546	2.74955e+08	519914	37997
637	chr1	275214547	275850938	2.75533e+08	636392	38000
638	chr1	275850939	276494044	2.76172e+08	643106	38000
639	chr1	276494045	277299012	2.76897e+08	804968	38000
640	chr1	277299013	277662716	2.77481e+08	363704	37981
641	chr1	277662717	278620375	278141546	957659	37987
642	chr1	278620376	279438652	279029514	818277	37998
643	chr1	279438653	280155375	279797014	716723	37983
644	chr1	280155376	280661482	280408429	506107	37937
645	chr1	280661483	281070369	280865926	408887	32990
646	chr1	281070370	281390230	281230300	319861	35994
647	chr1	281390231	282185459	281787845	795229	37988
648	chr1	282185460	282471957	2.82329e+08	286498	38000
649	chr1	282471958	283395328	282933643	923371	38000
650	chr1	283395329	283874026	2.83635e+08	478698	38000
651	chr1	283874027	284744107	284309067	870081	37991
652	chr1	284744108	285714267	2.85229e+08	970160	37987
653	chr1	285714268	286312724	286013496	598457	38000
654	chr1	286312725	287157239	286734982	844515	37997
655	chr1	287157240	288056073	2.87607e+08	898834	37997
656	chr1	288056074	289106958	288581516	1050885	38000
657	chr1	289106959	289666383	289386671	559425	38000
658	chr1	289666384	290296196	289981290	629813	37997
659	chr1	290296197	290948452	2.90622e+08	652256	37999
660	chr1	290948453	291743624	2.91346e+08	795172	38000
661	chr1	291743625	292208246	2.91976e+08	464622	37996
662	chr1	292208247	292714287	292461267	506041	37998
663	chr1	292714288	293128211	2.92921e+08	413924	37990
664	chr1	293128212	294014890	293571551	886679	37962
665	chr1	294014891	294893890	2.94454e+08	879000	37993
666	chr1	294893891	295553782	2.95224e+08	659892	37998
667	chr1	295553783	296092994	2.95823e+08	539212	37992
668	chr1	296092995	296740935	296416965	647941	37992
669	chr1	296740936	297318235	2.9703e+08	577300	37997
670	chr1	297318236	297849407	2.97584e+08	531172	38000
671	chr1	297849408	298713982	298281695	864575	37999
672	chr1	298713983	299443165	299078574	729183	37996
673	chr1	299443166	299826918	299635042	383753	37998
674	chr1	299826919	300232598	3.0003e+08	405680	37994
675	chr1	300232599	300861378	3.00547e+08	628780	37999
676	chr1	300861379	301255691	301058535	394313	37998
677	chr1	301255692	301476924	301366308	221233	25070
678	chr2	1	722248	361124	722248	37999
679	chr2	722249	1270042	996146	547794	37997
680	chr2	1270043	1721005	1495524	450963	37996
681	chr2	1721006	2225973	1.97349e+06	504968	37999
682	chr2	2225974	2639711	2.43284e+06	413738	38000
683	chr2	2639712	3398996	3019354	759285	37994
684	chr2	3398997	3884026	3.64151e+06	485030	37996
685	chr2	3884027	4700810	4.29242e+06	816784	37993
686	chr2	4700811	5274078	4.98744e+06	573268	37985
687	chr2	5274079	5842826	5.55845e+06	568748	38000
688	chr2	5842827	6340145	6091486	497319	38000
689	chr2	6340146	7010299	6.67522e+06	670154	37996
690	chr2	7010300	7661158	7335729	650859	37969
691	chr2	7661159	8514318	8.08774e+06	853160	37995
692	chr2	8514319	8928701	8721510	414383	37781
693	chr2	8928702	9508683	9.21869e+06	579982	36518
694	chr2	9508684	10522784	10015734	1014101	37999
695	chr2	10522785	11228180	1.08755e+07	705396	38000
696	chr2	11228181	11826852	1.15275e+07	598672	37998
697	chr2	11826853	12637059	12231956	810207	37980
698	chr2	12637060	13470363	1.30537e+07	833304	37978
699	chr2	13470364	13964262	13717313	493899	37998
700	chr2	13964263	14480720	1.42225e+07	516458	37998
701	chr2	14480721	15353960	1.49173e+07	873240	37990
702	chr2	15353961	16409412	1.58817e+07	1055452	38000
703	chr2	16409413	17114179	16761796	704767	37997
704	chr2	17114180	17735525	1.74249e+07	621346	37993
705	chr2	17735526	18245679	1.79906e+07	510154	37997
706	chr2	18245680	19047511	1.86466e+07	801832	37998
707	chr2	19047512	19598382	19322947	550871	37991
708	chr2	19598383	20094114	1.98462e+07	495732	38000
709	chr2	20094115	20988771	20541443	894657	38000
710	chr2	20988772	21680893	2.13348e+07	692122	38000
711	chr2	21680894	22142604	21911749	461711	37999
712	chr2	22142605	22897803	22520204	755199	37994
713	chr2	22897804	23588900	23243352	691097	37998
714	chr2	23588901	24248346	2.39186e+07	659446	37992
715	chr2	24248347	24789557	24518952	541211	37992
716	chr2	24789558	25493977	2.51418e+07	704420	37992
717	chr2	25493978	26000259	2.57471e+07	506282	37984
718	chr2	26000260	26453512	26226886	453253	37974
719	chr2	26453513	27086987	26770250	633475	37974
720	chr2	27086988	27721941	2.74045e+07	634954	37995
721	chr2	27721942	28190938	27956440	468997	37999
722	chr2	28190939	28955467	28573203	764529	38000
723	chr2	28955468	29900235	2.94279e+07	944768	37999
724	chr2	29900236	30692517	3.02964e+07	792282	37997
725	chr2	30692518	31544540	31118529	852023	37996
726	chr2	31544541	32123250	3.18339e+07	578710	37985
727	chr2	32123251	33309594	3.27164e+07	1186344	38000
728	chr2	33309595	33807595	33558595	498001	38000
729	chr2	33807596	34585867	3.41967e+07	778272	37999
730	chr2	34585868	35317753	3.49518e+07	731886	37998
731	chr2	35317754	36090505	3.57041e+07	772752	37992
732	chr2	36090506	36473593	3.6282e+07	383088	37999
733	chr2	36473594	36778049	3.66258e+07	304456	37999
734	chr2	36778050	37522225	3.71501e+07	744176	38000
735	chr2	37522226	38433489	3.79779e+07	911264	37998
736	chr2	38433490	39377238	38905364	943749	37995
737	chr2	39377239	40243050	3.98101e+07	865812	37999
738	chr2	40243051	40867339	40555195	624289	38000
739	chr2	40867340	41635526	41251433	768187	38000
740	chr2	41635527	42701819	42168673	1066293	37999
741	chr2	42701820	43686046	43193933	984227	37999
742	chr2	43686047	44349686	4.40179e+07	663640	37999
743	chr2	44349687	45081373	44715530	731687	37992
744	chr2	45081374	45868155	4.54748e+07	786782	37993
745	chr2	45868156	46557262	46212709	689107	37999
746	chr2	46557263	47180791	46869027	623529	38000
747	chr2	47180792	47739187	4.746e+07	558396	37999
748	chr2	47739188	48681624	48210406	942437	37996
749	chr2	48681625	49221196	4.89514e+07	539572	37998
750	chr2	49221197	50333263	49777230	1112067	37999
751	chr2	50333264	51316006	50824635	982743	37982
752	chr2	51316007	52298579	51807293	982573	37997
753	chr2	52298580	52935980	52617280	637401	37993
754	chr2	52935981	53871958	5.3404e+07	935978	37998
755	chr2	53871959	54672423	54272191	800465	37999
756	chr2	54672424	56091149	5.53818e+07	1418726	37999
757	chr2	56091150	57126465	5.66088e+07	1035316	37999
758	chr2	57126466	57596935	5.73617e+07	470470	38000
759	chr2	57596936	58152145	5.78745e+07	555210	37999
760	chr2	58152146	59056646	58604396	904501	37973
761	chr2	59056647	59816874	5.94368e+07	760228	37997
762	chr2	59816875	60670790	6.02438e+07	853916	37993
763	chr2	60670791	61198738	6.09348e+07	527948	37992
764	chr2	61198739	61765077	61481908	566339	37997
765	chr2	61765078	62201570	61983324	436493	37955
766	chr2	62201571	62919306	6.25604e+07	717736	37998
767	chr2	62919307	63488736	6.3204e+07	569430	37998
768	chr2	63488737	64046239	63767488	557503	37996
769	chr2	64046240	64728053	6.43871e+07	681814	38000
770	chr2	64728054	65243831	6.49859e+07	515778	37999
771	chr2	65243832	65724640	65484236	480809	37998
772	chr2	65724641	66529211	66126926	804571	37995
773	chr2	66529212	67152414	66840813	623203	38000
774	chr2	67152415	67711526	6.7432e+07	559112	37945
775	chr2	67711527	68541378	6.81265e+07	829852	37951
776	chr2	68541379	69396287	68968833	854909	37968
777	chr2	69396288	70189547	6.97929e+07	793260	38000
778	chr2	70189548	70960178	70574863	770631	37993
779	chr2	70960179	71743623	71351901	783445	37993
780	chr2	71743624	72386128	72064876	642505	37999
781	chr2	72386129	72830118	7.26081e+07	443990	37998
782	chr2	72830119	73360179	73095149	530061	37995
783	chr2	73360180	73766941	7.35636e+07	406762	37993
784	chr2	73766942	74206757	7.39868e+07	439816	38000
785	chr2	74206758	74580418	74393588	373661	37995
786	chr2	74580419	74935825	74758122	355407	37986
787	chr2	74935826	75359123	7.51475e+07	423298	37996
788	chr2	75359124	75823487	7.55913e+07	464364	37992
789	chr2	75823488	76169949	7.59967e+07	346462	37996
790	chr2	76169950	76702732	76436341	532783	37988
791	chr2	76702733	77200004	7.69514e+07	497272	37998
792	chr2	77200005	77575008	7.73875e+07	375004	37993
793	chr2	77575009	77934831	77754920	359823	37997
794	chr2	77934832	78349216	78142024	414385	37987
795	chr2	78349217	78453269	78401243	104053	36083
796	chr2	78453270	78453500	78453385	231	37832
797	chr2	78453501	78453940	7.84537e+07	440	36957
798	chr2	78453941	78454279	78454110	339	37828
799	chr2	78454280	78454535	7.84544e+07	256	37607
800	chr2	78454536	78454745	7.84546e+07	210	37862
801	chr2	78454746	78454914	78454830	169	37888
802	chr2	78454915	78455517	78455216	603	37922
803	chr2	78455518	78455743	7.84556e+07	226	37854
804	chr2	78455744	78456004	78455874	261	37616
805	chr2	78456005	78456127	78456066	123	37212
806	chr2	78456128	78456321	7.84562e+07	194	33511
807	chr2	78456322	78456345	7.84563e+07	24	35404
808	chr2	78456346	78456406	78456376	61	35729
809	chr2	78456407	78456419	78456413	13	37056
810	chr2	78456420	78456466	78456443	47	36105
811	chr2	78456467	78456633	78456550	167	36264
812	chr2	78456634	78456971	7.84568e+07	338	37490
813	chr2	78456972	78458012	78457492	1041	37413
814	chr2	78458013	78458320	7.84582e+07	308	37216
815	chr2	78458321	78458391	78458356	71	36163
816	chr2	78458392	78497855	7.84781e+07	39464	37394
817	chr2	78497856	78498665	7.84983e+07	810	37802
818	chr2	78498666	78498833	7.84987e+07	168	36979
819	chr2	78498834	78498841	7.84988e+07	8	37386
820	chr2	78498842	78499679	7.84993e+07	838	36867
821	chr2	78499680	78500243	7.85e+07	564	33447
822	chr2	78500244	78501570	78500907	1327	37916
823	chr2	78501571	78502088	7.85018e+07	518	37055
824	chr2	78502089	78503012	7.85026e+07	924	36849
825	chr2	78503013	78503306	7.85032e+07	294	37926
826	chr2	78503307	78503442	7.85034e+07	136	37828
827	chr2	78503443	78503519	78503481	77	37436
828	chr2	78503520	78503629	7.85036e+07	110	36271
829	chr2	78503630	78504151	7.85039e+07	522	37959
830	chr2	78504152	78504629	7.85044e+07	478	37931
831	chr2	78504630	78504829	7.85047e+07	200	37885
832	chr2	78504830	78504946	78504888	117	37856
833	chr2	78504947	78506032	7.85055e+07	1086	37815
834	chr2	78506033	78507161	78506597	1129	37720
835	chr2	78507162	78507597	7.85074e+07	436	37477
836	chr2	78507598	78507885	7.85077e+07	288	37932
837	chr2	78507886	78508785	7.85083e+07	900	37846
838	chr2	78508786	78508966	78508876	181	37940
839	chr2	78508967	78509493	78509230	527	37755
840	chr2	78509494	78509823	7.85097e+07	330	37877
841	chr2	78509824	78510045	7.85099e+07	222	37392
842	chr2	78510046	78510365	7.85102e+07	320	37185
843	chr2	78510366	78511056	78510711	691	37836
844	chr2	78511057	78513013	78512035	1957	37985
845	chr2	78513014	78514064	78513539	1051	32960
846	chr2	78514065	78514607	78514336	543	30620
847	chr2	78514608	78515130	78514869	523	35733
848	chr2	78515131	78515712	7.85154e+07	582	33684
849	chr2	78515713	78515742	7.85157e+07	30	19663
850	chr2	78515743	78515749	78515746	7	35100
851	chr2	78515750	78515944	78515847	195	32351
852	chr2	78515945	78515979	78515962	35	29088
853	chr2	78515980	78516018	78515999	39	32099
854	chr2	78516019	78517358	7.85167e+07	1340	37069
855	chr2	78517359	78517471	78517415	113	37479
856	chr2	78517472	78518073	7.85178e+07	602	37761
857	chr2	78518074	78520481	7.85193e+07	2408	37344
858	chr2	78520482	78521910	78521196	1429	35978
859	chr2	78521911	78522359	78522135	449	37744
860	chr2	78522360	78523248	78522804	889	37678
861	chr2	78523249	78527700	7.85255e+07	4452	37605
862	chr2	78527701	78527941	78527821	241	37843
863	chr2	78527942	78529464	78528703	1523	37346
864	chr2	78529465	78530023	78529744	559	37806
865	chr2	78530024	78530997	7.85305e+07	974	37858
866	chr2	78530998	78982694	78756846	451697	37954
867	chr2	78982695	79559710	7.92712e+07	577016	37988
868	chr2	79559711	80108750	7.98342e+07	549040	37997
869	chr2	80108751	80606911	80357831	498161	38000
870	chr2	80606912	81667380	81137146	1060469	38000
871	chr2	81667381	82816681	82242031	1149301	37999
872	chr2	82816682	83290390	83053536	473709	37996
873	chr2	83290391	83722581	83506486	432191	37999
874	chr2	83722582	84284413	8.40035e+07	561832	37994
875	chr2	84284414	84638694	84461554	354281	38000
876	chr2	84638695	84928005	84783350	289311	37725
877	chr2	84928006	85244670	85086338	316665	37238
878	chr2	85244671	85599736	8.54222e+07	355066	38000
879	chr2	85599737	85965943	85782840	366207	38000
880	chr2	85965944	86665983	8.6316e+07	700040	38000
881	chr2	86665984	87391645	8.70288e+07	725662	37999
882	chr2	87391646	88383013	8.78873e+07	991368	37999
883	chr2	88383014	89064296	88723655	681283	37995
884	chr2	89064297	89610573	89337435	546277	37960
885	chr2	89610574	90155938	89883256	545365	37989
886	chr2	90155939	90634986	9.03955e+07	479048	38000
887	chr2	90634987	91060710	9.08478e+07	425724	37969
888	chr2	91060711	91413764	9.12372e+07	353054	37959
889	chr2	91413765	91820337	91617051	406573	37998
890	chr2	91820338	92222524	92021431	402187	37998
891	chr2	92222525	92780152	9.25013e+07	557628	37990
892	chr2	92780153	93551784	9.3166e+07	771632	37977
893	chr2	93551785	94690445	94121115	1138661	37984
894	chr2	94690446	95404904	95047675	714459	37996
895	chr2	95404905	95908622	9.56568e+07	503718	37999
896	chr2	95908623	96956839	96432731	1048217	37998
897	chr2	96956840	97693165	9.7325e+07	736326	37995
898	chr2	97693166	99064589	9.83789e+07	1371424	37995
899	chr2	99064590	99383231	9.92239e+07	318642	37999
900	chr2	99383232	99937206	99660219	553975	37994
901	chr2	99937207	100720597	100328902	783391	37992
902	chr2	100720598	101073033	1.00897e+08	352436	37998
903	chr2	101073034	101437826	101255430	364793	37997
904	chr2	101437827	101731010	1.01584e+08	293184	37989
905	chr2	101731011	102133101	101932056	402091	38000
906	chr2	102133102	102820586	102476844	687485	38000
907	chr2	102820587	103531182	1.03176e+08	710596	37999
908	chr2	103531183	103969033	103750108	437851	37995
909	chr2	103969034	104444242	104206638	475209	37998
910	chr2	104444243	104999655	104721949	555413	37987
911	chr2	104999656	105380228	105189942	380573	37997
912	chr2	105380229	106460388	1.0592e+08	1080160	37994
913	chr2	106460389	107209648	1.06835e+08	749260	37996
914	chr2	107209649	107633320	1.07421e+08	423672	37996
915	chr2	107633321	107958925	107796123	325605	38000
916	chr2	107958926	108323591	1.08141e+08	364666	37999
917	chr2	108323592	108673306	108498449	349715	38000
918	chr2	108673307	108986954	1.0883e+08	313648	38000
919	chr2	108986955	109219502	1.09103e+08	232548	38000
920	chr2	109219503	109540113	109379808	320611	37994
921	chr2	109540114	110133123	1.09837e+08	593010	37999
922	chr2	110133124	110833231	1.10483e+08	700108	37997
923	chr2	110833232	112110150	111471691	1276919	37972
924	chr2	112110151	112799377	112454764	689227	37986
925	chr2	112799378	113135303	1.12967e+08	335926	37991
926	chr2	113135304	113496688	113315996	361385	38000
927	chr2	113496689	113881057	113688873	384369	37997
928	chr2	113881058	114966938	114423998	1085881	37995
929	chr2	114966939	115414776	1.15191e+08	447838	37996
930	chr2	115414777	116106434	1.15761e+08	691658	37999
931	chr2	116106435	116660687	116383561	554253	37413
932	chr2	116660688	117102234	116881461	441547	37702
933	chr2	117102235	117505617	117303926	403383	37992
934	chr2	117505618	117975507	1.17741e+08	469890	37999
935	chr2	117975508	118363352	118169430	387845	37999
936	chr2	118363353	118682133	118522743	318781	37996
937	chr2	118682134	119051538	118866836	369405	38000
938	chr2	119051539	119300935	119176237	249397	37999
939	chr2	119300936	119664212	119482574	363277	37996
940	chr2	119664213	119789071	119726642	124859	37995
941	chr2	119789072	120359239	1.20074e+08	570168	37998
942	chr2	120359240	120517519	1.20438e+08	158280	38000
943	chr2	120517520	120803710	120660615	286191	37998
944	chr2	120803711	121102965	120953338	299255	37995
945	chr2	121102966	121397021	1.2125e+08	294056	37996
946	chr2	121397022	121742258	121569640	345237	37999
947	chr2	121742259	122111461	121926860	369203	37999
948	chr2	122111462	122440656	122276059	329195	38000
949	chr2	122440657	122760322	1.226e+08	319666	38000
950	chr2	122760323	123021355	122890839	261033	37994
951	chr2	123021356	123353752	123187554	332397	37978
952	chr2	123353753	123704526	1.23529e+08	350774	38000
953	chr2	123704527	124090481	123897504	385955	37970
954	chr2	124090482	124389531	1.2424e+08	299050	37995
955	chr2	124389532	124714792	124552162	325261	37995
956	chr2	124714793	125163768	1.24939e+08	448976	37999
957	chr2	125163769	125512025	125337897	348257	37974
958	chr2	125512026	126017808	125764917	505783	37992
959	chr2	126017809	126439108	1.26228e+08	421300	38000
960	chr2	126439109	127207133	126823121	768025	37986
961	chr2	127207134	127757912	127482523	550779	37997
962	chr2	127757913	128114572	1.27936e+08	356660	37967
963	chr2	128114573	128638440	1.28377e+08	523868	37989
964	chr2	128638441	129196142	1.28917e+08	557702	37998
965	chr2	129196143	129935553	129565848	739411	38000
966	chr2	129935554	131152347	1.30544e+08	1216794	37997
967	chr2	131152348	131651189	1.31402e+08	498842	37998
968	chr2	131651190	132092630	131871910	441441	37996
969	chr2	132092631	133717767	132905199	1625137	37995
970	chr2	133717768	134903976	134310872	1186209	37998
971	chr2	134903977	135306725	135105351	402749	37996
972	chr2	135306726	135780502	135543614	473777	37997
973	chr2	135780503	136250864	1.36016e+08	470362	38000
974	chr2	136250865	136746057	136498461	495193	37999
975	chr2	136746058	137253349	1.37e+08	507292	37999
976	chr2	137253350	138024871	1.37639e+08	771522	37999
977	chr2	138024872	139200482	138612677	1175611	37999
978	chr2	139200483	140373666	1.39787e+08	1173184	38000
979	chr2	140373667	140854961	140614314	481295	37989
980	chr2	140854962	141531059	1.41193e+08	676098	37999
981	chr2	141531060	142235934	141883497	704875	37996
982	chr2	142235935	142589671	142412803	353737	37996
983	chr2	142589672	143362405	1.42976e+08	772734	38000
984	chr2	143362406	143909786	143636096	547381	37999
985	chr2	143909787	144253611	144081699	343825	37998
986	chr2	144253612	144667855	1.44461e+08	414244	37998
987	chr2	144667856	145659126	145163491	991271	37996
988	chr2	145659127	146832507	146245817	1173381	37998
989	chr2	146832508	147932696	147382602	1100189	37998
990	chr2	147932697	148831326	1.48382e+08	898630	37999
991	chr2	148831327	149433384	1.49132e+08	602058	37989
992	chr2	149433385	150808883	150121134	1375499	37993
993	chr2	150808884	151632409	1.51221e+08	823526	37999
994	chr2	151632410	151987608	151810009	355199	37696
995	chr2	151987609	152565632	1.52277e+08	578024	37773
996	chr2	152565633	152947065	152756349	381433	37999
997	chr2	152947066	153782119	1.53365e+08	835054	37998
998	chr2	153782120	154426294	154104207	644175	37984
999	chr2	154426295	155082077	154754186	655783	37999
1000	chr2	155082078	155593810	155337944	511733	38000
1001	chr2	155593811	156305763	155949787	711953	38000
1002	chr2	156305764	157418120	156861942	1112357	37986
1003	chr2	157418121	158107492	1.57763e+08	689372	37990
1004	chr2	158107493	158692209	158399851	584717	37999
1005	chr2	158692210	159151537	1.58922e+08	459328	37999
1006	chr2	159151538	159992226	159571882	840689	37989
1007	chr2	159992227	160769051	160380639	776825	37998
1008	chr2	160769052	161985338	161377195	1216287	37993
1009	chr2	161985339	162317110	1.62151e+08	331772	37998
1010	chr2	162317111	162735292	1.62526e+08	418182	37998
1011	chr2	162735293	163105898	1.62921e+08	370606	37945
1012	chr2	163105899	163659113	163382506	553215	37968
1013	chr2	163659114	164210991	1.63935e+08	551878	37999
1014	chr2	164210992	165314147	1.64763e+08	1103156	37996
1015	chr2	165314148	165991310	165652729	677163	37975
1016	chr2	165991311	166483804	1.66238e+08	492494	37988
1017	chr2	166483805	166840813	166662309	357009	37994
1018	chr2	166840814	167724406	167282610	883593	38000
1019	chr2	167724407	168593383	168158895	868977	37996
1020	chr2	168593384	169557600	169075492	964217	37983
1021	chr2	169557601	170272166	1.69915e+08	714566	37992
1022	chr2	170272167	171191805	170731986	919639	37997
1023	chr2	171191806	171860124	171525965	668319	37993
1024	chr2	171860125	172648180	1.72254e+08	788056	37997
1025	chr2	172648181	172724380	1.72686e+08	76200	37985
1026	chr2	172724381	172726710	1.72726e+08	2330	37983
1027	chr2	172726711	172755633	172741172	28923	37572
1028	chr2	172755634	172755918	172755776	285	35505
1029	chr2	172755919	172756159	172756039	241	37031
1030	chr2	172756160	172756408	172756284	249	37666
1031	chr2	172756409	172756891	172756650	483	37803
1032	chr2	172756892	172757169	1.72757e+08	278	33023
1033	chr2	172757170	172782581	1.7277e+08	25412	36190
1034	chr2	172782582	173686436	173234509	903855	37992
1035	chr2	173686437	174210220	1.73948e+08	523784	38000
1036	chr2	174210221	174738546	1.74474e+08	528326	37962
1037	chr2	174738547	175146744	1.74943e+08	408198	37991
1038	chr2	175146745	176232351	175689548	1085607	37984
1039	chr2	176232352	176801403	1.76517e+08	569052	37993
1040	chr2	176801404	177392251	1.77097e+08	590848	37997
1041	chr2	177392252	178162045	1.77777e+08	769794	37985
1042	chr2	178162046	178911170	178536608	749125	37995
1043	chr2	178911171	179695200	1.79303e+08	784030	37996
1044	chr2	179695201	180694378	1.80195e+08	999178	37995
1045	chr2	180694379	181231255	180962817	536877	37972
1046	chr2	181231256	182055360	181643308	824105	38000
1047	chr2	182055361	182608623	182331992	553263	38000
1048	chr2	182608624	183659779	1.83134e+08	1051156	37998
1049	chr2	183659780	184873921	1.84267e+08	1214142	37999
1050	chr2	184873922	185623134	185248528	749213	38000
1051	chr2	185623135	186297187	185960161	674053	37998
1052	chr2	186297188	187173667	1.86735e+08	876480	38000
1053	chr2	187173668	188018106	187595887	844439	37991
1054	chr2	188018107	189107272	1.88563e+08	1089166	37995
1055	chr2	189107273	190236466	1.89672e+08	1129194	37994
1056	chr2	190236467	191254730	1.90746e+08	1018264	37998
1057	chr2	191254731	192542263	191898497	1287533	37999
1058	chr2	192542264	193076319	1.92809e+08	534056	37960
1059	chr2	193076320	193622430	193349375	546111	37951
1060	chr2	193622431	194296225	193959328	673795	37978
1061	chr2	194296226	195209535	1.94753e+08	913310	38000
1062	chr2	195209536	196186265	1.95698e+08	976730	37999
1063	chr2	196186266	196818282	196502274	632017	37999
1064	chr2	196818283	197565786	1.97192e+08	747504	37997
1065	chr2	197565787	198321979	197943883	756193	37999
1066	chr2	198321980	198750378	198536179	428399	37991
1067	chr2	198750379	199473479	199111929	723101	37999
1068	chr2	199473480	200153929	1.99814e+08	680450	37999
1069	chr2	200153930	200754962	200454446	601033	37997
1070	chr2	200754963	201581742	2.01168e+08	826780	37997
1071	chr2	201581743	202227682	2.01905e+08	645940	37997
1072	chr2	202227683	202807730	2.02518e+08	580048	37996
1073	chr2	202807731	203609203	203208467	801473	37998
1074	chr2	203609204	204302394	203955799	693191	37984
1075	chr2	204302395	204904237	204603316	601843	37982
1076	chr2	204904238	206140649	2.05522e+08	1236412	37999
1077	chr2	206140650	206884151	2.06512e+08	743502	38000
1078	chr2	206884152	207700739	2.07292e+08	816588	38000
1079	chr2	207700740	208490673	2.08096e+08	789934	38000
1080	chr2	208490674	209276913	2.08884e+08	786240	37999
1081	chr2	209276914	209914458	209595686	637545	37997
1082	chr2	209914459	210471582	2.10193e+08	557124	38000
1083	chr2	210471583	211102079	210786831	630497	37974
1084	chr2	211102080	211595757	2.11349e+08	493678	37958
1085	chr2	211595758	212009101	2.11802e+08	413344	37999
1086	chr2	212009102	212580516	212294809	571415	37995
1087	chr2	212580517	213214490	2.12898e+08	633974	37998
1088	chr2	213214491	213992768	2.13604e+08	778278	38000
1089	chr2	213992769	214818573	214405671	825805	37999
1090	chr2	214818574	215197015	2.15008e+08	378442	37997
1091	chr2	215197016	215903259	2.1555e+08	706244	37999
1092	chr2	215903260	216329971	2.16117e+08	426712	38000
1093	chr2	216329972	217336326	216833149	1006355	37998
1094	chr2	217336327	218124075	217730201	787749	37999
1095	chr2	218124076	218614664	218369370	490589	37996
1096	chr2	218614665	219040162	2.18827e+08	425498	37998
1097	chr2	219040163	219513263	219276713	473101	37999
1098	chr2	219513264	220270567	2.19892e+08	757304	37996
1099	chr2	220270568	220994032	220632300	723465	37984
1100	chr2	220994033	221401219	221197626	407187	37990
1101	chr2	221401220	222013445	2.21707e+08	612226	38000
1102	chr2	222013446	222797471	2.22405e+08	784026	37992
1103	chr2	222797472	223673596	223235534	876125	37993
1104	chr2	223673597	224117067	223895332	443471	38000
1105	chr2	224117068	224629772	224373420	512705	37994
1106	chr2	224629773	225043831	224836802	414059	37996
1107	chr2	225043832	225758132	225400982	714301	37993
1108	chr2	225758133	226530610	2.26144e+08	772478	37994
1109	chr2	226530611	227058309	226794460	527699	37991
1110	chr2	227058310	227660712	227359511	602403	37999
1111	chr2	227660713	228131520	2.27896e+08	470808	37998
1112	chr2	228131521	229023051	228577286	891531	38000
1113	chr2	229023052	229765406	229394229	742355	36523
1114	chr2	229765407	229765451	229765429	45	26598
1115	chr2	229765452	229765453	2.29765e+08	2	26642
1116	chr2	229765454	229766668	229766061	1215	27948
1117	chr2	229766669	229782373	229774521	15705	37706
1118	chr2	229782374	230096752	229939563	314379	37772
1119	chr2	230096753	230530729	230313741	433977	37997
1120	chr2	230530730	231056022	230793376	525293	37999
1121	chr2	231056023	231880146	2.31468e+08	824124	37999
1122	chr2	231880147	232610894	2.32246e+08	730748	37980
1123	chr2	232610895	233073202	2.32842e+08	462308	37986
1124	chr2	233073203	233567042	2.3332e+08	493840	37992
1125	chr2	233567043	233999925	233783484	432883	37999
1126	chr2	233999926	234716431	2.34358e+08	716506	37988
1127	chr2	234716432	235491120	235103776	774689	37993
1128	chr2	235491121	235787672	2.35639e+08	296552	37998
1129	chr2	235787673	236263178	2.36025e+08	475506	37999
1130	chr2	236263179	236634448	2.36449e+08	371270	37996
1131	chr2	236634449	237047619	236841034	413171	37978
1132	chr2	237047620	237917468	237482544	869849	35572
1133	chr3	1	468140	234070	468140	37997
1134	chr3	468141	996261	732201	528121	38000
1135	chr3	996262	1334154	1165208	337893	37999
1136	chr3	1334155	1773930	1.55404e+06	439776	37992
1137	chr3	1773931	2528089	2151010	754159	37999
1138	chr3	2528090	2903488	2715789	375399	37997
1139	chr3	2903489	3553179	3228334	649691	37992
1140	chr3	3553180	4190626	3871903	637447	38000
1141	chr3	4190627	4822529	4506578	631903	37998
1142	chr3	4822530	5583660	5203095	761131	38000
1143	chr3	5583661	6236505	5910083	652845	38000
1144	chr3	6236506	6987587	6.61205e+06	751082	38000
1145	chr3	6987588	7660764	7324176	673177	37996
1146	chr3	7660765	8313793	7987279	653029	37982
1147	chr3	8313794	8941008	8627401	627215	37999
1148	chr3	8941009	9561117	9251063	620109	37989
1149	chr3	9561118	10148809	9.85496e+06	587692	37989
1150	chr3	10148810	11038037	1.05934e+07	889228	37997
1151	chr3	11038038	11903444	11470741	865407	37999
1152	chr3	11903445	12756926	1.23302e+07	853482	37995
1153	chr3	12756927	13610475	13183701	853549	37998
1154	chr3	13610476	14718805	1.41646e+07	1108330	37999
1155	chr3	14718806	15483076	15100941	764271	37991
1156	chr3	15483077	16956402	1.62197e+07	1473326	37984
1157	chr3	16956403	17801889	17379146	845487	37999
1158	chr3	17801890	18446396	18124143	644507	37998
1159	chr3	18446397	18933066	1.86897e+07	486670	38000
1160	chr3	18933067	19719558	1.93263e+07	786492	37999
1161	chr3	19719559	20466560	2.00931e+07	747002	37995
1162	chr3	20466561	21070661	20768611	604101	37990
1163	chr3	21070662	21950876	21510769	880215	37988
1164	chr3	21950877	22555348	2.22531e+07	604472	37998
1165	chr3	22555349	23309650	2.29325e+07	754302	37999
1166	chr3	23309651	24054797	23682224	745147	37998
1167	chr3	24054798	24459327	2.42571e+07	404530	37996
1168	chr3	24459328	25173454	24816391	714127	37990
1169	chr3	25173455	26079084	2.56263e+07	905630	37992
1170	chr3	26079085	26771539	26425312	692455	37999
1171	chr3	26771540	27813470	27292505	1041931	37999
1172	chr3	27813471	28382652	2.80981e+07	569182	38000
1173	chr3	28382653	28820752	2.86017e+07	438100	37999
1174	chr3	28820753	29291439	29056096	470687	38000
1175	chr3	29291440	29368137	2.93298e+07	76698	37991
1176	chr3	29368138	29369192	29368665	1055	37973
1177	chr3	29369193	29612861	29491027	243669	37986
1178	chr3	29612862	30126231	2.98695e+07	513370	37198
1179	chr3	30126232	30439897	3.02831e+07	313666	36829
1180	chr3	30439898	30732158	30586028	292261	38000
1181	chr3	30732159	31517983	31125071	785825	38000
1182	chr3	31517984	32401869	3.19599e+07	883886	38000
1183	chr3	32401870	33460895	3.29314e+07	1059026	37994
1184	chr3	33460896	34389534	33925215	928639	37998
1185	chr3	34389535	35088062	3.47388e+07	698528	37995
1186	chr3	35088063	36039229	35563646	951167	37989
1187	chr3	36039230	36946209	3.64927e+07	906980	38000
1188	chr3	36946210	38146150	37546180	1199941	38000
1189	chr3	38146151	38590986	3.83686e+07	444836	37999
1190	chr3	38590987	39669209	39130098	1078223	37999
1191	chr3	39669210	40552672	40110941	883463	37999
1192	chr3	40552673	40936898	4.07448e+07	384226	37998
1193	chr3	40936899	41373817	41155358	436919	37999
1194	chr3	41373818	42252057	4.18129e+07	878240	37999
1195	chr3	42252058	42810008	42531033	557951	38000
1196	chr3	42810009	43237224	4.30236e+07	427216	38000
1197	chr3	43237225	43933580	4.35854e+07	696356	37999
1198	chr3	43933581	44531359	44232470	597779	37999
1199	chr3	44531360	45535900	45033630	1004541	37999
1200	chr3	45535901	46183699	45859800	647799	38000
1201	chr3	46183700	46518644	46351172	334945	37998
1202	chr3	46518645	46848775	46683710	330131	37999
1203	chr3	46848776	47565341	4.72071e+07	716566	38000
1204	chr3	47565342	48504004	48034673	938663	38000
1205	chr3	48504005	49221412	4.88627e+07	717408	37999
1206	chr3	49221413	49613455	49417434	392043	37998
1207	chr3	49613456	50080181	4.98468e+07	466726	37998
1208	chr3	50080182	50788731	5.04345e+07	708550	37989
1209	chr3	50788732	50972686	50880709	183955	37778
1210	chr3	50972687	51075045	51023866	102359	37984
1211	chr3	51075046	51695981	5.13855e+07	620936	37980
1212	chr3	51695982	52151660	51923821	455679	37985
1213	chr3	52151661	52557847	52354754	406187	37996
1214	chr3	52557848	52893644	52725746	335797	37971
1215	chr3	52893645	53283525	53088585	389881	37987
1216	chr3	53283526	53704616	53494071	421091	37996
1217	chr3	53704617	54202125	53953371	497509	38000
1218	chr3	54202126	54687179	5.44447e+07	485054	37999
1219	chr3	54687180	55277342	54982261	590163	37996
1220	chr3	55277343	55720959	55499151	443617	37998
1221	chr3	55720960	56010899	5.58659e+07	289940	37996
1222	chr3	56010900	56496306	56253603	485407	37992
1223	chr3	56496307	56965368	5.67308e+07	469062	37990
1224	chr3	56965369	57243426	5.71044e+07	278058	37996
1225	chr3	57243427	57628791	57436109	385365	37998
1226	chr3	57628792	58018195	5.78235e+07	389404	37999
1227	chr3	58018196	58380189	5.81992e+07	361994	37999
1228	chr3	58380190	58756651	5.85684e+07	376462	37999
1229	chr3	58756652	59148881	5.89528e+07	392230	38000
1230	chr3	59148882	59605664	59377273	456783	38000
1231	chr3	59605665	59966627	59786146	360963	37997
1232	chr3	59966628	60309816	60138222	343189	37998
1233	chr3	60309817	60695798	6.05028e+07	385982	38000
1234	chr3	60695799	61030910	6.08634e+07	335112	37998
1235	chr3	61030911	61403213	61217062	372303	37999
1236	chr3	61403214	61740774	61571994	337561	37998
1237	chr3	61740775	62124367	61932571	383593	37999
1238	chr3	62124368	62483704	62304036	359337	37991
1239	chr3	62483705	62869947	62676826	386243	37990
1240	chr3	62869948	63224320	63047134	354373	37999
1241	chr3	63224321	63553069	63388695	328749	38000
1242	chr3	63553070	63920289	6.37367e+07	367220	38000
1243	chr3	63920290	64280369	6.41003e+07	360080	38000
1244	chr3	64280370	64631173	6.44558e+07	350804	37998
1245	chr3	64631174	64924514	64777844	293341	37991
1246	chr3	64924515	65326665	65125590	402151	38000
1247	chr3	65326666	65754745	6.55407e+07	428080	38000
1248	chr3	65754746	66108754	65931750	354009	38000
1249	chr3	66108755	66361045	66234900	252291	37989
1250	chr3	66361046	66732513	6.65468e+07	371468	37964
1251	chr3	66732514	67134824	66933669	402311	37989
1252	chr3	67134825	67549048	6.73419e+07	414224	37995
1253	chr3	67549049	67930345	67739697	381297	37995
1254	chr3	67930346	68332211	6.81313e+07	401866	37998
1255	chr3	68332212	68645018	68488615	312807	38000
1256	chr3	68645019	68932000	6.87885e+07	286982	37992
1257	chr3	68932001	69244964	6.90885e+07	312964	37995
1258	chr3	69244965	69609080	6.9427e+07	364116	37981
1259	chr3	69609081	70131200	6.98701e+07	522120	38000
1260	chr3	70131201	70492545	70311873	361345	37998
1261	chr3	70492546	70938241	7.07154e+07	445696	37999
1262	chr3	70938242	71350796	71144519	412555	37997
1263	chr3	71350797	71701548	7.15262e+07	350752	37994
1264	chr3	71701549	72156712	7.19291e+07	455164	37995
1265	chr3	72156713	72493321	72325017	336609	38000
1266	chr3	72493322	72911715	7.27025e+07	418394	37999
1267	chr3	72911716	73189583	7.30506e+07	277868	37999
1268	chr3	73189584	73779049	7.34843e+07	589466	37998
1269	chr3	73779050	74102664	73940857	323615	37986
1270	chr3	74102665	74453637	74278151	350973	37991
1271	chr3	74453638	74665762	74559700	212125	37789
1272	chr3	74665763	74665936	7.46658e+07	174	37771
1273	chr3	74665937	74666446	7.46662e+07	510	37198
1274	chr3	74666447	74666912	7.46667e+07	466	37354
1275	chr3	74666913	74667055	74666984	143	37942
1276	chr3	74667056	74667139	7.46671e+07	84	37593
1277	chr3	74667140	74667158	74667149	19	33227
1278	chr3	74667159	74667586	7.46674e+07	428	36388
1279	chr3	74667587	74668147	74667867	561	36675
1280	chr3	74668148	74847968	74758058	179821	37962
1281	chr3	74847969	75270194	7.50591e+07	422226	37974
1282	chr3	75270195	75740132	7.55052e+07	469938	37993
1283	chr3	75740133	76106109	75923121	365977	37985
1284	chr3	76106110	76421832	76263971	315723	37994
1285	chr3	76421833	76772549	76597191	350717	38000
1286	chr3	76772550	77120859	7.69467e+07	348310	38000
1287	chr3	77120860	77469254	77295057	348395	37988
1288	chr3	77469255	77801093	77635174	331839	37984
1289	chr3	77801094	78114610	77957852	313517	37998
1290	chr3	78114611	78586079	78350345	471469	38000
1291	chr3	78586080	78988340	78787210	402261	37996
1292	chr3	78988341	79351008	7.91697e+07	362668	37993
1293	chr3	79351009	79761985	79556497	410977	37987
1294	chr3	79761986	80162015	7.9962e+07	400030	37997
1295	chr3	80162016	80584719	8.03734e+07	422704	37999
1296	chr3	80584720	80980004	80782362	395285	38000
1297	chr3	80980005	81193246	8.10866e+07	213242	37945
1298	chr3	81193247	81199238	8.11962e+07	5992	37890
1299	chr3	81199239	81199489	81199364	251	36634
1300	chr3	81199490	81474440	81336965	274951	37498
1301	chr3	81474441	81901676	8.16881e+07	427236	37997
1302	chr3	81901677	82307148	8.21044e+07	405472	37996
1303	chr3	82307149	82729640	8.25184e+07	422492	37997
1304	chr3	82729641	83077297	82903469	347657	37997
1305	chr3	83077298	83493053	8.32852e+07	415756	37990
1306	chr3	83493054	83894127	8.36936e+07	401074	37986
1307	chr3	83894128	84329629	8.41119e+07	435502	37990
1308	chr3	84329630	84926799	8.46282e+07	597170	38000
1309	chr3	84926800	85382763	8.51548e+07	455964	38000
1310	chr3	85382764	86386951	8.58849e+07	1004188	37999
1311	chr3	86386952	86677226	86532089	290275	37998
1312	chr3	86677227	87143527	86910377	466301	37987
1313	chr3	87143528	87719727	8.74316e+07	576200	37998
1314	chr3	87719728	88633755	8.81767e+07	914028	38000
1315	chr3	88633756	89141682	88887719	507927	38000
1316	chr3	89141683	89544272	8.9343e+07	402590	37993
1317	chr3	89544273	89878124	8.97112e+07	333852	38000
1318	chr3	89878125	90218590	9.00484e+07	340466	38000
1319	chr3	90218591	90622976	9.04208e+07	404386	37996
1320	chr3	90622977	90952863	90787920	329887	37997
1321	chr3	90952864	91388798	91170831	435935	37998
1322	chr3	91388799	91811868	9.16003e+07	423070	37999
1323	chr3	91811869	92247696	9.20298e+07	435828	37996
1324	chr3	92247697	92857015	92552356	609319	37990
1325	chr3	92857016	93570820	93213918	713805	37991
1326	chr3	93570821	93994554	9.37827e+07	423734	37992
1327	chr3	93994555	94301156	9.41479e+07	306602	37998
1328	chr3	94301157	94716980	9.45091e+07	415824	37996
1329	chr3	94716981	95066725	94891853	349745	37993
1330	chr3	95066726	95464738	95265732	398013	38000
1331	chr3	95464739	95790004	9.56274e+07	325266	37999
1332	chr3	95790005	96255125	96022565	465121	37998
1333	chr3	96255126	96765644	96510385	510519	37993
1334	chr3	96765645	97157792	9.69617e+07	392148	37998
1335	chr3	97157793	97784805	97471299	627013	37998
1336	chr3	97784806	98240530	98012668	455725	37987
1337	chr3	98240531	98895595	98568063	655065	38000
1338	chr3	98895596	99533186	99214391	637591	37999
1339	chr3	99533187	100270840	9.9902e+07	737654	37998
1340	chr3	100270841	100853894	1.00562e+08	583054	38000
1341	chr3	100853895	101203275	101028585	349381	38000
1342	chr3	101203276	101641940	101422608	438665	38000
1343	chr3	101641941	102085900	1.01864e+08	443960	37991
1344	chr3	102085901	102508254	1.02297e+08	422354	37994
1345	chr3	102508255	102866275	102687265	358021	37996
1346	chr3	102866276	103324844	103095560	458569	37996
1347	chr3	103324845	103722277	103523561	397433	38000
1348	chr3	103722278	104113133	1.03918e+08	390856	37998
1349	chr3	104113134	104493818	104303476	380685	37980
1350	chr3	104493819	104936544	1.04715e+08	442726	38000
1351	chr3	104936545	105364977	105150761	428433	37988
1352	chr3	105364978	105707921	1.05536e+08	342944	37998
1353	chr3	105707922	106161900	105934911	453979	37999
1354	chr3	106161901	106538914	1.0635e+08	377014	37998
1355	chr3	106538915	106893063	106715989	354149	37998
1356	chr3	106893064	107232403	1.07063e+08	339340	38000
1357	chr3	107232404	107567116	107399760	334713	37998
1358	chr3	107567117	108044936	1.07806e+08	477820	37999
1359	chr3	108044937	108429261	108237099	384325	37999
1360	chr3	108429262	108730109	1.0858e+08	300848	37999
1361	chr3	108730110	109061442	108895776	331333	38000
1362	chr3	109061443	109397781	109229612	336339	37999
1363	chr3	109397782	109810634	109604208	412853	37989
1364	chr3	109810635	110253945	110032290	443311	37994
1365	chr3	110253946	110580760	110417353	326815	37994
1366	chr3	110580761	110927713	110754237	346953	37998
1367	chr3	110927714	111364203	1.11146e+08	436490	37985
1368	chr3	111364204	111818437	1.11591e+08	454234	37998
1369	chr3	111818438	112194145	1.12006e+08	375708	37997
1370	chr3	112194146	112507977	1.12351e+08	313832	37995
1371	chr3	112507978	112980778	112744378	472801	38000
1372	chr3	112980779	113364580	1.13173e+08	383802	38000
1373	chr3	113364581	114454217	113909399	1089637	37999
1374	chr3	114454218	115293693	1.14874e+08	839476	37999
1375	chr3	115293694	115932923	1.15613e+08	639230	37996
1376	chr3	115932924	116374457	1.16154e+08	441534	37999
1377	chr3	116374458	116758021	1.16566e+08	383564	37996
1378	chr3	116758022	117372830	117065426	614809	37999
1379	chr3	117372831	117864177	117618504	491347	38000
1380	chr3	117864178	118200157	1.18032e+08	335980	34241
1381	chr3	118200158	119156228	118678193	956071	36018
1382	chr3	119156229	120016013	119586121	859785	37999
1383	chr3	120016014	120436181	1.20226e+08	420168	37999
1384	chr3	120436182	120838553	1.20637e+08	402372	37996
1385	chr3	120838554	121707131	1.21273e+08	868578	37999
1386	chr3	121707132	122178124	121942628	470993	37998
1387	chr3	122178125	122767936	1.22473e+08	589812	37999
1388	chr3	122767937	123228095	122998016	460159	37998
1389	chr3	123228096	123675871	1.23452e+08	447776	37999
1390	chr3	123675872	124388809	1.24032e+08	712938	37998
1391	chr3	124388810	124876456	124632633	487647	38000
1392	chr3	124876457	125347383	125111920	470927	37999
1393	chr3	125347384	126110317	1.25729e+08	762934	37987
1394	chr3	126110318	126934507	1.26522e+08	824190	37999
1395	chr3	126934508	127489694	127212101	555187	38000
1396	chr3	127489695	127534163	127511929	44469	38000
1397	chr3	127534164	128024914	127779539	490751	37997
1398	chr3	128024915	128471478	1.28248e+08	446564	37996
1399	chr3	128471479	128902045	128686762	430567	37998
1400	chr3	128902046	129415081	1.29159e+08	513036	37989
1401	chr3	129415082	129849127	1.29632e+08	434046	37998
1402	chr3	129849128	130527120	130188124	677993	37998
1403	chr3	130527121	131150268	1.30839e+08	623148	37997
1404	chr3	131150269	131733780	1.31442e+08	583512	37997
1405	chr3	131733781	132127796	1.31931e+08	394016	37998
1406	chr3	132127797	132516063	132321930	388267	37996
1407	chr3	132516064	133513576	133014820	997513	37995
1408	chr3	133513577	134275846	1.33895e+08	762270	37993
1409	chr3	134275847	134938314	1.34607e+08	662468	37993
1410	chr3	134938315	135539032	1.35239e+08	600718	37994
1411	chr3	135539033	136222444	1.35881e+08	683412	38000
1412	chr3	136222445	136727597	136475021	505153	37997
1413	chr3	136727598	137162926	136945262	435329	37988
1414	chr3	137162927	137856313	137509620	693387	37994
1415	chr3	137856314	138307478	138081896	451165	37993
1416	chr3	138307479	138881373	138594426	573895	37998
1417	chr3	138881374	139512221	1.39197e+08	630848	37981
1418	chr3	139512222	140178706	139845464	666485	37992
1419	chr3	140178707	140977311	140578009	798605	37959
1420	chr3	140977312	141654200	141315756	676889	37864
1421	chr3	141654201	142287756	1.41971e+08	633556	37952
1422	chr3	142287757	143238147	142762952	950391	37999
1423	chr3	143238148	143992595	1.43615e+08	754448	38000
1424	chr3	143992596	144400340	144196468	407745	37999
1425	chr3	144400341	144900505	144650423	500165	37999
1426	chr3	144900506	145871534	145386020	971029	37999
1427	chr3	145871535	146330277	146100906	458743	37995
1428	chr3	146330278	147054774	146692526	724497	37981
1429	chr3	147054775	147625982	1.4734e+08	571208	37996
1430	chr3	147625983	147954794	1.4779e+08	328812	37707
1431	chr3	147954795	148511785	148233290	556991	38000
1432	chr3	148511786	149421449	1.48967e+08	909664	37999
1433	chr3	149421450	149965255	1.49693e+08	543806	37998
1434	chr3	149965256	150397148	150181202	431893	37987
1435	chr3	150397149	150804631	150600890	407483	37988
1436	chr3	150804632	151267396	151036014	462765	37996
1437	chr3	151267397	151855668	1.51562e+08	588272	37999
1438	chr3	151855669	152038506	1.51947e+08	182838	37563
1439	chr3	152038507	152039962	1.52039e+08	1456	37905
1440	chr3	152039963	152173724	1.52107e+08	133762	37998
1441	chr3	152173725	152601197	152387461	427473	37999
1442	chr3	152601198	153071736	152836467	470539	37999
1443	chr3	153071737	153454732	1.53263e+08	382996	37999
1444	chr3	153454733	153871735	153663234	417003	38000
1445	chr3	153871736	154262618	154067177	390883	37999
1446	chr3	154262619	154888299	154575459	625681	37999
1447	chr3	154888300	155618810	155253555	730511	37996
1448	chr3	155618811	156125896	1.55872e+08	507086	37990
1449	chr3	156125897	156599140	1.56363e+08	473244	37999
1450	chr3	156599141	157640308	1.5712e+08	1041168	38000
1451	chr3	157640309	158061785	157851047	421477	38000
1452	chr3	158061786	158495244	158278515	433459	38000
1453	chr3	158495245	159052397	158773821	557153	38000
1454	chr3	159052398	159917546	159484972	865149	37995
1455	chr3	159917547	160940837	160429192	1023291	37994
1456	chr3	160940838	161323684	161132261	382847	37992
1457	chr3	161323685	161950197	161636941	626513	38000
1458	chr3	161950198	162621622	162285910	671425	38000
1459	chr3	162621623	163112681	162867152	491059	37999
1460	chr3	163112682	163572442	163342562	459761	37996
1461	chr3	163572443	164163177	163867810	590735	37999
1462	chr3	164163178	164755557	1.64459e+08	592380	37999
1463	chr3	164755558	165308419	1.65032e+08	552862	38000
1464	chr3	165308420	166059484	165683952	751065	37999
1465	chr3	166059485	166790419	166424952	730935	38000
1466	chr3	166790420	167481438	167135929	691019	37999
1467	chr3	167481439	168103816	1.67793e+08	622378	37996
1468	chr3	168103817	168739526	1.68422e+08	635710	38000
1469	chr3	168739527	169174220	1.68957e+08	434694	38000
1470	chr3	169174221	169773271	169473746	599051	37996
1471	chr3	169773272	170414796	170094034	641525	37993
1472	chr3	170414797	170985859	170700328	571063	37994
1473	chr3	170985860	171474739	1.7123e+08	488880	37981
1474	chr3	171474740	172302999	1.71889e+08	828260	37998
1475	chr3	172303000	172895406	172599203	592407	37991
1476	chr3	172895407	173633090	1.73264e+08	737684	37977
1477	chr3	173633091	174272156	1.73953e+08	639066	37993
1478	chr3	174272157	174727647	174499902	455491	37992
1479	chr3	174727648	175418974	175073311	691327	37998
1480	chr3	175418975	176015649	175717312	596675	37998
1481	chr3	176015650	176570550	176293100	554901	37999
1482	chr3	176570551	177491198	1.77031e+08	920648	38000
1483	chr3	177491199	178049615	177770407	558417	37996
1484	chr3	178049616	178598685	1.78324e+08	549070	37988
1485	chr3	178598686	179133212	178865949	534527	37998
1486	chr3	179133213	179678283	179405748	545071	38000
1487	chr3	179678284	180779938	180229111	1101655	37991
1488	chr3	180779939	181196057	180987998	416119	37992
1489	chr3	181196058	181713286	181454672	517229	37998
1490	chr3	181713287	182229262	1.81971e+08	515976	38000
1491	chr3	182229263	182833197	182531230	603935	37999
1492	chr3	182833198	183345227	1.83089e+08	512030	38000
1493	chr3	183345228	183828138	183586683	482911	37997
1494	chr3	183828139	184432207	184130173	604069	37997
1495	chr3	184432208	184967777	1.847e+08	535570	37999
1496	chr3	184967778	185369463	1.85169e+08	401686	37995
1497	chr3	185369464	186127278	185748371	757815	38000
1498	chr3	186127279	186548731	186338005	421453	37999
1499	chr3	186548732	187065081	1.86807e+08	516350	38000
1500	chr3	187065082	187591970	187328526	526889	38000
1501	chr3	187591971	188394711	187993341	802741	37999
1502	chr3	188394712	189087698	188741205	692987	37995
1503	chr3	189087699	189712776	1.894e+08	625078	38000
1504	chr3	189712777	190108990	1.89911e+08	396214	38000
1505	chr3	190108991	190671053	190390022	562063	37995
1506	chr3	190671054	191053296	190862175	382243	37982
1507	chr3	191053297	191493324	1.91273e+08	440028	37988
1508	chr3	191493325	192098259	191795792	604935	37995
1509	chr3	192098260	192673608	192385934	575349	37998
1510	chr3	192673609	193131260	1.92902e+08	457652	37979
1511	chr3	193131261	193625692	1.93378e+08	494432	37996
1512	chr3	193625693	194211766	1.93919e+08	586074	37988
1513	chr3	194211767	194899771	194555769	688005	37986
1514	chr3	194899772	195516124	195207948	616353	38000
1515	chr3	195516125	196085991	195801058	569867	37998
1516	chr3	196085992	196569372	196327682	483381	37999
1517	chr3	196569373	197124642	1.96847e+08	555270	37995
1518	chr3	197124643	197969674	1.97547e+08	845032	37996
1519	chr3	197969675	198652220	1.98311e+08	682546	38000
1520	chr3	198652221	199138726	1.98895e+08	486506	37995
1521	chr3	199138727	199731383	199435055	592657	37910
1522	chr3	199731384	200239986	199985685	508603	37994
1523	chr3	200239987	200868797	200554392	628811	37997
1524	chr3	200868798	201439951	2.01154e+08	571154	37987
1525	chr3	201439952	202224558	201832255	784607	37997
1526	chr3	202224559	202914224	2.02569e+08	689666	37983
1527	chr3	202914225	203257268	2.03086e+08	343044	37972
1528	chr3	203257269	203759576	2.03508e+08	502308	37987
1529	chr3	203759577	204349014	2.04054e+08	589438	37999
1530	chr3	204349015	205032000	2.04691e+08	682986	37982
1531	chr3	205032001	205681503	205356752	649503	37999
1532	chr3	205681504	206364038	206022771	682535	38000
1533	chr3	206364039	206942538	2.06653e+08	578500	37999
1534	chr3	206942539	207487349	207214944	544811	37997
1535	chr3	207487350	207975878	207731614	488529	37996
1536	chr3	207975879	208423475	208199677	447597	37998
1537	chr3	208423476	209028556	208726016	605081	38000
1538	chr3	209028557	209684445	209356501	655889	37994
1539	chr3	209684446	210356246	210020346	671801	37973
1540	chr3	210356247	210800357	210578302	444111	37988
1541	chr3	210800358	211409331	2.11105e+08	608974	37986
1542	chr3	211409332	211670848	211540090	261517	37892
1543	chr3	211670849	211671120	2.11671e+08	272	37886
1544	chr3	211671121	211984097	211827609	312977	37983
1545	chr3	211984098	212777578	212380838	793481	37992
1546	chr3	212777579	213414021	213095800	636443	37990
1547	chr3	213414022	213934353	2.13674e+08	520332	37986
1548	chr3	213934354	214348802	214141578	414449	37981
1549	chr3	214348803	215158796	2.14754e+08	809994	37998
1550	chr3	215158797	215851754	2.15505e+08	692958	37997
1551	chr3	215851755	216606815	216229285	755061	37996
1552	chr3	216606816	217276489	2.16942e+08	669674	37999
1553	chr3	217276490	217654833	2.17466e+08	378344	37996
1554	chr3	217654834	218093735	2.17874e+08	438902	37995
1555	chr3	218093736	218686111	2.1839e+08	592376	37997
1556	chr3	218686112	219509353	2.19098e+08	823242	38000
1557	chr3	219509354	219930867	2.1972e+08	421514	37999
1558	chr3	219930868	220425714	220178291	494847	37996
1559	chr3	220425715	220982286	2.20704e+08	556572	37989
1560	chr3	220982287	221484995	221233641	502709	37998
1561	chr3	221484996	222067025	2.21776e+08	582030	37995
1562	chr3	222067026	222635056	222351041	568031	37993
1563	chr3	222635057	223618180	2.23127e+08	983124	37966
1564	chr3	223618181	224076196	2.23847e+08	458016	37958
1565	chr3	224076197	224682043	224379120	605847	37997
1566	chr3	224682044	225425234	225053639	743191	37994
1567	chr3	225425235	225962055	225693645	536821	37998
1568	chr3	225962056	226653611	2.26308e+08	691556	37998
1569	chr3	226653612	227532584	227093098	878973	37994
1570	chr3	227532585	228204790	2.27869e+08	672206	37977
1571	chr3	228204791	228813194	2.28509e+08	608404	37998
1572	chr3	228813195	229319131	229066163	505937	38000
1573	chr3	229319132	229993368	229656250	674237	37999
1574	chr3	229993369	230670611	230331990	677243	38000
1575	chr3	230670612	231091464	230881038	420853	37971
1576	chr3	231091465	231594935	231343200	503471	37980
1577	chr3	231594936	232126514	231860725	531579	37996
1578	chr3	232126515	232245527	232186021	119013	8804
1579	chr4	1	661375	330688	661375	37998
1580	chr4	661376	2010058	1335717	1348683	37998
1581	chr4	2010059	2662591	2336325	652533	37991
1582	chr4	2662592	3050202	2856397	387611	37972
1583	chr4	3050203	3466421	3258312	416219	37985
1584	chr4	3466422	3940249	3.70334e+06	473828	37997
1585	chr4	3940250	4610978	4275614	670729	37997
1586	chr4	4610979	4991914	4.80145e+06	380936	37993
1587	chr4	4991915	5429212	5.21056e+06	437298	38000
1588	chr4	5429213	5798340	5.61378e+06	369128	38000
1589	chr4	5798341	6215884	6.00711e+06	417544	37998
1590	chr4	6215885	6599198	6.40754e+06	383314	37997
1591	chr4	6599199	7082559	6840879	483361	38000
1592	chr4	7082560	7469051	7.27581e+06	386492	37999
1593	chr4	7469052	7847867	7.65846e+06	378816	37991
1594	chr4	7847868	8199939	8.0239e+06	352072	37982
1595	chr4	8199940	8539668	8369804	339729	37999
1596	chr4	8539669	8915886	8.72778e+06	376218	37996
1597	chr4	8915887	9265145	9090516	349259	37987
1598	chr4	9265146	9649547	9.45735e+06	384402	37998
1599	chr4	9649548	10105046	9877297	455499	37992
1600	chr4	10105047	10411710	1.02584e+07	306664	37992
1601	chr4	10411711	10810520	1.06111e+07	398810	37997
1602	chr4	10810521	11346695	11078608	536175	37997
1603	chr4	11346696	12081458	11714077	734763	37986
1604	chr4	12081459	12721526	1.24015e+07	640068	37998
1605	chr4	12721527	13208121	12964824	486595	38000
1606	chr4	13208122	13964763	1.35864e+07	756642	37999
1607	chr4	13964764	14486071	1.42254e+07	521308	37997
1608	chr4	14486072	15067976	14777024	581905	38000
1609	chr4	15067977	15415691	15241834	347715	37999
1610	chr4	15415692	15848856	15632274	433165	37998
1611	chr4	15848857	16332822	1.60908e+07	483966	37993
1612	chr4	16332823	16814397	16573610	481575	37991
1613	chr4	16814398	17346655	1.70805e+07	532258	37996
1614	chr4	17346656	17983285	1.7665e+07	636630	37992
1615	chr4	17983286	18717449	1.83504e+07	734164	37995
1616	chr4	18717450	19146612	18932031	429163	37996
1617	chr4	19146613	19619526	1.93831e+07	472914	37992
1618	chr4	19619527	20207320	1.99134e+07	587794	37987
1619	chr4	20207321	21119083	20663202	911763	38000
1620	chr4	21119084	21992096	21555590	873013	37967
1621	chr4	21992097	22494281	22243189	502185	37972
1622	chr4	22494282	23183731	2.2839e+07	689450	37989
1623	chr4	23183732	23554085	2.33689e+07	370354	38000
1624	chr4	23554086	24500984	24027535	946899	38000
1625	chr4	24500985	25455658	2.49783e+07	954674	37998
1626	chr4	25455659	26324415	25890037	868757	37998
1627	chr4	26324416	26878325	2.66014e+07	553910	37999
1628	chr4	26878326	27288920	27083623	410595	37995
1629	chr4	27288921	27628429	27458675	339509	37997
1630	chr4	27628430	28121518	27874974	493089	37998
1631	chr4	28121519	28877179	28499349	755661	37995
1632	chr4	28877180	29330045	2.91036e+07	452866	38000
1633	chr4	29330046	29900537	2.96153e+07	570492	37993
1634	chr4	29900538	30265166	30082852	364629	37999
1635	chr4	30265167	30845685	30555426	580519	38000
1636	chr4	30845686	31373873	3.11098e+07	528188	38000
1637	chr4	31373874	31975460	31674667	601587	37996
1638	chr4	31975461	32983496	3.24795e+07	1008036	37996
1639	chr4	32983497	33727131	33355314	743635	37996
1640	chr4	33727132	34757842	34242487	1030711	37999
1641	chr4	34757843	35578773	35168308	820931	37999
1642	chr4	35578774	36199490	35889132	620717	35927
1643	chr4	36199491	36445227	36322359	245737	37015
1644	chr4	36445228	37259029	3.68521e+07	813802	38000
1645	chr4	37259030	37736557	3.74978e+07	477528	37999
1646	chr4	37736558	38478676	38107617	742119	37993
1647	chr4	38478677	38903140	3.86909e+07	424464	37995
1648	chr4	38903141	39207128	3.90551e+07	303988	37994
1649	chr4	39207129	39640037	39423583	432909	37999
1650	chr4	39640038	40379867	4.001e+07	739830	37991
1651	chr4	40379868	40881954	40630911	502087	37994
1652	chr4	40881955	41392679	41137317	510725	37997
1653	chr4	41392680	41823868	41608274	431189	37993
1654	chr4	41823869	42257317	42040593	433449	37998
1655	chr4	42257318	42667069	4.24622e+07	409752	37977
1656	chr4	42667070	43343423	4.30052e+07	676354	37984
1657	chr4	43343424	44256779	4.38001e+07	913356	37982
1658	chr4	44256780	44881859	4.45693e+07	625080	37991
1659	chr4	44881860	45378153	4.513e+07	496294	37986
1660	chr4	45378154	45695845	4.5537e+07	317692	37990
1661	chr4	45695846	46455966	46075906	760121	37995
1662	chr4	46455967	46976363	46716165	520397	37999
1663	chr4	46976364	47478558	47227461	502195	38000
1664	chr4	47478559	47855647	47667103	377089	37998
1665	chr4	47855648	48250911	4.80533e+07	395264	37996
1666	chr4	48250912	48679229	4.84651e+07	428318	37934
1667	chr4	48679230	49055699	4.88675e+07	376470	37987
1668	chr4	49055700	49435922	49245811	380223	38000
1669	chr4	49435923	49815655	49625789	379733	38000
1670	chr4	49815656	50576434	50196045	760779	38000
1671	chr4	50576435	51433939	51005187	857505	38000
1672	chr4	51433940	52130875	5.17824e+07	696936	38000
1673	chr4	52130876	52607514	52369195	476639	38000
1674	chr4	52607515	53066841	52837178	459327	37999
1675	chr4	53066842	53758204	53412523	691363	37993
1676	chr4	53758205	54136161	53947183	377957	37997
1677	chr4	54136162	54590652	54363407	454491	37998
1678	chr4	54590653	54932366	5.47615e+07	341714	37995
1679	chr4	54932367	55418733	55175550	486367	37982
1680	chr4	55418734	56320921	5.58698e+07	902188	38000
1681	chr4	56320922	56679799	5.65004e+07	358878	37997
1682	chr4	56679800	57156277	5.6918e+07	476478	38000
1683	chr4	57156278	57543681	5.735e+07	387404	38000
1684	chr4	57543682	57887023	5.77154e+07	343342	37991
1685	chr4	57887024	58340782	58113903	453759	37961
1686	chr4	58340783	58834288	5.85875e+07	493506	38000
1687	chr4	58834289	59322615	59078452	488327	38000
1688	chr4	59322616	59969155	5.96459e+07	646540	37999
1689	chr4	59969156	60707445	6.03383e+07	738290	37986
1690	chr4	60707446	61021154	60864300	313709	37999
1691	chr4	61021155	61380729	61200942	359575	37999
1692	chr4	61380730	61694617	6.15377e+07	313888	38000
1693	chr4	61694618	62156501	6.19256e+07	461884	38000
1694	chr4	62156502	62546878	62351690	390377	38000
1695	chr4	62546879	63021882	6.27844e+07	475004	37999
1696	chr4	63021883	63579860	6.33009e+07	557978	37997
1697	chr4	63579861	63938852	6.37594e+07	358992	37997
1698	chr4	63938853	64280608	6.41097e+07	341756	37994
1699	chr4	64280609	64699525	64490067	418917	37998
1700	chr4	64699526	65074818	64887172	375293	37990
1701	chr4	65074819	65540933	65307876	466115	37998
1702	chr4	65540934	65889659	6.57153e+07	348726	38000
1703	chr4	65889660	66331359	6.61105e+07	441700	38000
1704	chr4	66331360	66669655	6.65005e+07	338296	37996
1705	chr4	66669656	67128443	6.6899e+07	458788	37994
1706	chr4	67128444	67812751	6.74706e+07	684308	37999
1707	chr4	67812752	68277589	6.80452e+07	464838	37997
1708	chr4	68277590	68789892	68533741	512303	37991
1709	chr4	68789893	69426535	69108214	636643	37998
1710	chr4	69426536	70049299	6.97379e+07	622764	38000
1711	chr4	70049300	70465161	7.02572e+07	415862	37999
1712	chr4	70465162	70842500	70653831	377339	37999
1713	chr4	70842501	71224865	71033683	382365	37999
1714	chr4	71224866	71952426	71588646	727561	37999
1715	chr4	71952427	72643538	7.2298e+07	691112	37993
1716	chr4	72643539	73092554	7.2868e+07	449016	37990
1717	chr4	73092555	73544771	73318663	452217	37999
1718	chr4	73544772	74115236	73830004	570465	37997
1719	chr4	74115237	74594551	74354894	479315	37908
1720	chr4	74594552	75050742	74822647	456191	37779
1721	chr4	75050743	76736057	75893400	1685315	38000
1722	chr4	76736058	77883774	77309916	1147717	37998
1723	chr4	77883775	78811312	7.83475e+07	927538	37983
1724	chr4	78811313	79630049	79220681	818737	37992
1725	chr4	79630050	80019699	7.98249e+07	389650	37994
1726	chr4	80019700	80605120	80312410	585421	37993
1727	chr4	80605121	80978529	80791825	373409	37999
1728	chr4	80978530	81450733	8.12146e+07	472204	37997
1729	chr4	81450734	81963017	8.17069e+07	512284	38000
1730	chr4	81963018	82587213	8.22751e+07	624196	37998
1731	chr4	82587214	83242248	82914731	655035	37998
1732	chr4	83242249	83648462	8.34454e+07	406214	37986
1733	chr4	83648463	84134975	83891719	486513	37985
1734	chr4	84134976	84624118	84379547	489143	37989
1735	chr4	84624119	84988676	8.48064e+07	364558	37990
1736	chr4	84988677	85202124	8.50954e+07	213448	37980
1737	chr4	85202125	85579541	85390833	377417	37992
1738	chr4	85579542	85925551	8.57525e+07	346010	37997
1739	chr4	85925552	86331235	8.61284e+07	405684	37997
1740	chr4	86331236	86669322	86500279	338087	38000
1741	chr4	86669323	87094853	86882088	425531	38000
1742	chr4	87094854	87480465	8.72877e+07	385612	38000
1743	chr4	87480466	87859851	8.76702e+07	379386	37997
1744	chr4	87859852	88278333	8.80691e+07	418482	37996
1745	chr4	88278334	88609159	8.84437e+07	330826	37990
1746	chr4	88609160	88994992	88802076	385833	38000
1747	chr4	88994993	89381800	8.91884e+07	386808	37998
1748	chr4	89381801	89473367	89427584	91567	37993
1749	chr4	89473368	89854594	89663981	381227	37999
1750	chr4	89854595	90375149	90114872	520555	37989
1751	chr4	90375150	91046639	9.07109e+07	671490	37997
1752	chr4	91046640	91581747	9.13142e+07	535108	37998
1753	chr4	91581748	92339638	91960693	757891	37999
1754	chr4	92339639	92638228	9.24889e+07	298590	37990
1755	chr4	92638229	93163973	92901101	525745	37990
1756	chr4	93163974	93511098	93337536	347125	37987
1757	chr4	93511099	93887411	93699255	376313	37962
1758	chr4	93887412	94248460	94067936	361049	38000
1759	chr4	94248461	94740329	94494395	491869	38000
1760	chr4	94740330	95220028	94980179	479699	37996
1761	chr4	95220029	95570433	95395231	350405	37981
1762	chr4	95570434	95961603	9.5766e+07	391170	37998
1763	chr4	95961604	96643992	96302798	682389	38000
1764	chr4	96643993	97008068	9.6826e+07	364076	38000
1765	chr4	97008069	97426145	97217107	418077	37997
1766	chr4	97426146	97764046	97595096	337901	37999
1767	chr4	97764047	98166691	97965369	402645	37997
1768	chr4	98166692	98564930	98365811	398239	37990
1769	chr4	98564931	98972306	9.87686e+07	407376	37995
1770	chr4	98972307	99424226	9.91983e+07	451920	38000
1771	chr4	99424227	99863565	99643896	439339	37998
1772	chr4	99863566	100193379	1.00028e+08	329814	37998
1773	chr4	100193380	100555872	100374626	362493	37999
1774	chr4	100555873	100972454	1.00764e+08	416582	37988
1775	chr4	100972455	101336584	1.01155e+08	364130	37993
1776	chr4	101336585	101727692	1.01532e+08	391108	37999
1777	chr4	101727693	102084362	1.01906e+08	356670	37999
1778	chr4	102084363	102518319	102301341	433957	37997
1779	chr4	102518320	102843609	1.02681e+08	325290	37991
1780	chr4	102843610	103094255	1.02969e+08	250646	37979
1781	chr4	103094256	103544579	1.03319e+08	450324	38000
1782	chr4	103544580	104077656	103811118	533077	37997
1783	chr4	104077657	104547471	104312564	469815	37996
1784	chr4	104547472	104900533	1.04724e+08	353062	37999
1785	chr4	104900534	105262255	1.05081e+08	361722	37996
1786	chr4	105262256	106093482	105677869	831227	37999
1787	chr4	106093483	106496229	106294856	402747	37995
1788	chr4	106496230	106866572	106681401	370343	37993
1789	chr4	106866573	107218362	1.07042e+08	351790	38000
1790	chr4	107218363	107620604	1.07419e+08	402242	38000
1791	chr4	107620605	107956195	107788400	335591	37999
1792	chr4	107956196	108392176	108174186	435981	37998
1793	chr4	108392177	108702512	1.08547e+08	310336	37991
1794	chr4	108702513	109032760	1.08868e+08	330248	37996
1795	chr4	109032761	109419539	109226150	386779	37979
1796	chr4	109419540	109748567	1.09584e+08	329028	37961
1797	chr4	109748568	110144861	1.09947e+08	396294	37994
1798	chr4	110144862	110522287	1.10334e+08	377426	37996
1799	chr4	110522288	110901290	110711789	379003	37992
1800	chr4	110901291	111259140	1.1108e+08	357850	37996
1801	chr4	111259141	111580804	1.1142e+08	321664	37996
1802	chr4	111580805	111655802	1.11618e+08	74998	37984
1803	chr4	111655803	111711918	1.11684e+08	56116	37913
1804	chr4	111711919	111715585	111713752	3667	37753
1805	chr4	111715586	111716844	111716215	1259	37720
1806	chr4	111716845	111717763	111717304	919	37741
1807	chr4	111717764	111718497	1.11718e+08	734	36332
1808	chr4	111718498	111733259	1.11726e+08	14762	37625
1809	chr4	111733260	112159307	1.11946e+08	426048	37884
1810	chr4	112159308	112594001	1.12377e+08	434694	37994
1811	chr4	112594002	113026846	112810424	432845	37798
1812	chr4	113026847	113410153	113218500	383307	36689
1813	chr4	113410154	114132247	1.13771e+08	722094	37999
1814	chr4	114132248	114595128	114363688	462881	37998
1815	chr4	114595129	115392767	114993948	797639	37995
1816	chr4	115392768	116371160	115881964	978393	38000
1817	chr4	116371161	116882313	116626737	511153	37993
1818	chr4	116882314	117262174	117072244	379861	37989
1819	chr4	117262175	117589952	1.17426e+08	327778	37987
1820	chr4	117589953	117959608	1.17775e+08	369656	37998
1821	chr4	117959609	118964015	118461812	1004407	37992
1822	chr4	118964016	119911512	119437764	947497	37999
1823	chr4	119911513	120550205	120230859	638693	37999
1824	chr4	120550206	121261083	1.20906e+08	710878	38000
1825	chr4	121261084	121554832	121407958	293749	38000
1826	chr4	121554833	122316270	1.21936e+08	761438	37998
1827	chr4	122316271	122778279	122547275	462009	37992
1828	chr4	122778280	123307622	123042951	529343	37994
1829	chr4	123307623	124090025	123698824	782403	38000
1830	chr4	124090026	124723425	1.24407e+08	633400	38000
1831	chr4	124723426	125351366	125037396	627941	37997
1832	chr4	125351367	125992761	125672064	641395	38000
1833	chr4	125992762	126946095	1.26469e+08	953334	37999
1834	chr4	126946096	127458343	1.27202e+08	512248	38000
1835	chr4	127458344	128013832	127736088	555489	37999
1836	chr4	128013833	129025814	1.2852e+08	1011982	38000
1837	chr4	129025815	129781864	1.29404e+08	756050	38000
1838	chr4	129781865	130489478	1.30136e+08	707614	38000
1839	chr4	130489479	130935045	130712262	445567	37998
1840	chr4	130935046	131376389	1.31156e+08	441344	37989
1841	chr4	131376390	131650814	131513602	274425	37990
1842	chr4	131650815	132195369	131923092	544555	37998
1843	chr4	132195370	133127685	1.32662e+08	932316	38000
1844	chr4	133127686	133958802	133543244	831117	38000
1845	chr4	133958803	134812749	134385776	853947	38000
1846	chr4	134812750	135338711	1.35076e+08	525962	37995
1847	chr4	135338712	135903899	1.35621e+08	565188	37998
1848	chr4	135903900	136777100	136340500	873201	38000
1849	chr4	136777101	137403381	137090241	626281	38000
1850	chr4	137403382	137751804	137577593	348423	38000
1851	chr4	137751805	138767345	138259575	1015541	37999
1852	chr4	138767346	140574697	1.39671e+08	1807352	37999
1853	chr4	140574698	141258113	1.40916e+08	683416	37992
1854	chr4	141258114	141778147	1.41518e+08	520034	37997
1855	chr4	141778148	142276143	1.42027e+08	497996	37997
1856	chr4	142276144	143244655	1.4276e+08	968512	37997
1857	chr4	143244656	143840988	143542822	596333	38000
1858	chr4	143840989	144627309	144234149	786321	37996
1859	chr4	144627310	145192530	144909920	565221	37981
1860	chr4	145192531	145675225	145433878	482695	37990
1861	chr4	145675226	146466397	1.46071e+08	791172	38000
1862	chr4	146466398	147022009	1.46744e+08	555612	37998
1863	chr4	147022010	147946780	147484395	924771	37981
1864	chr4	147946781	148433138	1.4819e+08	486358	37999
1865	chr4	148433139	149316202	1.48875e+08	883064	37996
1866	chr4	149316203	149920994	1.49619e+08	604792	37999
1867	chr4	149920995	150842760	1.50382e+08	921766	37998
1868	chr4	150842761	151685182	1.51264e+08	842422	37997
1869	chr4	151685183	152714249	152199716	1029067	37997
1870	chr4	152714250	153297170	153005710	582921	37990
1871	chr4	153297171	153659006	1.53478e+08	361836	37996
1872	chr4	153659007	154656632	1.54158e+08	997626	37998
1873	chr4	154656633	155391520	1.55024e+08	734888	37997
1874	chr4	155391521	156112885	155752203	721365	37992
1875	chr4	156112886	156752825	1.56433e+08	639940	37977
1876	chr4	156752826	156784703	1.56769e+08	31878	37509
1877	chr4	156784704	156785306	156785005	603	37825
1878	chr4	156785307	156799911	156792609	14605	37937
1879	chr4	156799912	156826441	1.56813e+08	26530	37993
1880	chr4	156826442	157408919	1.57118e+08	582478	37988
1881	chr4	157408920	158154414	157781667	745495	37998
1882	chr4	158154415	159027416	1.58591e+08	873002	37996
1883	chr4	159027417	160210412	1.59619e+08	1182996	37997
1884	chr4	160210413	160791688	1.60501e+08	581276	37994
1885	chr4	160791689	161755506	1.61274e+08	963818	38000
1886	chr4	161755507	162713372	1.62234e+08	957866	38000
1887	chr4	162713373	163415965	163064669	702593	38000
1888	chr4	163415966	164164089	1.6379e+08	748124	38000
1889	chr4	164164090	164925082	164544586	760993	38000
1890	chr4	164925083	165983438	1.65454e+08	1058356	37995
1891	chr4	165983439	166397947	166190693	414509	37946
1892	chr4	166397948	166854547	1.66626e+08	456600	37997
1893	chr4	166854548	167543905	1.67199e+08	689358	37998
1894	chr4	167543906	167868048	167705977	324143	38000
1895	chr4	167868049	168347117	168107583	479069	37998
1896	chr4	168347118	168779476	168563297	432359	37999
1897	chr4	168779477	169328061	169053769	548585	38000
1898	chr4	169328062	169953704	169640883	625643	37999
1899	chr4	169953705	170460761	170207233	507057	37998
1900	chr4	170460762	171000294	170730528	539533	38000
1901	chr4	171000295	171648409	171324352	648115	38000
1902	chr4	171648410	172313545	1.71981e+08	665136	37992
1903	chr4	172313546	172439723	1.72377e+08	126178	36059
1904	chr4	172439724	173210021	1.72825e+08	770298	37660
1905	chr4	173210022	173746433	1.73478e+08	536412	37832
1906	chr4	173746434	174251908	173999171	505475	37753
1907	chr4	174251909	175155980	1.74704e+08	904072	37997
1908	chr4	175155981	175668303	175412142	512323	37977
1909	chr4	175668304	176295185	1.75982e+08	626882	37969
1910	chr4	176295186	176795335	1.76545e+08	500150	37998
1911	chr4	176795336	177333386	177064361	538051	38000
1912	chr4	177333387	178120764	1.77727e+08	787378	37998
1913	chr4	178120765	178698236	1.7841e+08	577472	37999
1914	chr4	178698237	179334717	179016477	636481	37993
1915	chr4	179334718	179876337	1.79606e+08	541620	37420
1916	chr4	179876338	180535379	1.80206e+08	659042	37997
1917	chr4	180535380	181250633	1.80893e+08	715254	37995
1918	chr4	181250634	181835393	1.81543e+08	584760	37997
1919	chr4	181835394	182462401	1.82149e+08	627008	37999
1920	chr4	182462402	183042424	182752413	580023	37986
1921	chr4	183042425	183448797	183245611	406373	37997
1922	chr4	183448798	184190644	183819721	741847	37999
1923	chr4	184190645	184712684	1.84452e+08	522040	37998
1924	chr4	184712685	185363987	185038336	651303	38000
1925	chr4	185363988	186109913	1.85737e+08	745926	38000
1926	chr4	186109914	186684278	186397096	574365	37998
1927	chr4	186684279	187538114	1.87111e+08	853836	38000
1928	chr4	187538115	188439511	187988813	901397	38000
1929	chr4	188439512	188917884	188678698	478373	37999
1930	chr4	188917885	189370327	189144106	452443	37998
1931	chr4	189370328	189990877	1.89681e+08	620550	37994
1932	chr4	189990878	190729629	1.9036e+08	738752	37999
1933	chr4	190729630	191397881	1.91064e+08	668252	37992
1934	chr4	191397882	191896642	191647262	498761	37995
1935	chr4	191896643	192484330	1.9219e+08	587688	37997
1936	chr4	192484331	192965489	192724910	481159	37992
1937	chr4	192965490	193531940	193248715	566451	37994
1938	chr4	193531941	194023980	1.93778e+08	492040	38000
1939	chr4	194023981	194625076	1.94325e+08	601096	37994
1940	chr4	194625077	195031958	1.94829e+08	406882	37997
1941	chr4	195031959	195361408	1.95197e+08	329450	37990
1942	chr4	195361409	195969316	1.95665e+08	607908	37996
1943	chr4	195969317	196433245	196201281	463929	37998
1944	chr4	196433246	197233153	1.96833e+08	799908	37999
1945	chr4	197233154	198137323	1.97685e+08	904170	37991
1946	chr4	198137324	198417372	198277348	280049	37998
1947	chr4	198417373	198788420	1.98603e+08	371048	37997
1948	chr4	198788421	199255727	199022074	467307	37998
1949	chr4	199255728	199844985	1.9955e+08	589258	37995
1950	chr4	199844986	200392737	2.00119e+08	547752	37998
1951	chr4	200392738	201116017	2.00754e+08	723280	37998
1952	chr4	201116018	201963842	201539930	847825	38000
1953	chr4	201963843	202368611	202166227	404769	38000
1954	chr4	202368612	202849546	202609079	480935	38000
1955	chr4	202849547	203626042	2.03238e+08	776496	37998
1956	chr4	203626043	204048429	203837236	422387	37997
1957	chr4	204048430	204512023	2.0428e+08	463594	38000
1958	chr4	204512024	204876252	204694138	364229	37979
1959	chr4	204876253	205430691	205153472	554439	37789
1960	chr4	205430692	205861727	2.05646e+08	431036	37569
1961	chr4	205861728	206523501	2.06193e+08	661774	38000
1962	chr4	206523502	207191365	2.06857e+08	667864	37997
1963	chr4	207191366	207198198	207194782	6833	37250
1964	chr4	207198199	207198652	2.07198e+08	454	37930
1965	chr4	207198653	207388309	207293481	189657	37925
1966	chr4	207388310	207708243	2.07548e+08	319934	38000
1967	chr4	207708244	208148795	2.07929e+08	440552	37998
1968	chr4	208148796	209021187	2.08585e+08	872392	37999
1969	chr4	209021188	209367411	2.09194e+08	346224	37985
1970	chr4	209367412	209777505	2.09572e+08	410094	37991
1971	chr4	209777506	210119746	209948626	342241	37994
1972	chr4	210119747	210555358	2.10338e+08	435612	37846
1973	chr4	210555359	210971907	210763633	416549	37872
1974	chr4	210971908	211413048	211192478	441141	37989
1975	chr4	211413049	211718533	211565791	305485	37988
1976	chr4	211718534	212369408	212043971	650875	37999
1977	chr4	212369409	213070422	2.1272e+08	701014	37996
1978	chr4	213070423	213487811	213279117	417389	37996
1979	chr4	213487812	214074569	2.13781e+08	586758	37986
1980	chr4	214074570	214600016	214337293	525447	37998
1981	chr4	214600017	214877596	2.14739e+08	277580	37999
1982	chr4	214877597	215536341	215206969	658745	37998
1983	chr4	215536342	216067595	2.15802e+08	531254	37995
1984	chr4	216067596	216780371	2.16424e+08	712776	37997
1985	chr4	216780372	217246509	2.17013e+08	466138	37999
1986	chr4	217246510	217807207	2.17527e+08	560698	37999
1987	chr4	217807208	218211332	218009270	404125	38000
1988	chr4	218211333	218602277	218406805	390945	38000
1989	chr4	218602278	218919832	218761055	317555	38000
1990	chr4	218919833	219254222	2.19087e+08	334390	37995
1991	chr4	219254223	219547957	219401090	293735	37982
1992	chr4	219547958	220018097	2.19783e+08	470140	37999
1993	chr4	220018098	220662479	2.2034e+08	644382	37999
1994	chr4	220662480	221162616	220912548	500137	37999
1995	chr4	221162617	221550745	221356681	388129	38000
1996	chr4	221550746	222010853	2.21781e+08	460108	38000
1997	chr4	222010854	222314461	2.22163e+08	303608	38000
1998	chr4	222314462	222681074	222497768	366613	38000
[truncated: 2,008 more rows]
