# Supplementary material for: Single nucleus sequencing reveals spermatid chromosome fragmentation as a possible cause of maize haploid induction
Source: Nat Commun. 2017 Oct 23;8:991. doi: 10.1038/s41467-017-00969-8 (PMC5653662; doi:10.1038/s41467-017-00969-8)
Supplement: Supplementary file 11 — Data 8 [file 41467_2017_969_MOESM11_ESM.xlsx]

## Sheet: Supplementary Data 8
Supplementary Data 8 | Windows defined for CNV calling of B73 single nucleus sequencing data
Bin	Chr	Pos1	Pos2	Median_pos	Length	Total_Read_amount
1	1	1	235334	117668	235334	29999
2	1	235335	388996	312166	153662	29999
3	1	388997	716179	552588	327183	30001
4	1	716180	1198512	957346	482333	29995
5	1	1198513	1587916	1.39321e+06	389404	30005
6	1	1587917	1957149	1772533	369233	30000
7	1	1957150	2304540	2130845	347391	30000
8	1	2304541	2789618	2.54708e+06	485078	29994
9	1	2789619	3195713	2992666	406095	30005
10	1	3195714	3739831	3.46777e+06	544118	29998
11	1	3739832	4191810	3965821	451979	30003
12	1	4191811	4614328	4.40307e+06	422518	29997
13	1	4614329	5005346	4.80984e+06	391018	30002
14	1	5005347	5637075	5321211	631729	30001
15	1	5637076	6053594	5845335	416519	30000
16	1	6053595	6556435	6305015	502841	29999
17	1	6556436	7049857	6.80315e+06	493422	30001
18	1	7049858	7461860	7255859	412003	29997
19	1	7461861	7856971	7659416	395111	30001
20	1	7856972	8218190	8037581	361219	29998
21	1	8218191	8670368	8.44428e+06	452178	30004
22	1	8670369	9211659	8941014	541291	30000
23	1	9211660	9596121	9.40389e+06	384462	29994
24	1	9596122	10220347	9.90823e+06	624226	30005
25	1	10220348	10746962	10483655	526615	29994
26	1	10746963	11120423	10933693	373461	30007
27	1	11120424	11613380	11366902	492957	30000
28	1	11613381	12103673	11858527	490293	30000
29	1	12103674	12485939	1.22948e+07	382266	30000
30	1	12485940	12860791	1.26734e+07	374852	30000
31	1	12860792	13346645	1.31037e+07	485854	30000
32	1	13346646	13809385	1.3578e+07	462740	29998
33	1	13809386	14365321	1.40874e+07	555936	30002
34	1	14365322	14758129	1.45617e+07	392808	30000
35	1	14758130	15199955	1.4979e+07	441826	30000
36	1	15199956	15714894	15457425	514939	29999
37	1	15714895	16251799	15983347	536905	29994
38	1	16251800	16775620	16513710	523821	30007
39	1	16775621	17331912	1.70538e+07	556292	29999
40	1	17331913	17676525	17504219	344613	29997
41	1	17676526	18178195	1.79274e+07	501670	30004
42	1	18178196	18644265	1.84112e+07	466070	30000
43	1	18644266	19129783	1.8887e+07	485518	30000
44	1	19129784	19688790	19409287	559007	30000
45	1	19688791	20217004	1.99529e+07	528214	29996
46	1	20217005	20698048	2.04575e+07	481044	30002
47	1	20698049	21243828	2.09709e+07	545780	30002
48	1	21243829	21750267	21497048	506439	30000
49	1	21750268	22440944	22095606	690677	30000
50	1	22440945	22896028	2.26685e+07	455084	29999
51	1	22896029	23379227	23137628	483199	30001
52	1	23379228	23932972	23656100	553745	30000
53	1	23932973	24397415	24165194	464443	30000
54	1	24397416	24792849	2.45951e+07	395434	29443
55	1	24792850	24792976	24792913	127	30440
56	1	24792977	24947801	24870389	154825	30116
57	1	24947802	25414900	25181351	467099	30000
58	1	25414901	25697060	2.5556e+07	282160	29997
59	1	25697061	26185983	25941522	488923	30003
60	1	26185984	26689133	2.64376e+07	503150	30001
61	1	26689134	27192420	26940777	503287	30000
62	1	27192421	27633979	27413200	441559	29999
63	1	27633980	28100357	2.78672e+07	466378	30000
64	1	28100358	28609236	28354797	508879	30000
65	1	28609237	29255039	28932138	645803	30000
66	1	29255040	29823875	2.95395e+07	568836	30001
67	1	29823876	30343420	30083648	519545	30000
68	1	30343421	30924823	30634122	581403	30000
69	1	30924824	31482785	3.12038e+07	557962	29997
70	1	31482786	32060222	31771504	577437	30003
71	1	32060223	32531377	32295800	471155	29999
72	1	32531378	33029961	3.27807e+07	498584	29998
73	1	33029962	33720021	3.3375e+07	690060	30003
74	1	33720022	34280894	34000458	560873	29999
75	1	34280895	34846705	34563800	565811	30000
76	1	34846706	35371218	35108962	524513	30001
77	1	35371219	35924180	3.56477e+07	552962	29999
78	1	35924181	36493539	36208860	569359	30001
79	1	36493540	36972957	3.67332e+07	479418	30000
80	1	36972958	37554247	3.72636e+07	581290	29999
81	1	37554248	38128703	3.78415e+07	574456	29999
82	1	38128704	38557302	38343003	428599	30002
83	1	38557303	39087576	3.88224e+07	530274	30000
84	1	39087577	39585444	3.93365e+07	497868	29999
85	1	39585445	40126017	39855731	540573	30000
86	1	40126018	40593988	40360003	467971	30000
87	1	40593989	41090577	40842283	496589	30001
88	1	41090578	41595147	4.13429e+07	504570	30000
89	1	41595148	42248260	41921704	653113	30000
90	1	42248261	42822177	42535219	573917	30000
91	1	42822178	43367234	43094706	545057	29998
92	1	43367235	43979489	43673362	612255	30001
93	1	43979490	44508791	4.42441e+07	529302	30001
94	1	44508792	45009323	4.47591e+07	500532	30000
95	1	45009324	45518459	4.52639e+07	509136	30000
96	1	45518460	46123130	45820795	604671	29995
97	1	46123131	46781598	4.64524e+07	658468	30005
98	1	46781599	47321955	47051777	540357	29999
99	1	47321956	47810088	47566022	488133	30001
100	1	47810089	48477197	48143643	667109	30000
101	1	48477198	49022445	4.87498e+07	545248	30000
102	1	49022446	49478761	4.92506e+07	456316	30000
103	1	49478762	50000101	4.97394e+07	521340	30000
104	1	50000102	50562130	50281116	562029	29988
105	1	50562131	51041151	50801641	479021	30012
106	1	51041152	51541606	51291379	500455	30000
107	1	51541607	52111212	5.18264e+07	569606	30000
108	1	52111213	52536099	52323656	424887	30000
109	1	52536100	53159613	5.28479e+07	623514	29999
110	1	53159614	53685817	5.34227e+07	526204	29998
111	1	53685818	54343576	54014697	657759	30003
112	1	54343577	54835883	54589730	492307	30000
113	1	54835884	55371329	5.51036e+07	535446	30000
114	1	55371330	55816607	5.5594e+07	445278	29997
115	1	55816608	56384711	5.61007e+07	568104	30002
116	1	56384712	56984922	56684817	600211	29999
117	1	56984923	57515744	5.72503e+07	530822	30002
118	1	57515745	57970627	57743186	454883	29997
119	1	57970628	58444335	5.82075e+07	473708	30003
120	1	58444336	59035739	5.874e+07	591404	30000
121	1	59035740	59673690	59354715	637951	30000
122	1	59673691	60168640	5.99212e+07	494950	30000
123	1	60168641	60757260	6.0463e+07	588620	29998
124	1	60757261	61438466	6.10979e+07	681206	29997
125	1	61438467	61848515	61643491	410049	30005
126	1	61848516	62335174	62091845	486659	29987
127	1	62335175	62894491	62614833	559317	30013
128	1	62894492	63326888	63110690	432397	30000
129	1	63326889	63725314	6.35261e+07	398426	30000
130	1	63725315	64207751	63966533	482437	29999
131	1	64207752	64683208	64445480	475457	29999
132	1	64683209	65243078	6.49631e+07	559870	29999
133	1	65243079	65801577	65522328	558499	29998
134	1	65801578	66317598	66059588	516021	29991
135	1	66317599	66793462	6.65555e+07	475864	30013
136	1	66793463	67315083	67054273	521621	30001
137	1	67315084	67814623	6.75649e+07	499540	30000
138	1	67814624	68338040	68076332	523417	29996
139	1	68338041	68869703	68603872	531663	30004
140	1	68869704	69198716	69034210	329013	29989
141	1	69198717	69718686	6.94587e+07	519970	30011
142	1	69718687	70257926	6.99883e+07	539240	30000
143	1	70257927	70884881	70571404	626955	29997
144	1	70884882	71576665	7.12308e+07	691784	30002
145	1	71576666	72158860	71867763	582195	30001
146	1	72158861	72629735	72394298	470875	30000
147	1	72629736	73212795	7.29213e+07	583060	30000
148	1	73212796	73799760	73506278	586965	30000
149	1	73799761	74291721	74045741	491961	29996
150	1	74291722	74809068	74550395	517347	30004
151	1	74809069	75277981	75043525	468913	29999
152	1	75277982	75666687	7.54723e+07	388706	29216
153	1	75666688	75666876	75666782	189	30732
154	1	75666877	75666921	75666899	45	29677
155	1	75666922	75666991	7.5667e+07	70	30330
156	1	75666992	75832117	7.57496e+07	165126	30045
157	1	75832118	76340678	76086398	508561	30001
158	1	76340679	76864806	7.66027e+07	524128	30000
159	1	76864807	77313327	77089067	448521	30000
160	1	77313328	77929180	77621254	615853	29993
161	1	77929181	78433887	78181534	504707	30007
162	1	78433888	78924998	78679443	491111	29988
163	1	78924999	79365606	7.91453e+07	440608	30012
164	1	79365607	79939857	79652732	574251	30000
165	1	79939858	80442814	80191336	502957	29999
166	1	80442815	80989599	80716207	546785	30001
167	1	80989600	81461292	81225446	471693	30000
168	1	81461293	82036530	8.17489e+07	575238	30000
169	1	82036531	82651059	82343795	614529	30000
170	1	82651060	83293993	8.29725e+07	642934	30000
171	1	83293994	83668478	83481236	374485	30000
172	1	83668479	84085162	8.38768e+07	416684	29997
173	1	84085163	84617210	8.43512e+07	532048	30002
174	1	84617211	85116423	84866817	499213	30000
175	1	85116424	85521819	8.53191e+07	405396	29998
176	1	85521820	86089600	85805710	567781	30000
177	1	86089601	86595124	8.63424e+07	505524	30002
178	1	86595125	87059562	8.68273e+07	464438	30001
179	1	87059563	87578128	8.73188e+07	518566	29999
180	1	87578129	88086699	87832414	508571	30001
181	1	88086700	88523518	88305109	436819	29999
182	1	88523519	88984338	8.87539e+07	460820	29996
183	1	88984339	89502103	89243221	517765	30005
184	1	89502104	90020315	8.97612e+07	518212	30000
185	1	90020316	90665423	9.03429e+07	645108	29997
186	1	90665424	91069968	90867696	404545	30003
187	1	91069969	91665593	91367781	595625	30000
188	1	91665594	92092046	91878820	426453	29997
189	1	92092047	92473060	9.22826e+07	381014	30003
190	1	92473061	92998732	9.27359e+07	525672	29999
191	1	92998733	93495106	9.32469e+07	496374	29995
192	1	93495107	93964960	9.373e+07	469854	30005
193	1	93964961	94460128	9.42125e+07	495168	30000
194	1	94460129	94995183	94727656	535055	29997
195	1	94995184	95563571	9.52794e+07	568388	29986
196	1	95563572	96023100	95793336	459529	30016
197	1	96023101	96447821	96235461	424721	30002
198	1	96447822	96847105	9.66475e+07	399284	30000
199	1	96847106	97353355	9.71002e+07	506250	30000
200	1	97353356	97790370	97571863	437015	30000
201	1	97790371	98366364	9.80784e+07	575994	29999
202	1	98366365	98872487	98619426	506123	30001
203	1	98872488	99385407	9.91289e+07	512920	29999
204	1	99385408	99889689	9.96375e+07	504282	30001
205	1	99889690	100366551	1.00128e+08	476862	30000
206	1	100366552	100713254	100539903	346703	30000
207	1	100713255	101191481	100952368	478227	30000
208	1	101191482	101688721	1.0144e+08	497240	30000
209	1	101688722	102080049	1.01884e+08	391328	30000
210	1	102080050	102440353	1.0226e+08	360304	29978
211	1	102440354	102943485	1.02692e+08	503132	30022
212	1	102943486	103454522	103199004	511037	30000
213	1	103454523	103860595	103657559	406073	30000
214	1	103860596	104345764	104103180	485169	30000
215	1	104345765	104859264	1.04603e+08	513500	30000
216	1	104859265	105335769	105097517	476505	29999
217	1	105335770	105769918	105552844	434149	29999
218	1	105769919	106246553	106008236	476635	29941
219	1	106246554	106778722	106512638	532169	30061
220	1	106778723	107227098	1.07003e+08	448376	30000
221	1	107227099	107625340	1.07426e+08	398242	29999
222	1	107625341	108057725	107841533	432385	30001
223	1	108057726	108567276	108312501	509551	30000
224	1	108567277	108951709	108759493	384433	30000
225	1	108951710	109427075	1.09189e+08	475366	30000
226	1	109427076	109879593	1.09653e+08	452518	30000
227	1	109879594	110328629	1.10104e+08	449036	29998
228	1	110328630	110780086	110554358	451457	29996
229	1	110780087	111343015	111061551	562929	30006
230	1	111343016	111727799	1.11535e+08	384784	29998
231	1	111727800	112196058	111961929	468259	30002
232	1	112196059	112644339	112420199	448281	30000
233	1	112644340	113093397	1.12869e+08	449058	29999
234	1	113093398	113553612	113323505	460215	30000
235	1	113553613	113986109	113769861	432497	30001
236	1	113986110	114459688	114222899	473579	29999
237	1	114459689	114851020	1.14655e+08	391332	30001
238	1	114851021	115275008	1.15063e+08	423988	30000
239	1	115275009	115718897	115496953	443889	30000
240	1	115718898	116028617	1.15874e+08	309720	29998
241	1	116028618	116308618	116168618	280001	30002
242	1	116308619	116841982	1.16575e+08	533364	29997
243	1	116841983	117230070	1.17036e+08	388088	30003
244	1	117230071	117715960	1.17473e+08	485890	30000
245	1	117715961	118001246	1.17859e+08	285286	30000
246	1	118001247	118308258	1.18155e+08	307012	30000
247	1	118308259	118787729	118547994	479471	29999
248	1	118787730	119160155	1.18974e+08	372426	29996
249	1	119160156	119596755	1.19378e+08	436600	30005
250	1	119596756	120006154	119801455	409399	29997
251	1	120006155	120376295	120191225	370141	30003
252	1	120376296	120895452	120635874	519157	30000
253	1	120895453	121386573	121141013	491121	29996
254	1	121386574	121799906	121593240	413333	30002
255	1	121799907	122206388	1.22003e+08	406482	30002
256	1	122206389	122608694	1.22408e+08	402306	29999
257	1	122608695	123051991	122830343	443297	29990
258	1	123051992	123584070	123318031	532079	30011
259	1	123584071	123982599	123783335	398529	30000
260	1	123982600	124427066	124204833	444467	30000
261	1	124427067	124768259	124597663	341193	29999
262	1	124768260	125157378	124962819	389119	30001
263	1	125157379	125573329	125365354	415951	29999
264	1	125573330	126042945	1.25808e+08	469616	30001
265	1	126042946	126519190	126281068	476245	30000
266	1	126519191	126869014	1.26694e+08	349824	30000
267	1	126869015	127246519	127057767	377505	30000
268	1	127246520	127594996	127420758	348477	29998
269	1	127594997	127959302	1.27777e+08	364306	30002
270	1	127959303	128365407	128162355	406105	29953
271	1	128365408	128775919	1.28571e+08	410512	30047
272	1	128775920	129228635	1.29002e+08	452716	29997
273	1	129228636	129641564	129435100	412929	29997
274	1	129641565	129967198	1.29804e+08	325634	30005
275	1	129967199	130373421	130170310	406223	30001
276	1	130373422	130763974	130568698	390553	29990
277	1	130763975	131127917	130945946	363943	30010
278	1	131127918	131523451	1.31326e+08	395534	29995
279	1	131523452	132042139	1.31783e+08	518688	30005
280	1	132042140	132410231	1.32226e+08	368092	30000
281	1	132410232	132771771	1.32591e+08	361540	29998
282	1	132771772	133172109	1.32972e+08	400338	30001
283	1	133172110	133604954	133388532	432845	29999
284	1	133604955	134099697	133852326	494743	29999
285	1	134099698	134421858	134260778	322161	30003
286	1	134421859	135085927	134753893	664069	29998
287	1	135085928	135488751	1.35287e+08	402824	30001
288	1	135488752	135944333	1.35717e+08	455582	29962
289	1	135944334	136375880	136160107	431547	30038
290	1	136375881	136736701	136556291	360821	29990
291	1	136736702	137264148	137000425	527447	30007
292	1	137264149	137692781	137478465	428633	30003
293	1	137692782	138027944	137860363	335163	29999
294	1	138027945	138490105	138259025	462161	29996
295	1	138490106	138916278	138703192	426173	30000
296	1	138916279	139363492	1.3914e+08	447214	30006
297	1	139363493	139797245	139580369	433753	30000
298	1	139797246	140224470	140010858	427225	29993
299	1	140224471	140681275	140452873	456805	29995
300	1	140681276	141058570	140869923	377295	30012
301	1	141058571	141564189	141311380	505619	30000
302	1	141564190	141985884	141775037	421695	30000
303	1	141985885	142392316	1.42189e+08	406432	29998
304	1	142392317	142883808	1.42638e+08	491492	29999
305	1	142883809	143323878	1.43104e+08	440070	30002
306	1	143323879	143789129	143556504	465251	29998
307	1	143789130	144250694	144019912	461565	30001
308	1	144250695	144734305	144492500	483611	29994
309	1	144734306	145082110	144908208	347805	30008
310	1	145082111	145616870	1.45349e+08	534760	29992
311	1	145616871	146011133	145814002	394263	30008
312	1	146011134	146454117	1.46233e+08	442984	29997
313	1	146454118	146863357	1.46659e+08	409240	30003
314	1	146863358	147360830	147112094	497473	30000
315	1	147360831	147764654	1.47563e+08	403824	29997
316	1	147764655	148238993	148001824	474339	30003
317	1	148238994	148604600	148421797	365607	29999
318	1	148604601	149021265	148812933	416665	29996
319	1	149021266	149433327	1.49227e+08	412062	30005
320	1	149433328	149918653	1.49676e+08	485326	29996
321	1	149918654	150211299	1.50065e+08	292646	29998
322	1	150211300	150606366	150408833	395067	30005
323	1	150606367	151082387	150844377	476021	30001
324	1	151082388	151496209	1.51289e+08	413822	29992
325	1	151496210	151932977	1.51715e+08	436768	30003
326	1	151932978	152470631	1.52202e+08	537654	30004
327	1	152470632	152982328	152726480	511697	30001
328	1	152982329	153494199	153238264	511871	30000
329	1	153494200	153905200	153699700	411001	30000
330	1	153905201	154391148	1.54148e+08	485948	30000
331	1	154391149	154835429	154613289	444281	30000
332	1	154835430	155396338	155115884	560909	30000
333	1	155396339	156018600	1.55707e+08	622262	30000
334	1	156018601	156510986	1.56265e+08	492386	29999
335	1	156510987	157000763	156755875	489777	30001
336	1	157000764	157479393	1.5724e+08	478630	29999
337	1	157479394	157982337	1.57731e+08	502944	30000
338	1	157982338	158397083	1.5819e+08	414746	30000
339	1	158397084	158783647	1.5859e+08	386564	29986
340	1	158783648	159236302	159009975	452655	30006
341	1	159236303	159656658	1.59446e+08	420356	30009
342	1	159656659	159983191	159819925	326533	30000
343	1	159983192	160331644	160157418	348453	30000
344	1	160331645	160658400	1.60495e+08	326756	29986
345	1	160658401	161153251	160905826	494851	30014
346	1	161153252	161736444	161444848	583193	29996
347	1	161736445	162148990	1.61943e+08	412546	30002
348	1	162148991	162623841	162386416	474851	29999
349	1	162623842	163004531	1.62814e+08	380690	30003
350	1	163004532	163502807	1.63254e+08	498276	30000
351	1	163502808	163924760	163713784	421953	30000
352	1	163924761	164473187	164198974	548427	30000
353	1	164473188	164984510	164728849	511323	30000
354	1	164984511	165428999	165206755	444489	30000
355	1	165429000	165835306	165632153	406307	30000
356	1	165835307	166340914	1.66088e+08	505608	29999
357	1	166340915	166785978	1.66563e+08	445064	30001
358	1	166785979	167310434	1.67048e+08	524456	30000
359	1	167310435	167790770	1.67551e+08	480336	29998
360	1	167790771	168201988	1.67996e+08	411218	30002
361	1	168201989	168591489	168396739	389501	29999
362	1	168591490	169017134	168804312	425645	30001
363	1	169017135	169494504	1.69256e+08	477370	30000
364	1	169494505	170006715	169750610	512211	29998
365	1	170006716	170426581	1.70217e+08	419866	30001
366	1	170426582	170834086	170630334	407505	30001
367	1	170834087	171302806	1.71068e+08	468720	30000
368	1	171302807	171783736	1.71543e+08	480930	29999
369	1	171783737	172291650	1.72038e+08	507914	30001
370	1	172291651	172734597	172513124	442947	29999
371	1	172734598	173239729	1.72987e+08	505132	30001
372	1	173239730	173780528	173510129	540799	30000
373	1	173780529	174278876	1.7403e+08	498348	29993
374	1	174278877	174873477	174576177	594601	30007
375	1	174873478	175456306	175164892	582829	30000
376	1	175456307	175979307	175717807	523001	30000
377	1	175979308	176447898	176213603	468591	30000
378	1	176447899	176975506	1.76712e+08	527608	30000
379	1	176975507	177464443	177219975	488937	29999
380	1	177464444	178062678	177763561	598235	29999
381	1	178062679	178551159	178306919	488481	29999
382	1	178551160	179040641	1.78796e+08	489482	30003
383	1	179040642	179641635	1.79341e+08	600994	29999
384	1	179641636	180177043	1.79909e+08	535408	29999
385	1	180177044	180757505	1.80467e+08	580462	30000
386	1	180757506	181216101	1.80987e+08	458596	30001
387	1	181216102	181694367	1.81455e+08	478266	29995
388	1	181694368	182126659	1.81911e+08	432292	30002
389	1	182126660	182658610	182392635	531951	30003
390	1	182658611	183177741	182918176	519131	30000
391	1	183177742	183739083	1.83458e+08	561342	30001
392	1	183739084	184108297	1.83924e+08	369214	29991
393	1	184108298	184635608	184371953	527311	30009
394	1	184635609	185168060	1.84902e+08	532452	30000
395	1	185168061	185695101	185431581	527041	30000
396	1	185695102	186169072	185932087	473971	30000
397	1	186169073	186690307	186429690	521235	30000
398	1	186690308	187229918	186960113	539611	29996
399	1	187229919	187755228	1.87493e+08	525310	30003
400	1	187755229	188300358	1.88028e+08	545130	30001
401	1	188300359	188840960	1.88571e+08	540602	30000
402	1	188840961	189355929	189098445	514969	30000
403	1	189355930	190039350	189697640	683421	30000
404	1	190039351	190795922	1.90418e+08	756572	29998
405	1	190795923	191407969	191101946	612047	29999
406	1	191407970	192033894	191720932	625925	30003
407	1	192033895	192465933	192249914	432039	29999
408	1	192465934	192887298	192676616	421365	30000
409	1	192887299	193625749	193256524	738451	30001
410	1	193625750	194173727	1.939e+08	547978	30000
411	1	194173728	194674001	1.94424e+08	500274	29998
412	1	194674002	195322748	194998375	648747	30002
413	1	195322749	195947789	195635269	625041	30000
414	1	195947790	196451898	196199844	504109	29997
415	1	196451899	197032301	196742100	580403	30002
416	1	197032302	197579332	197305817	547031	29996
417	1	197579333	198042332	1.97811e+08	463000	30005
418	1	198042333	198685022	1.98364e+08	642690	30000
419	1	198685023	199332177	199008600	647155	29998
420	1	199332178	199852000	199592089	519823	29991
421	1	199852001	200450850	2.00151e+08	598850	30003
422	1	200450851	200994758	2.00723e+08	543908	30007
423	1	200994759	201500722	2.01248e+08	505964	30000
424	1	201500723	201967982	2.01734e+08	467260	30000
425	1	201967983	202412704	2.0219e+08	444722	30001
426	1	202412705	202895468	2.02654e+08	482764	29999
427	1	202895469	203411763	203153616	516295	30000
428	1	203411764	203845384	203628574	433621	30001
429	1	203845385	203983340	2.03914e+08	137956	30000
430	1	203983341	204432052	2.04208e+08	448712	30000
431	1	204432053	205139858	2.04786e+08	707806	29997
432	1	205139859	205578261	205359060	438403	30000
433	1	205578262	206025212	205801737	446951	30003
434	1	206025213	206500305	206262759	475093	30000
435	1	206500306	207093944	206797125	593639	30000
436	1	207093945	207633613	207363779	539669	30000
437	1	207633614	208165338	207899476	531725	30000
438	1	208165339	208778789	208472064	613451	29994
439	1	208778790	209184681	2.08982e+08	405892	30006
440	1	209184682	209583452	209384067	398771	29997
441	1	209583453	210155055	209869254	571603	29995
442	1	210155056	210638288	210396672	483233	30008
443	1	210638289	211195184	2.10917e+08	556896	29998
444	1	211195185	211501601	211348393	306417	30002
445	1	211501602	211906888	211704245	405287	29998
446	1	211906889	212450475	212178682	543587	29992
447	1	212450476	212924381	2.12687e+08	473906	30010
448	1	212924382	213405743	2.13165e+08	481362	29999
449	1	213405744	213985739	2.13696e+08	579996	30001
450	1	213985740	214429769	2.14208e+08	444030	30000
451	1	214429770	214822710	214626240	392941	30000
452	1	214822711	215204419	215013565	381709	29998
453	1	215204420	215657776	215431098	453357	30001
454	1	215657777	216123480	2.15891e+08	465704	30001
455	1	216123481	216638660	2.16381e+08	515180	29995
456	1	216638661	217038913	216838787	400253	30005
457	1	217038914	217373466	217206190	334553	30000
458	1	217373467	217753012	2.17563e+08	379546	30000
459	1	217753013	218165004	2.17959e+08	411992	30000
460	1	218165005	218617790	2.18391e+08	452786	30000
461	1	218617791	219033686	2.18826e+08	415896	30000
462	1	219033687	219426164	2.1923e+08	392478	30000
463	1	219426165	219843970	2.19635e+08	417806	30000
464	1	219843971	220194313	220019142	350343	30000
465	1	220194314	220612893	2.20404e+08	418580	30000
466	1	220612894	220991914	220802404	379021	30000
467	1	220991915	221523848	2.21258e+08	531934	29999
468	1	221523849	221918656	2.21721e+08	394808	27873
469	1	221918657	221918761	221918709	105	31536
470	1	221918762	221918813	2.21919e+08	52	30212
471	1	221918814	222091624	222005219	172811	30380
472	1	222091625	222626599	222359112	534975	29998
473	1	222626600	223209771	2.22918e+08	583172	30001
474	1	223209772	223741276	223475524	531505	30000
475	1	223741277	224161143	223951210	419867	30001
476	1	224161144	224692654	224426899	531511	30000
477	1	224692655	225187870	2.2494e+08	495216	30000
478	1	225187871	225646135	225417003	458265	30000
479	1	225646136	226319101	2.25983e+08	672966	29999
480	1	226319102	226910160	226614631	591059	30001
481	1	226910161	227415716	2.27163e+08	505556	30000
482	1	227415717	227897355	227656536	481639	29998
483	1	227897356	228343008	228120182	445653	30002
484	1	228343009	228790387	228566698	447379	29997
485	1	228790388	229279868	229035128	489481	30003
486	1	229279869	229670925	229475397	391057	30000
487	1	229670926	230099265	2.29885e+08	428340	30000
488	1	230099266	230544097	2.30322e+08	444832	29999
489	1	230544098	231111569	2.30828e+08	567472	30001
490	1	231111570	231590776	231351173	479207	29997
491	1	231590777	231795396	2.31693e+08	204620	30003
492	1	231795397	232231535	232013466	436139	30000
493	1	232231536	232682705	2.32457e+08	451170	29975
494	1	232682706	233165198	232923952	482493	30024
495	1	233165199	233641809	233403504	476611	30001
496	1	233641810	234077014	233859412	435205	29999
497	1	234077015	234430520	2.34254e+08	353506	29998
498	1	234430521	234529189	234479855	98669	28902
499	1	234529190	234536479	2.34533e+08	7290	31085
500	1	234536480	234549202	234542841	12723	29999
501	1	234549203	234568533	234558868	19331	29964
502	1	234568534	234574713	2.34572e+08	6180	29988
503	1	234574714	234586742	234580728	12029	30064
504	1	234586743	234626601	234606672	39859	29997
505	1	234626602	234642584	234634593	15983	29975
506	1	234642585	234644328	2.34643e+08	1744	29958
507	1	234644329	234644772	2.34645e+08	444	30048
508	1	234644773	234647026	2.34646e+08	2254	30023
509	1	234647027	234653653	234650340	6627	29964
510	1	234653654	234661005	2.34657e+08	7352	29931
511	1	234661006	234664106	234662556	3101	30101
512	1	234664107	234665106	2.34665e+08	1000	29960
513	1	234665107	234665556	2.34665e+08	450	30041
514	1	234665557	234668125	234666841	2569	30001
515	1	234668126	234670311	2.34669e+08	2186	29971
516	1	234670312	234673758	234672035	3447	29967
517	1	234673759	234676582	2.34675e+08	2824	30002
518	1	234676583	234680175	234678379	3593	30060
519	1	234680176	234680698	234680437	523	29883
520	1	234680699	234684579	234682639	3881	30113
521	1	234684580	234686672	234685626	2093	29661
522	1	234686673	234691366	2.34689e+08	4694	30298
523	1	234691367	234693205	234692286	1839	29944
524	1	234693206	234696692	234694949	3487	30097
525	1	234696693	234697969	234697331	1277	29851
526	1	234697970	234700595	2.34699e+08	2626	30138
527	1	234700596	234703142	234701869	2547	30013
528	1	234703143	234704851	234703997	1709	29998
529	1	234704852	234705573	2.34705e+08	722	29930
530	1	234705574	234706429	2.34706e+08	856	30073
531	1	234706430	234708283	2.34707e+08	1854	29995
532	1	234708284	234710707	2.34709e+08	2424	30006
533	1	234710708	234717514	234714111	6807	29966
534	1	234717515	234720795	234719155	3281	30032
535	1	234720796	234724282	234722539	3487	29988
536	1	234724283	234725196	2.34725e+08	914	30016
537	1	234725197	234727764	2.34726e+08	2568	29990
538	1	234727765	234780236	2.34754e+08	52472	30001
539	1	234780237	234783292	2.34782e+08	3056	30007
540	1	234783293	234785852	2.34785e+08	2560	29943
541	1	234785853	234789538	2.34788e+08	3686	30031
542	1	234789539	234794680	2.34792e+08	5142	30021
543	1	234794681	234798252	2.34796e+08	3572	29990
544	1	234798253	235144196	2.34971e+08	345944	30012
545	1	235144197	235654806	2.354e+08	510610	30000
546	1	235654807	236055739	235855273	400933	30003
547	1	236055740	236506824	236281282	451085	29999
548	1	236506825	236979372	2.36743e+08	472548	30003
549	1	236979373	237409350	2.37194e+08	429978	29999
550	1	237409351	237937416	2.37673e+08	528066	30001
551	1	237937417	238386287	238161852	448871	30000
552	1	238386288	238868563	2.38627e+08	482276	29996
553	1	238868564	239430780	239149672	562217	30000
554	1	239430781	239847655	239639218	416875	30000
555	1	239847656	240341669	2.40095e+08	494014	30003
556	1	240341670	240732261	2.40537e+08	390592	30000
557	1	240732262	241240547	2.40986e+08	508286	29996
558	1	241240548	241572304	241406426	331757	30005
559	1	241572305	241944635	241758470	372331	29995
560	1	241944636	242372912	242158774	428277	30005
561	1	242372913	242775974	2.42574e+08	403062	30000
562	1	242775975	243181183	242978579	405209	29999
563	1	243181184	243558809	2.4337e+08	377626	29999
564	1	243558810	244015519	2.43787e+08	456710	30001
565	1	244015520	244360087	2.44188e+08	344568	30001
566	1	244360088	244815385	2.44588e+08	455298	30000
567	1	244815386	244913967	2.44865e+08	98582	29956
568	1	244913968	244914062	244914015	95	29911
569	1	244914063	244914147	244914105	85	28880
570	1	244914148	244914170	244914159	23	30367
571	1	244914171	244914201	244914186	31	30759
572	1	244914202	244914298	244914250	97	29372
573	1	244914299	244914347	244914323	49	30580
574	1	244914348	244914470	244914409	123	28884
575	1	244914471	244914501	244914486	31	30921
576	1	244914502	245272332	245093417	357831	30370
577	1	245272333	246095823	245684078	823491	29998
578	1	246095824	246654530	246375177	558707	29996
579	1	246654531	247058832	2.46857e+08	404302	30006
580	1	247058833	247344761	247201797	285929	30000
581	1	247344762	247977115	2.47661e+08	632354	30000
582	1	247977116	248608721	2.48293e+08	631606	29993
583	1	248608722	249145499	2.48877e+08	536778	30006
584	1	249145500	249629971	2.49388e+08	484472	29987
585	1	249629972	250015974	249822973	386003	29964
586	1	250015975	250505362	2.50261e+08	489388	30049
587	1	250505363	251149395	250827379	644033	30001
588	1	251149396	251685927	2.51418e+08	536532	30000
589	1	251685928	252286267	2.51986e+08	600340	30000
590	1	252286268	252879333	2.52583e+08	593066	29992
591	1	252879334	253359927	2.5312e+08	480594	29996
592	1	253359928	253856235	2.53608e+08	496308	30012
593	1	253856236	254438010	254147123	581775	29987
594	1	254438011	254917585	254677798	479575	30013
595	1	254917586	255481164	255199375	563579	30000
596	1	255481165	255973361	255727263	492197	30000
597	1	255973362	256321467	2.56147e+08	348106	29998
598	1	256321468	256688331	2.56505e+08	366864	30001
599	1	256688332	257339719	2.57014e+08	651388	30001
600	1	257339720	257733037	2.57536e+08	393318	29999
601	1	257733038	258232477	2.57983e+08	499440	30001
602	1	258232478	258791158	258511818	558681	29999
603	1	258791159	259468210	2.5913e+08	677052	30000
604	1	259468211	260030129	259749170	561919	30001
605	1	260030130	260685264	260357697	655135	29986
606	1	260685265	261181323	260933294	496059	30014
607	1	261181324	261759840	261470582	578517	29999
608	1	261759841	262240640	2.62e+08	480800	30001
609	1	262240641	262754197	262497419	513557	29997
610	1	262754198	263286894	263020546	532697	29989
611	1	263286895	263861330	2.63574e+08	574436	30014
612	1	263861331	264310865	264086098	449535	29984
613	1	264310866	264927458	264619162	616593	30016
614	1	264927459	265384013	265155736	456555	29998
615	1	265384014	265847735	2.65616e+08	463722	29996
616	1	265847736	266437961	2.66143e+08	590226	30006
617	1	266437962	266998342	266718152	560381	30000
618	1	266998343	267236546	2.67117e+08	238204	29999
619	1	267236547	267613125	267424836	376579	30001
620	1	267613126	268107246	267860186	494121	30000
621	1	268107247	268636327	268371787	529081	30000
622	1	268636328	269100721	2.68869e+08	464394	29999
623	1	269100722	269590903	2.69346e+08	490182	29998
624	1	269590904	270213572	269902238	622669	30000
625	1	270213573	270624702	2.70419e+08	411130	30003
626	1	270624703	271173147	270898925	548445	29999
627	1	271173148	271728685	2.71451e+08	555538	30001
628	1	271728686	272225041	2.71977e+08	496356	30000
629	1	272225042	272805073	2.72515e+08	580032	30000
630	1	272805074	273335161	2.7307e+08	530088	30000
631	1	273335162	273760707	2.73548e+08	425546	29999
632	1	273760708	274262956	274011832	502249	29998
633	1	274262957	274832590	2.74548e+08	569634	30003
634	1	274832591	275258256	2.75045e+08	425666	29999
635	1	275258257	275774833	275516545	516577	30001
636	1	275774834	276381869	2.76078e+08	607036	30000
637	1	276381870	276877440	276629655	495571	30000
638	1	276877441	277477762	2.77178e+08	600322	29997
639	1	277477763	277908995	277693379	431233	29999
640	1	277908996	278483217	2.78196e+08	574222	30002
641	1	278483218	278991278	278737248	508061	30002
642	1	278991279	279587797	279289538	596519	30000
643	1	279587798	280057590	279822694	469793	30000
644	1	280057591	280541624	2.803e+08	484034	30000
645	1	280541625	281070432	2.80806e+08	528808	29940
646	1	281070433	281389839	281230136	319407	30060
647	1	281389840	281922342	281656091	532503	29998
648	1	281922343	282394750	2.82159e+08	472408	30001
649	1	282394751	282834776	2.82615e+08	440026	30001
650	1	282834777	283491523	283163150	656747	30000
651	1	283491524	283981227	2.83736e+08	489704	30000
652	1	283981228	284539183	2.8426e+08	557956	29997
653	1	284539184	285122988	284831086	583805	30003
654	1	285122989	285510359	285316674	387371	30000
655	1	285510360	286043442	285776901	533083	29996
656	1	286043443	286590331	286316887	546889	30004
657	1	286590332	287062174	286826253	471843	30000
658	1	287062175	287801459	287431817	739285	30000
659	1	287801460	288278417	2.8804e+08	476958	29997
660	1	288278418	288829635	2.88554e+08	551218	29998
661	1	288829636	289402962	289116299	573327	29999
662	1	289402963	289763401	289583182	360439	30006
663	1	289763402	290226276	289994839	462875	30000
664	1	290226277	290666279	290446278	440003	30000
665	1	290666280	291254298	290960289	588019	29999
666	1	291254299	291687917	291471108	433619	30001
667	1	291687918	292076759	2.91882e+08	388842	29998
668	1	292076760	292713187	2.92395e+08	636428	30002
669	1	292713188	293215986	292964587	502799	30000
670	1	293215987	293847542	2.93532e+08	631556	30000
671	1	293847543	294578085	294212814	730543	29999
672	1	294578086	295153924	294866005	575839	29999
673	1	295153925	295647842	2.95401e+08	493918	30002
674	1	295647843	296161878	2.95905e+08	514036	30000
675	1	296161879	296705552	2.96434e+08	543674	30000
676	1	296705553	297170752	2.96938e+08	465200	29998
677	1	297170753	297678021	297424387	507269	29999
678	1	297678022	298221565	2.9795e+08	543544	30003
679	1	298221566	298776700	298499133	555135	30000
680	1	298776701	299282153	299029427	505453	29997
681	1	299282154	299732330	299507242	450177	30001
682	1	299732331	300178405	299955368	446075	29991
683	1	300178406	300624903	3.00402e+08	446498	30010
684	1	300624904	301216590	300920747	591687	30001
685	1	301216591	301476924	3.01347e+08	260334	17363
686	2	1	576092	3.01765e+08	576092	29999
687	2	576093	1212976	3.02371e+08	636884	30000
688	2	1212977	1689661	302928243	476685	30000
689	2	1689662	2057536	303350523	367875	30000
690	2	2057537	2418279	303714832	360743	29999
691	2	2418280	2893977	3.04133e+08	475698	30000
692	2	2893978	3273839	3.04561e+08	379862	29997
693	2	3273840	3682637	3.04955e+08	408798	30004
694	2	3682638	4167834	305402160	485197	29999
695	2	4167835	4669003	305895343	501169	30000
696	2	4669004	5152281	3.06388e+08	483278	29997
697	2	5152282	5654044	306880087	501763	30002
698	2	5654045	6057566	3.07333e+08	403522	30002
699	2	6057567	6472186	3.07742e+08	414620	29999
700	2	6472187	7045927	308235981	573741	29992
701	2	7045928	7533312	308766544	487385	30009
702	2	7533313	8068131	309277646	534819	30000
703	2	8068132	8744544	309883262	676413	29999
704	2	8744545	9118267	310408330	373723	30000
705	2	9118268	9554531	3.10813e+08	436264	29989
706	2	9554532	10252864	311380622	698333	30012
707	2	10252865	10677065	311941889	424201	30000
708	2	10677066	11309872	312470393	632807	30000
709	2	11309873	11670735	312967228	360863	29999
710	2	11670736	12119976	313372280	449241	29998
711	2	12119977	12625962	3.1385e+08	505986	30003
712	2	12625963	13084352	3.14332e+08	458390	30000
713	2	13084353	13457946	3.14748e+08	373594	30000
714	2	13457947	13889053	315150424	431107	29999
715	2	13889054	14400037	3.15621e+08	510984	30001
716	2	14400038	14958871	3.16156e+08	558834	29998
717	2	14958872	15481688	316697204	522817	30002
718	2	15481689	15987667	317211602	505979	29998
719	2	15987668	16475364	317708440	487697	30002
720	2	16475365	16964807	318197010	489443	29999
721	2	16964808	17498646	318708651	533839	30001
722	2	17498647	17984443	319218469	485797	29998
723	2	17984444	18492126	319715209	507683	30002
724	2	18492127	18893092	3.2017e+08	400966	30000
725	2	18893093	19374836	3.20611e+08	481744	30000
726	2	19374837	19821767	321075226	446931	30000
727	2	19821768	20227170	321501393	405403	30000
728	2	20227171	20747105	321964062	519935	30000
729	2	20747106	21309509	3.22505e+08	562404	29989
730	2	21309510	21854179	3.23059e+08	544670	30011
731	2	21854180	22318512	323563270	464333	29996
732	2	22318513	22820268	3.24046e+08	501756	29998
733	2	22820269	23363423	324568770	543155	30006
734	2	23363424	23916683	3.25117e+08	553260	29999
735	2	23916684	24486161	3.25678e+08	569478	30001
736	2	24486162	24993133	3.26217e+08	506972	30000
737	2	24993134	25547825	3.26747e+08	554692	30000
738	2	25547826	26046508	327274091	498683	29998
739	2	26046509	26545687	327773022	499179	30002
740	2	26545688	27134418	328316977	588731	29999
741	2	27134419	27751162	3.2892e+08	616744	30000
742	2	27751163	28214357	329459684	463195	30001
743	2	28214358	28769904	329969055	555547	29998
744	2	28769905	29341576	3.30533e+08	571672	29997
745	2	29341577	29865039	331080232	523463	30002
746	2	29865040	30687618	331753253	822579	30003
747	2	30687619	31224528	3.32433e+08	536910	30000
748	2	31224529	31736082	3.32957e+08	511554	30000
749	2	31736083	32144034	3.33417e+08	407952	30000
750	2	32144035	32791584	3.33945e+08	647550	29999
751	2	32791585	33348927	334547180	557343	30001
752	2	33348928	33979345	3.35141e+08	630418	30000
753	2	33979346	34504247	3.35719e+08	524902	29993
754	2	34504248	35158220	336308158	653973	29999
755	2	35158221	35836262	3.36974e+08	678042	30008
756	2	35836263	36390768	3.3759e+08	554506	30000
757	2	36390769	36681953	338013285	291185	29999
758	2	36681954	37149085	3.38392e+08	467132	29996
759	2	37149086	37590976	338846955	441891	30003
760	2	37590977	38167890	3.39356e+08	576914	30002
761	2	38167891	38760175	339940957	592285	30000
762	2	38760176	39387935	3.40551e+08	627760	29998
763	2	39387936	39955934	341148859	567999	30000
764	2	39955935	40644421	341777102	688487	30001
765	2	40644422	41492637	3.42545e+08	848216	30001
766	2	41492638	42192298	343319392	699661	29999
767	2	42192299	43440711	344293429	1248413	30001
768	2	43440712	44162198	345278379	721487	30000
769	2	44162199	45164748	3.4614e+08	1002550	30000
770	2	45164749	45674289	346896443	509541	30000
771	2	45674290	46155481	3.47392e+08	481192	29993
772	2	46155482	46656815	3.47883e+08	501334	30001
773	2	46656816	47166233	3.48388e+08	509418	30006
774	2	47166234	47611503	3.48866e+08	445270	29998
775	2	47611504	48135555	3.4935e+08	524052	30002
776	2	48135556	48675039	3.49882e+08	539484	29999
777	2	48675040	49222169	3.50426e+08	547130	30001
778	2	49222170	49853458	351014738	631289	30000
779	2	49853459	50357927	351582617	504469	29976
780	2	50357928	51050135	3.52181e+08	692208	30022
781	2	51050136	51781328	352892656	731193	30002
782	2	51781329	52329841	353532509	548513	29999
783	2	52329842	52870346	354077018	540505	30001
784	2	52870347	53236722	3.5453e+08	366376	29999
785	2	53236723	53700815	354945693	464093	30001
786	2	53700816	54239391	3.55447e+08	538576	29994
787	2	54239392	54734856	355964048	495465	30005
788	2	54734857	55274390	3.56482e+08	539534	29998
789	2	55274391	55984981	357106610	710591	30003
790	2	55984982	56497518	357718174	512537	30000
791	2	56497519	57132821	358292094	635303	30000
792	2	57132822	57596886	358841778	464065	29999
793	2	57596887	58128612	3.5934e+08	531726	29999
794	2	58128613	58535927	359809194	407315	29997
795	2	58535928	59156188	360322982	620261	30005
796	2	59156189	59573748	3.60842e+08	417560	30000
797	2	59573749	60046256	3.61287e+08	472508	29992
798	2	60046257	60440026	3.6172e+08	393770	30008
799	2	60440027	60853666	3.62124e+08	413640	29999
800	2	60853667	61319095	362563305	465429	30001
801	2	61319096	61850621	3.63062e+08	531526	29999
802	2	61850622	62422023	3.63613e+08	571402	30001
803	2	62422024	62900774	364138323	478751	30000
804	2	62900775	63334676	3.64595e+08	433902	29997
805	2	63334677	63751375	365019950	416699	30001
806	2	63751376	64298531	3.65502e+08	547156	30002
807	2	64298532	64745994	365999187	447463	30000
808	2	64745995	65239609	366469726	493615	30000
809	2	65239610	65629105	3.66911e+08	389496	29970
810	2	65629106	66117897	3.6735e+08	488792	30030
811	2	66117898	66629477	3.67851e+08	511580	29999
812	2	66629478	67084937	3.68334e+08	455460	29997
813	2	67084938	67520396	368779591	435459	30004
814	2	67520397	67882125	369178185	361729	29998
815	2	67882126	68353761	3.69595e+08	471636	30001
816	2	68353762	68804013	3.70056e+08	450252	29999
817	2	68804014	69200885	3.70479e+08	396872	30002
818	2	69200886	69740010	370947372	539125	30000
819	2	69740011	70149133	371421496	409123	29999
820	2	70149134	70555846	371829414	406713	30000
821	2	70555847	70953558	3.72232e+08	397712	29997
822	2	70953559	71317210	3.72612e+08	363652	30003
823	2	71317211	71735850	3.73003e+08	418640	30001
824	2	71735851	72188367	373439033	452517	30000
825	2	72188368	72598706	373870461	410339	30000
826	2	72598707	73075904	3.74314e+08	477198	30000
827	2	73075905	73478826	3.74754e+08	402922	30000
828	2	73478827	73982897	375207786	504071	30000
829	2	73982898	74461793	3.75699e+08	478896	30000
830	2	74461794	74831838	376123740	370045	30000
831	2	74831839	75254937	376520312	423099	30000
832	2	75254938	75638625	3.76924e+08	383688	30000
833	2	75638626	76072827	3.77333e+08	434202	30000
834	2	76072828	76592846	377809761	520019	30000
835	2	76592847	77009885	378278290	417039	29999
836	2	77009886	77496060	378729897	486175	30001
837	2	77496061	77836339	379143124	340279	30000
838	2	77836340	78215895	3.79503e+08	379556	30000
839	2	78215896	78453996	379811870	238101	29942
840	2	78453997	78455233	379931539	1237	30056
841	2	78455234	78456055	3.79933e+08	822	29832
842	2	78456056	78456600	379933252	545	30163
843	2	78456601	78458339	379934394	1739	29622
844	2	78458340	78499356	379955772	41017	30381
845	2	78499357	78502994	3.79978e+08	3638	30001
846	2	78502995	78503975	379980409	981	30002
847	2	78503976	78506929	3.79982e+08	2954	29962
848	2	78506930	78509561	3.79985e+08	2632	30036
849	2	78509562	78513994	379988702	4433	29999
850	2	78513995	78515857	379991850	1863	29858
851	2	78515858	78517945	3.79994e+08	2088	30139
852	2	78517946	78522092	379996943	4147	30003
853	2	78522093	78529183	380002562	7091	30004
854	2	78529184	78818220	380150626	289037	29999
855	2	78818221	79279568	3.80526e+08	461348	30001
856	2	79279569	79751000	3.80992e+08	471432	30000
857	2	79751001	80122504	3.81414e+08	371504	30000
858	2	80122505	80538666	3.81808e+08	416162	30000
859	2	80538667	81160967	382326741	622301	29999
860	2	81160968	81679550	382897183	518583	29979
861	2	81679551	82068131	383350765	388581	30022
862	2	82068132	82574250	383798115	506119	29988
863	2	82574251	83073763	384300931	499513	30012
864	2	83073764	83561974	384794793	488211	30000
865	2	83561975	84081896	3.85299e+08	519922	29999
866	2	84081897	84521580	3.85779e+08	439684	30000
867	2	84521581	84842915	386159172	321335	30001
868	2	84842916	85207814	386502289	364899	30000
869	2	85207815	85587714	3.86875e+08	379900	30000
870	2	85587715	86054200	3.87298e+08	466486	29998
871	2	86054201	86515207	387761628	461007	30001
872	2	86515208	86946626	388207841	431419	30001
873	2	86946627	87389483	388644979	442857	30000
874	2	87389484	87716431	3.8903e+08	326948	29990
875	2	87716432	88169703	3.8942e+08	453272	30009
876	2	88169704	88577669	3.89851e+08	407966	29999
877	2	88577670	88991662	390261590	413993	30000
878	2	88991663	89431813	390688662	440151	30001
879	2	89431814	89848359	3.91117e+08	416546	30001
880	2	89848360	90232367	3.91517e+08	384008	30000
881	2	90232368	90654510	391920363	422143	29999
882	2	90654511	90989143	392298751	334633	30001
883	2	90989144	91415151	3.92679e+08	426008	29986
884	2	91415152	91865509	3.93117e+08	450358	30013
885	2	91865510	92335394	393577376	469885	30001
886	2	92335395	92780150	3.94035e+08	444756	30000
887	2	92780151	93285415	394509707	505265	30000
888	2	93285416	94225528	395232396	940113	30000
889	2	94225529	95127467	396153422	901939	29995
890	2	95127468	95567784	396824550	440317	30004
891	2	95567785	95891803	397206718	324019	30001
892	2	95891804	96459066	397652359	567263	30000
893	2	96459067	96908604	3.98161e+08	449538	30000
894	2	96908605	97360294	3.98611e+08	451690	29999
895	2	97360295	97879743	399096943	519449	29998
896	2	97879744	98529183	3.99681e+08	649440	30003
897	2	98529184	99109535	4.00296e+08	580352	30000
898	2	99109536	99535961	4.008e+08	426426	29999
899	2	99535962	99975195	4.01233e+08	439234	29990
900	2	99975196	100416851	4.01673e+08	441656	30011
901	2	100416852	100842739	4.02107e+08	425888	30000
902	2	100842740	101174568	402485578	331829	30000
903	2	101174569	101529951	402829184	355383	30000
904	2	101529952	101888565	4.03186e+08	358614	29997
905	2	101888566	102334501	4.03588e+08	445936	29999
906	2	102334502	102863811	4.04076e+08	529310	30004
907	2	102863812	103332370	404575015	468559	30000
908	2	103332371	103735761	405010990	403391	30000
909	2	103735762	104048996	405369303	313235	30000
910	2	104048997	104569177	405786011	520181	29998
911	2	104569178	105121628	406322327	552451	30002
912	2	105121629	105572789	406824133	451161	29999
913	2	105572790	106154488	407340563	581699	30001
914	2	106154489	106613742	4.07861e+08	459254	30000
915	2	106613743	107066577	408317084	452835	29997
916	2	107066578	107444845	4.08733e+08	378268	30002
917	2	107444846	107949998	409174346	505153	30000
918	2	107949999	108312660	4.09608e+08	362662	30001
919	2	108312661	108742623	410004566	429963	30000
920	2	108742624	109066821	4.10382e+08	324198	30000
921	2	109066822	109371811	4.10696e+08	304990	30000
922	2	109371812	109862921	4.11094e+08	491110	30000
923	2	109862922	110209735	4.11513e+08	346814	30000
924	2	110209736	110686241	4.11925e+08	476506	30000
925	2	110686242	111291208	412465649	604967	30000
926	2	111291209	111846138	4.13046e+08	554930	30000
927	2	111846139	112267459	413533723	421321	29999
928	2	112267460	112798821	4.1401e+08	531362	29995
929	2	112798822	113171974	414462322	373153	30004
930	2	113171975	113585933	414855878	413959	30002
931	2	113585934	113988907	4.15264e+08	402974	29995
932	2	113988908	114487009	4.15715e+08	498102	30005
933	2	114487010	115100266	416270562	613257	30000
934	2	115100267	115642298	4.16848e+08	542032	30000
935	2	115642299	116259778	4.17428e+08	617480	30000
936	2	116259779	116800496	4.18007e+08	540718	30000
937	2	116800497	117322796	4.18539e+08	522300	30000
938	2	117322797	117749789	419013217	426993	29995
939	2	117749790	118142818	419423228	393029	30004
940	2	118142819	118562432	4.1983e+08	419614	30000
941	2	118562433	118949161	420232721	386729	30001
942	2	118949162	119348662	420625836	399501	29998
943	2	119348663	119710624	4.21007e+08	361962	30002
944	2	119710625	120112064	4.21388e+08	401440	30000
945	2	120112065	120505244	4.21786e+08	393180	29997
946	2	120505245	120864497	422161795	359253	30003
947	2	120864498	121290737	4.22555e+08	426240	30000
948	2	121290738	121764685	4.23005e+08	473948	30000
949	2	121764686	122181857	4.2345e+08	417172	30000
950	2	122181858	122588159	4.23862e+08	406302	30000
951	2	122588160	122922795	4.24232e+08	334636	30000
952	2	122922796	123284110	424580377	361315	29986
953	2	123284111	123652075	424945017	367965	30003
954	2	123652076	124055936	425330930	403861	29991
955	2	124055937	124437853	425723819	381917	30020
956	2	124437854	124805066	426098384	367213	29998
957	2	124805067	125314517	426536716	509451	30001
958	2	125314518	125702573	4.26985e+08	388056	30001
959	2	125702574	126108784	427382603	406211	30000
960	2	126108785	126500634	4.27782e+08	391850	29993
961	2	126500635	127060412	4.28257e+08	559778	30007
962	2	127060413	127480741	428747501	420329	29991
963	2	127480742	127873375	4.29154e+08	392634	30009
964	2	127873376	128288543	4.29558e+08	415168	29998
965	2	128288544	128755122	429998757	466579	29996
966	2	128755123	129209304	4.30459e+08	454182	30005
967	2	129209305	129762139	430962646	552835	29997
968	2	129762140	130308287	4.31512e+08	546148	30002
969	2	130308288	130706412	431984274	398125	30001
970	2	130706413	131171483	432415872	465071	29999
971	2	131171484	131584849	4.32855e+08	413366	30002
972	2	131584850	132041183	4.3329e+08	456334	29997
973	2	132041184	132447354	433721193	406171	30003
974	2	132447355	132978365	434189784	531011	29999
975	2	132978366	133400500	434666357	422135	30001
976	2	133400501	134155336	4.35255e+08	754836	30000
977	2	134155337	134556355	435832770	401019	29997
978	2	134556356	134976810	436243507	420455	30003
979	2	134976811	135424503	436677581	447693	29998
980	2	135424504	135907379	4.37143e+08	482876	30002
981	2	135907380	136388945	4.37625e+08	481566	30000
982	2	136388946	136830580	438086687	441635	29998
983	2	136830581	137245340	4.38515e+08	414760	30002
984	2	137245341	137593630	4.38896e+08	348290	30000
985	2	137593631	137968343	439257911	374713	29998
986	2	137968344	138282743	4.39602e+08	314400	29990
987	2	138282744	138725861	4.39981e+08	443118	30012
988	2	138725862	139181457	4.40431e+08	455596	29999
989	2	139181458	139757430	440946368	575973	30001
990	2	139757431	140323508	4.41517e+08	566078	30000
991	2	140323509	140700430	4.41989e+08	376922	29992
992	2	140700431	141269058	4.42462e+08	568628	30006
993	2	141269059	141765105	442994006	496047	29986
994	2	141765106	142317988	443518471	552883	30012
995	2	142317989	142749972	4.44011e+08	431984	30004
996	2	142749973	143176878	4.4444e+08	426906	29999
997	2	143176879	143583445	444857086	406567	29997
998	2	143583446	144046497	4.45292e+08	463052	30003
999	2	144046498	144493988	445747167	447491	29996
1000	2	144493989	144979285	446213561	485297	30004
1001	2	144979286	145452403	4.46693e+08	473118	30001
1002	2	145452404	145981811	4.47194e+08	529408	30000
1003	2	145981812	146512909	4.47724e+08	531098	29997
1004	2	146512910	146950251	4.48209e+08	437342	30003
1005	2	146950252	147422093	4.48663e+08	471842	29998
1006	2	147422094	147883025	4.49129e+08	460932	30000
1007	2	147883026	148378644	449607759	495619	30001
1008	2	148378645	148972987	450152740	594343	30001
1009	2	148972988	149385884	450656360	412897	30000
1010	2	149385885	149979654	4.5116e+08	593770	29998
1011	2	149979655	150504397	451718950	524743	30002
1012	2	150504398	150973206	452215726	468809	29999
1013	2	150973207	151343433	452635244	370227	29999
1014	2	151343434	151832303	4.53065e+08	488870	29994
1015	2	151832304	152223094	453504623	390791	30007
1016	2	152223095	152633132	4.53905e+08	410038	30001
1017	2	152633133	153136367	454361674	503235	30000
1018	2	153136368	153632798	454861507	496431	30000
1019	2	153632799	154129511	455358079	496713	30000
1020	2	154129512	154500735	4.55792e+08	371224	29997
1021	2	154500736	154967851	4.56211e+08	467116	30003
1022	2	154967852	155344995	4.56633e+08	377144	30000
1023	2	155344996	155775471	4.57037e+08	430476	30000
1024	2	155775472	156139563	4.57434e+08	364092	29998
1025	2	156139564	156602915	4.57848e+08	463352	30001
1026	2	156602916	156993220	458274992	390305	30001
1027	2	156993221	157526436	4.58737e+08	533216	29998
1028	2	157526437	157838894	4.5916e+08	312458	30002
1029	2	157838895	158268446	4.59531e+08	429552	29999
1030	2	158268447	158769429	459995862	500983	30001
1031	2	158769430	159219235	4.60471e+08	449806	29997
1032	2	159219236	159698617	4.60936e+08	479382	30003
1033	2	159698618	160277520	461464993	578903	29999
1034	2	160277521	160668667	461950018	391147	30000
1035	2	160668668	161189059	4.62406e+08	520392	30001
1036	2	161189060	161726236	462934572	537177	30000
1037	2	161726237	162133092	4.63407e+08	406856	29996
1038	2	162133093	162587443	463837192	454351	30004
1039	2	162587444	163062555	4.64302e+08	475112	30000
1040	2	163062556	163480902	464748653	418347	29996
1041	2	163480903	163903575	465169163	422673	30004
1042	2	163903576	164406302	465631863	502727	30000
1043	2	164406303	164786071	466073111	379769	30000
1044	2	164786072	165358380	466549150	572309	30000
1045	2	165358381	165798653	467055441	440273	29995
1046	2	165798654	166274312	467513407	475659	30005
1047	2	166274313	166722692	4.67975e+08	448380	29998
1048	2	166722693	167122330	4.68399e+08	399638	30001
1049	2	167122331	167724518	4.689e+08	602188	30000
1050	2	167724519	168278142	4.69478e+08	553624	30000
1051	2	168278143	168680251	469956121	402109	30000
1052	2	168680252	169184027	4.70409e+08	503776	29999
1053	2	169184028	169830025	4.70984e+08	645998	30002
1054	2	169830026	170305165	4.71545e+08	475140	30000
1055	2	170305166	170936653	4.72098e+08	631488	29999
1056	2	170936654	171358971	4.72625e+08	422318	30001
1057	2	171358972	171860135	4.73086e+08	501164	29999
1058	2	171860136	172389946	473601965	529811	29999
1059	2	172389947	172755677	474049736	365731	29995
1060	2	172755678	173062351	4.74386e+08	306674	30006
1061	2	173062352	173605168	474810684	542817	30001
1062	2	173605169	174132002	4.75346e+08	526834	29996
1063	2	174132003	174575672	4.75831e+08	443670	29991
1064	2	174575673	174830585	476180053	254913	30012
1065	2	174830586	175324950	476554692	494365	30001
1066	2	175324951	176032566	4.77156e+08	707616	30000
1067	2	176032567	176634350	4.7781e+08	601784	29998
1068	2	176634351	177160362	4.78374e+08	526012	30002
1069	2	177160363	177623320	4.78869e+08	462958	29997
1070	2	177623321	178181405	479379287	558085	30003
1071	2	178181406	178613386	479874320	431981	30000
1072	2	178613387	179080622	4.80324e+08	467236	29999
1073	2	179080623	179528040	4.80781e+08	447418	30001
1074	2	179528041	180074168	4.81278e+08	546128	29998
1075	2	180074169	180595411	481811714	521243	30001
1076	2	180595412	181073338	482311299	477927	29977
1077	2	181073339	181484790	4.82756e+08	411452	30024
1078	2	181484791	181930605	483184622	445815	30000
1079	2	181930606	182461154	483672804	530549	30000
1080	2	182461155	183066197	484240600	605043	30000
1081	2	183066198	183613202	484816624	547005	30000
1082	2	183613203	184263157	485415104	649955	30000
1083	2	184263158	184765208	485991107	502051	30000
1084	2	184765209	185408569	486563813	643361	29998
1085	2	185408570	186025830	487194124	617261	30002
1086	2	186025831	186435817	487707748	409987	30000
1087	2	186435818	187083477	4.88237e+08	647660	29996
1088	2	187083478	187566552	488801939	483075	30003
1089	2	187566553	188340131	489430266	773579	30001
1090	2	188340132	188945082	490119531	604951	30000
1091	2	188945083	189634836	4.90767e+08	689754	30000
1092	2	189634837	190359510	4.91474e+08	724674	30000
1093	2	190359511	191013924	4.92164e+08	654414	29998
1094	2	191013925	191589454	4.92779e+08	575530	30002
1095	2	191589455	192280332	4.93412e+08	690878	30000
1096	2	192280333	192838374	4.94036e+08	558042	29994
1097	2	192838375	193416698	4.94604e+08	578324	30005
1098	2	193416699	193880736	4.95126e+08	464038	30001
1099	2	193880737	194417911	495626248	537175	30000
1100	2	194417912	194949262	496160511	531351	30000
1101	2	194949263	195709139	496806125	759877	30000
1102	2	195709140	196234130	497448559	524991	30000
1103	2	196234131	196735248	4.97962e+08	501118	29999
1104	2	196735249	197314982	4.98502e+08	579734	30001
1105	2	197314983	197886644	4.99078e+08	571662	29999
1106	2	197886645	198477827	499659160	591183	30001
1107	2	198477828	199086347	5.00259e+08	608520	30000
1108	2	199086348	199533469	5.00787e+08	447122	29998
1109	2	199533470	200154981	5.01321e+08	621512	30002
1110	2	200154982	200711132	501909981	556151	30000
1111	2	200711133	201299935	502482458	588803	29998
1112	2	201299936	201807758	503030771	507823	30000
1113	2	201807759	202254392	5.03508e+08	446634	29998
1114	2	202254393	202664954	5.03937e+08	410562	30004
1115	2	202664955	203294494	5.04457e+08	629540	29999
1116	2	203294495	203922776	5.05086e+08	628282	29998
1117	2	203922777	204403680	5.0564e+08	480904	30003
1118	2	204403681	204902576	5.0613e+08	498896	29997
1119	2	204902577	205435940	5.06646e+08	533364	30002
1120	2	205435941	206093484	5.07242e+08	657544	29999
1121	2	206093485	206694931	507871132	601447	30000
1122	2	206694932	207295806	508472293	600875	30002
1123	2	207295807	207759402	5.09005e+08	463596	30000
1124	2	207759403	208355493	509534372	596091	30000
1125	2	208355494	208975826	510142584	620333	30000
1126	2	208975827	209427437	510678556	451611	30000
1127	2	209427438	209946880	511164083	519443	29999
1128	2	209946881	210515209	511707969	568329	30001
1129	2	210515210	210871102	512170080	355893	30000
1130	2	210871103	211363604	5.12594e+08	492502	30000
1131	2	211363605	211830037	513073745	466433	30000
1132	2	211830038	212450947	5.13617e+08	620910	30000
1133	2	212450948	213015567	5.1421e+08	564620	29999
1134	2	213015568	214253044	515111230	1237477	30001
1135	2	214253045	215389870	5.16298e+08	1136826	30000
1136	2	215389871	216069695	517206707	679825	29999
1137	2	216069696	217199156	518111350	1129461	30001
1138	2	217199157	218412244	5.19283e+08	1213088	30000
1139	2	218412245	218976738	5.20171e+08	564494	30000
1140	2	218976739	219819024	5.20875e+08	842286	30000
1141	2	219819025	220772773	521772823	953749	29998
1142	2	220772774	221323019	5.22525e+08	550246	30002
1143	2	221323020	221832567	5.23055e+08	509548	29999
1144	2	221832568	222271837	5.23529e+08	439270	30001
1145	2	222271838	223557675	5.24392e+08	1285838	30000
1146	2	223557676	224166393	5.25339e+08	608718	30000
1147	2	224166394	224988814	526054528	822421	30000
1148	2	224988815	225529213	526735938	540399	30000
1149	2	225529214	225897794	527190428	368581	29999
1150	2	225897795	226305123	527578383	407329	30001
1151	2	226305124	226730859	5.27995e+08	425736	30000
1152	2	226730860	227091864	528388286	361005	29996
1153	2	227091865	227645079	528845396	553215	30004
1154	2	227645080	228085919	5.29342e+08	440840	30000
1155	2	228085920	228681027	5.2986e+08	595108	30000
1156	2	228681028	229161919	5.30398e+08	480892	30000
1157	2	229161920	229665026	530890397	503107	30000
1158	2	229665027	229766662	5.31193e+08	101636	29754
1159	2	229766663	229804361	531262436	37699	30245
1160	2	229804362	230209512	531483861	405151	30001
1161	2	230209513	230607839	531885600	398327	29999
1162	2	230607840	231109103	5.32335e+08	501264	30001
1163	2	231109104	231519626	532791289	410523	29995
1164	2	231519627	231982308	5.33228e+08	462682	30001
1165	2	231982309	232351653	533643905	369345	30000
1166	2	232351654	232756069	5.34031e+08	404416	30004
1167	2	232756070	233106707	5.34408e+08	350638	30000
1168	2	233106708	233507006	534783781	400299	29997
1169	2	233507007	233921497	535191176	414491	30001
1170	2	233921498	234538627	5.35707e+08	617130	30002
1171	2	234538628	235296558	536394517	757931	30000
1172	2	235296559	235640446	5.36945e+08	343888	30000
1173	2	235640447	236262915	537428605	622469	30000
1174	2	236262916	236704212	537960488	441297	30000
1175	2	236704213	237190745	538424403	486533	30000
1176	2	237190746	237917468	539031031	726723	23448
1177	3	1	520317	539654551	520317	29979
1178	3	520318	1053600	540181351	533283	30019
1179	3	1053601	1487715	540665050	434115	29996
1180	3	1487716	1850683	5.41064e+08	362968	30004
1181	3	1850684	2503222	541571345	652539	30000
1182	3	2503223	2896606	5.42094e+08	393384	30001
1183	3	2896607	3607048	5.42646e+08	710442	30000
1184	3	3607049	4161522	5.43279e+08	554474	30000
1185	3	4161523	4759375	543854841	597853	30000
1186	3	4759376	5466755	5.44507e+08	707380	30000
1187	3	5466756	5963400	545109470	496645	30000
1188	3	5963401	6426538	5.45589e+08	463138	30000
1189	3	6426539	7075403	546145363	648865	30000
1190	3	7075404	7662399	5.46763e+08	586996	29999
1191	3	7662400	8279076	547365130	616677	30001
1192	3	8279077	9189478	5.48129e+08	910402	29999
1193	3	9189479	9672693	548825478	483215	30001
1194	3	9672694	10099072	549280275	426379	29998
1195	3	10099073	10611852	5.4975e+08	512780	29626
1196	3	10611853	11262795	550331716	650943	30376
1197	3	11262796	12011187	5.51031e+08	748392	29999
1198	3	12011188	12577610	551688791	566423	29994
1199	3	12577611	13189170	5.52278e+08	611560	30005
1200	3	13189171	13872023	552924989	682853	30000
1201	3	13872024	14638145	5.53649e+08	766122	30002
1202	3	14638146	15066747	5.54247e+08	428602	30000
1203	3	15066748	15885404	554870468	818657	30000
1204	3	15885405	16447478	5.55561e+08	562074	29997
1205	3	16447479	16994879	556115571	547401	30003
1206	3	16994880	17707316	556745490	712437	30000
1207	3	17707317	18234303	557365202	526987	29999
1208	3	18234304	18864476	557943782	630173	29998
1209	3	18864477	19472873	558563067	608397	30001
1210	3	19472874	20168094	559214876	695221	30002
1211	3	20168095	20839732	5.59898e+08	671638	30000
1212	3	20839733	21464238	5.60546e+08	624506	29999
1213	3	21464239	22110691	561181857	646453	30001
1214	3	22110692	22907071	5.61903e+08	796380	30000
1215	3	22907072	23487034	562591445	579963	30000
1216	3	23487035	24020992	5.63148e+08	533958	30000
1217	3	24020993	24642300	5.63726e+08	621308	30000
1218	3	24642301	25362064	5.64397e+08	719764	30000
1219	3	25362065	26075995	565113422	713931	30000
1220	3	26075996	26708675	5.65787e+08	632680	29999
1221	3	26708676	27413347	5.66455e+08	704672	30000
1222	3	27413348	28139995	5.67171e+08	726648	30000
1223	3	28139996	28738738	567833759	598743	30001
1224	3	28738739	29350049	568438786	611311	29999
1225	3	29350050	29630034	568884434	279985	30001
1226	3	29630035	30206668	5.69313e+08	576634	30000
1227	3	30206669	30548296	5.69772e+08	341628	30000
1228	3	30548297	31104888	5.70221e+08	556592	30000
1229	3	31104889	31833352	5.70864e+08	728464	30000
1230	3	31833353	32535159	571578648	701807	29997
1231	3	32535160	33161033	5.72242e+08	625874	30003
1232	3	33161034	33698580	572824199	537547	30000
1233	3	33698581	34251554	5.73369e+08	552974	29999
1234	3	34251555	34790889	573915614	539335	30000
1235	3	34790890	35415624	574497649	624735	30001
1236	3	35415625	35968305	575086357	552681	29996
1237	3	35968306	36520471	5.75639e+08	552166	30004
1238	3	36520472	37244783	5.76277e+08	724312	30000
1239	3	37244784	38004453	5.77019e+08	759670	30000
1240	3	38004454	38613811	5.77704e+08	609358	30000
1241	3	38613812	39502086	578452341	888275	30000
1242	3	39502087	40073840	5.79182e+08	571754	29998
1243	3	40073841	40585320	5.79724e+08	511480	30001
1244	3	40585321	41139636	5.80257e+08	554316	29999
1245	3	41139637	41983445	580955933	843809	30000
1246	3	41983446	42646982	581709606	663537	30002
1247	3	42646983	43232340	5.82334e+08	585358	30000
1248	3	43232341	43721185	582871155	488845	30000
1249	3	43721186	44351727	5.83431e+08	630542	30000
1250	3	44351728	44949478	584044995	597751	30000
1251	3	44949479	45523108	5.84631e+08	573630	29999
1252	3	45523109	46030039	585170966	506931	30001
1253	3	46030040	46533326	585676075	503287	29999
1254	3	46533327	47017985	586170048	484659	29983
1255	3	47017986	47248749	5.86528e+08	230764	30013
1256	3	47248750	47737978	586887756	489229	30005
1257	3	47737979	48322868	5.87425e+08	584890	29998
1258	3	48322869	48901906	5.88007e+08	579038	30002
1259	3	48901907	49423240	5.88557e+08	521334	30000
1260	3	49423241	50010481	589111253	587241	29993
1261	3	50010482	50430528	589614897	420047	30007
1262	3	50430529	50959141	590089227	528613	29993
1263	3	50959142	51369634	590558780	410493	30006
1264	3	51369635	52036497	591097458	666863	30001
1265	3	52036498	52533787	5.9168e+08	497290	30000
1266	3	52533788	52977834	592150203	444047	30000
1267	3	52977835	53463039	592614829	485205	30000
1268	3	53463040	53877707	5.93065e+08	414668	30000
1269	3	53877708	54323846	593495169	446139	30000
1270	3	54323847	54971822	5.94042e+08	647976	29998
1271	3	54971823	55430246	5.94595e+08	458424	30002
1272	3	55430247	55857802	5.95038e+08	427556	30000
1273	3	55857803	56446071	595546329	588269	30000
1274	3	56446072	57026527	5.96131e+08	580456	30000
1275	3	57026528	57559482	596687397	532955	30000
1276	3	57559483	58161878	5.97255e+08	602396	30000
1277	3	58161879	58727189	597838926	565311	30000
1278	3	58727190	59260414	598388194	533225	29999
1279	3	59260415	59716054	5.98883e+08	455640	29999
1280	3	59716055	60234181	599369510	518127	29996
1281	3	60234182	60728122	599875544	493941	30005
1282	3	60728123	61151334	6.00334e+08	423212	29992
1283	3	61151335	61639645	600789882	488311	30007
1284	3	61639646	62047335	6.01238e+08	407690	30002
1285	3	62047336	62644449	6.0174e+08	597114	29997
1286	3	62644450	63121999	6.02278e+08	477550	30003
1287	3	63122000	63546511	6.02729e+08	424512	30000
1288	3	63546512	64129730	603232513	583219	29998
1289	3	64129731	64613876	6.03766e+08	484146	29995
1290	3	64613877	65165526	6.04284e+08	551650	30007
1291	3	65165527	65697781	604826046	532255	29999
1292	3	65697782	66164315	6.05325e+08	466534	29992
1293	3	66164316	66592239	6.05773e+08	427924	30004
1294	3	66592240	67109210	606245117	516971	30005
1295	3	67109211	67649631	606773813	540421	30000
1296	3	67649632	68066441	6.07252e+08	416810	30000
1297	3	68066442	68507488	607681357	441047	29999
1298	3	68507489	68877878	6.08087e+08	370390	30001
1299	3	68877879	69296785	608481724	418907	29997
1300	3	69296786	69704150	608894860	407365	30003
1301	3	69704151	70308776	6.09401e+08	604626	30000
1302	3	70308777	70797117	609947339	488341	29997
1303	3	70797118	71359769	6.10473e+08	562652	30000
1304	3	71359770	71791624	610970089	431855	30003
1305	3	71791625	72413674	6.11497e+08	622050	29999
1306	3	72413675	73017862	6.1211e+08	604188	30000
1307	3	73017863	73560771	612683709	542909	29977
1308	3	73560772	74012306	613180931	451535	30024
1309	3	74012307	74445679	613623385	433373	30000
1310	3	74445680	74665906	613950185	220227	29944
1311	3	74665907	74667071	614060881	1165	29978
1312	3	74667072	74815024	614135440	147953	30074
1313	3	74815025	75393262	6.14499e+08	578238	30004
1314	3	75393263	75946090	6.15064e+08	552828	29998
1315	3	75946091	76403515	615569195	457425	29996
1316	3	76403516	76869454	616030877	465939	30006
1317	3	76869455	77314250	6.16486e+08	444796	29999
1318	3	77314251	77792215	616947625	477965	29996
1319	3	77792216	78180422	617380711	388207	30005
1320	3	78180423	78698804	6.17834e+08	518382	30000
1321	3	78698805	79154337	618320963	455533	29999
1322	3	79154338	79645502	618794312	491165	30001
1323	3	79645503	80164020	6.19299e+08	518518	30000
1324	3	80164021	80770203	619861504	606183	29996
1325	3	80770204	81193351	6.20376e+08	423148	29994
1326	3	81193352	81199236	620590686	5885	30003
1327	3	81199237	81532040	6.2076e+08	332804	30007
1328	3	81532041	82028567	621174696	496527	29996
1329	3	82028568	82483460	621650406	454893	30004
1330	3	82483461	82883060	6.22078e+08	399600	29999
1331	3	82883061	83398436	6.22535e+08	515376	29995
1332	3	83398437	83768829	622978025	370393	29981
1333	3	83768830	84311733	6.23435e+08	542904	30024
1334	3	84311734	84900174	624000346	588441	29998
1335	3	84900175	85353322	6.24521e+08	453148	30002
1336	3	85353323	85945026	6.25044e+08	591704	30000
1337	3	85945027	86348084	6.25541e+08	403058	30001
1338	3	86348085	86814500	6.25976e+08	466416	30000
1339	3	86814501	87240802	6.26422e+08	426302	30000
1340	3	87240803	87668752	6.26849e+08	427950	29999
1341	3	87668753	88132162	6.27295e+08	463410	30001
1342	3	88132163	88570252	6.27746e+08	438090	30000
1343	3	88570253	88952678	6.28156e+08	382426	29999
1344	3	88952679	89321712	6.28532e+08	369034	30001
1345	3	89321713	89689210	6.289e+08	367498	30000
1346	3	89689211	90000734	6.29239e+08	311524	29997
1347	3	90000735	90450783	629620151	450049	30002
1348	3	90450784	90803056	630021312	352273	29999
1349	3	90803057	91220419	630406130	417363	30001
1350	3	91220420	91671083	6.3084e+08	450664	29998
1351	3	91671084	92107347	6.31284e+08	436264	30003
1352	3	92107348	92468065	6.31682e+08	360718	29998
1353	3	92468066	92886237	6.32072e+08	418172	30002
1354	3	92886238	93289881	6.32482e+08	403644	29979
1355	3	93289882	93893224	632985945	603343	30021
1356	3	93893225	94308062	6.33495e+08	414838	30000
1357	3	94308063	94811975	633954411	503913	30000
1358	3	94811976	95230644	634415702	418669	30000
1359	3	95230645	95740868	6.3488e+08	510224	29999
1360	3	95740869	96237512	6.35384e+08	496644	29997
1361	3	96237513	96709225	635867761	471713	30004
1362	3	96709226	97157529	6.36328e+08	448304	30000
1363	3	97157530	97523337	6.36735e+08	365808	29994
1364	3	97523338	97921723	6.37117e+08	398386	30005
1365	3	97921724	98299097	6.37505e+08	377374	30001
1366	3	98299098	98716971	6.37902e+08	417874	30000
1367	3	98716972	99228690	638367223	511719	29999
1368	3	99228691	99636911	638827193	408221	30001
1369	3	99636912	100646245	6.39536e+08	1009334	30000
1370	3	100646246	101213668	640324349	567423	30000
1371	3	101213669	101732033	640867243	518365	30000
1372	3	101732034	102207392	641364105	475359	30000
1373	3	102207393	102692687	641844432	485295	30000
1374	3	102692688	103063696	642272584	371009	29999
1375	3	103063697	103548522	6.42701e+08	484826	30001
1376	3	103548523	104066267	643201787	517745	29995
1377	3	104066268	104557158	643706105	490891	30004
1378	3	104557159	105075673	644210808	518515	30001
1379	3	105075674	105511702	644688080	436029	30000
1380	3	105511703	105995761	645148124	484059	30000
1381	3	105995762	106457131	6.45621e+08	461370	30000
1382	3	106457132	106884745	6.46065e+08	427614	30000
1383	3	106884746	107379780	646526655	495035	30000
1384	3	107379781	107888032	6.47028e+08	508252	30000
1385	3	107888033	108439806	6.47558e+08	551774	29998
1386	3	108439807	108899364	6.48064e+08	459558	30001
1387	3	108899365	109301329	648494739	401965	30001
1388	3	109301330	109742011	6.48916e+08	440682	29996
1389	3	109742012	110257533	6.49394e+08	515522	30004
1390	3	110257534	110657466	649851892	399933	30000
1391	3	110657467	111174871	650310561	517405	30000
1392	3	111174872	111595690	650779673	420819	30000
1393	3	111595691	112169824	6.51277e+08	574134	29996
1394	3	112169825	112704545	651831577	534721	30004
1395	3	112704546	113181863	6.52338e+08	477318	29999
1396	3	113181864	113631848	652801248	449985	30000
1397	3	113631849	114132750	6.53277e+08	500902	30001
1398	3	114132751	114679059	653800297	546309	29996
1399	3	114679060	115094500	654281172	415441	30004
1400	3	115094501	115689827	654786556	595327	30000
1401	3	115689828	116171700	655325156	481873	29997
1402	3	116171701	116538039	655749262	366339	29994
1403	3	116538040	117088181	6.56208e+08	550142	30009
1404	3	117088182	117591935	6.56734e+08	503754	30000
1405	3	117591936	118190065	6.57285e+08	598130	29997
1406	3	118190066	118772310	657875580	582245	30003
1407	3	118772311	119350957	658456026	578647	29999
1408	3	119350958	119908502	659024122	557545	30000
1409	3	119908503	120358629	659527958	450127	30001
1410	3	120358630	120805592	659976503	446963	30000
1411	3	120805593	121300432	6.60447e+08	494840	30000
1412	3	121300433	121705947	660897582	405515	29999
1413	3	121705948	122131077	6.61313e+08	425130	30001
1414	3	122131078	122684747	6.61802e+08	553670	29996
1415	3	122684748	123051581	6.62263e+08	366834	30004
1416	3	123051582	123562816	662701591	511235	29997
1417	3	123562817	124033908	6.63193e+08	471092	30002
1418	3	124033909	124527560	6.63675e+08	493652	30001
1419	3	124527561	124994271	664155308	466711	29997
1420	3	124994272	125437670	664610363	443399	29995
1421	3	125437671	126110330	6.65168e+08	672660	30002
1422	3	126110331	126686936	6.65793e+08	576606	30003
1423	3	126686937	127262306	6.66369e+08	575370	29999
1424	3	127262307	127646363	666848727	384057	30004
1425	3	127646364	128144622	667289885	498259	29998
1426	3	128144623	128688618	6.67811e+08	543996	30002
1427	3	128688619	129191585	668334494	502967	30000
1428	3	129191586	129551159	6.68766e+08	359574	29996
1429	3	129551160	130043960	669191952	492801	30003
1430	3	130043961	130467339	669650042	423379	30000
1431	3	130467340	130991370	670123747	524031	29997
1432	3	130991371	131444788	6.70612e+08	453418	30004
1433	3	131444789	131864923	671049248	420135	30000
1434	3	131864924	132287660	671470684	422737	30000
1435	3	132287661	132820777	671948611	533117	29998
1436	3	132820778	133312796	672461179	492019	30002
1437	3	133312797	133813065	672957323	500269	29998
1438	3	133813066	134267018	673434434	453953	30000
1439	3	134267019	134809566	6.73933e+08	542548	29997
1440	3	134809567	135202976	6.74401e+08	393410	29998
1441	3	135202977	135637144	6.74814e+08	434168	30007
1442	3	135637145	136063282	6.75245e+08	426138	29999
1443	3	136063283	136599608	6.75726e+08	536326	30001
1444	3	136599609	137169094	6.76279e+08	569486	30000
1445	3	137169095	137658252	6.76808e+08	489158	30000
1446	3	137658253	138191388	6.77319e+08	533136	30000
1447	3	138191389	138746011	677863092	554623	30000
1448	3	138746012	139193453	6.78364e+08	447442	30000
1449	3	139193454	139750608	678866423	557155	29999
1450	3	139750609	140292778	6.79416e+08	542170	30000
1451	3	140292779	140756263	679918913	463485	30001
1452	3	140756264	141319027	6.80432e+08	562764	29999
1453	3	141319028	141794720	680951266	475693	29998
1454	3	141794721	142341188	6.81462e+08	546468	30001
1455	3	142341189	142840073	681985023	498885	30002
1456	3	142840074	143571079	6.826e+08	731006	29998
1457	3	143571080	144187832	683273848	616753	30002
1458	3	144187833	144718379	683847498	530547	30000
1459	3	144718380	145440600	684473882	722221	30000
1460	3	145440601	146013702	6.85122e+08	573102	29996
1461	3	146013703	146680826	6.85742e+08	667124	30003
1462	3	146680827	147204370	6.86337e+08	523544	30000
1463	3	147204371	147696950	6.86845e+08	492580	30000
1464	3	147696951	148204005	687344870	507055	29992
1465	3	148204006	148748339	6.87871e+08	544334	29998
1466	3	148748340	149381140	688459132	632801	30010
1467	3	149381141	150033286	6.89102e+08	652146	30001
1468	3	150033287	150480144	6.89651e+08	446858	29999
1469	3	150480145	151053249	690161089	573105	30001
1470	3	151053250	151650089	6.90746e+08	596840	30000
1471	3	151650090	152039628	691239251	389539	29993
1472	3	152039629	152424693	691626553	385065	30006
1473	3	152424694	152997726	692105602	573033	30000
1474	3	152997727	153525249	692655880	527523	30000
1475	3	153525250	154052236	693183135	526987	30001
1476	3	154052237	154649691	693745356	597455	29999
1477	3	154649692	155215106	694326791	565415	30001
1478	3	155215107	155665714	6.94835e+08	450608	30000
1479	3	155665715	156116513	695285506	450799	29995
1480	3	156116514	156660610	695782954	544097	30000
1481	3	156660611	157226637	696338016	566027	30005
1482	3	157226638	157951643	6.96984e+08	725006	30000
1483	3	157951644	158481591	6.97611e+08	529948	29998
1484	3	158481592	158994929	6.98133e+08	513338	29997
1485	3	158994930	159713219	6.98748e+08	718290	30004
1486	3	159713220	160287512	699394758	574293	30001
1487	3	160287513	160785200	6.99931e+08	497688	30000
1488	3	160785201	161293166	7.00434e+08	507966	30000
1489	3	161293167	161879349	700980650	586183	29999
1490	3	161879350	162420272	701544203	540923	30001
1491	3	162420273	162861386	7.02035e+08	441114	30000
1492	3	162861387	163369691	702509931	508305	29999
1493	3	163369692	163860126	703009301	490435	30001
1494	3	163860127	164439858	7.03544e+08	579732	30000
1495	3	164439859	165098349	704163496	658491	30000
1496	3	165098350	165674351	7.04781e+08	576002	30000
1497	3	165674352	166060732	705261934	386381	29998
1498	3	166060733	166550584	7.057e+08	489852	30002
1499	3	166550585	166990942	7.06165e+08	440358	29998
1500	3	166990943	167668613	706724170	677671	29996
1501	3	167668614	168171207	7.07314e+08	502594	29999
1502	3	168171208	168806617	7.07883e+08	635410	30007
1503	3	168806618	169177811	7.08387e+08	371194	30000
1504	3	169177812	169763932	708865264	586121	30000
1505	3	169763933	170263007	709407862	499075	30000
1506	3	170263008	170679900	709865846	416893	29995
1507	3	170679901	171056474	7.10263e+08	376574	30005
1508	3	171056475	171503772	7.10675e+08	447298	29994
1509	3	171503773	172075031	711183794	571259	30006
1510	3	172075032	172548254	711706035	473223	29997
1511	3	172548255	173024380	7.12181e+08	476126	30003
1512	3	173024381	173595470	7.12704e+08	571090	30000
1513	3	173595471	174233515	713308885	638045	29999
1514	3	174233516	174733866	713878083	500351	30001
1515	3	174733867	175234916	7.14379e+08	501050	29999
1516	3	175234917	175613231	714818466	378315	29996
1517	3	175613232	176047506	715224761	434275	29998
1518	3	176047507	176498330	7.15667e+08	450824	30007
1519	3	176498331	176978602	7.16133e+08	480272	30000
1520	3	176978603	177439957	716603672	461355	29997
1521	3	177439958	177904903	7.17067e+08	464946	30003
1522	3	177904904	178352205	7.17523e+08	447302	29999
1523	3	178352206	178863244	718002117	511039	29998
1524	3	178863245	179340552	7.18496e+08	477308	30003
1525	3	179340553	179847721	718988529	507169	30000
1526	3	179847722	180374338	719505422	526617	30000
1527	3	180374339	180890980	7.20027e+08	516642	30000
1528	3	180890981	181355736	7.20518e+08	464756	29995
1529	3	181355737	181876181	721010351	520445	29988
1530	3	181876182	182385037	7.21525e+08	508856	30016
1531	3	182385038	182919859	7.22047e+08	534822	29999
1532	3	182919860	183336373	7.22523e+08	416514	29995
1533	3	183336374	183861767	7.22993e+08	525394	30006
1534	3	183861768	184376792	723513672	515025	30001
1535	3	184376793	184770222	7.23968e+08	393430	30000
1536	3	184770223	185288975	724423991	518753	29972
1537	3	185288976	185888835	7.24983e+08	599860	30027
1538	3	185888836	186331579	7.25505e+08	442744	30001
1539	3	186331580	186843920	725982142	512341	30000
1540	3	186843921	187283306	7.26458e+08	439386	30000
1541	3	187283307	187798709	726935400	515403	30000
1542	3	187798710	188388922	727488208	590213	30000
1543	3	188388923	188938617	728058162	549695	30000
1544	3	188938618	189446087	7.28587e+08	507470	30000
1545	3	189446088	189895893	7.29065e+08	449806	29999
1546	3	189895894	190397020	729540849	501127	30001
1547	3	190397021	190869938	7.30028e+08	472918	29997
1548	3	190869939	191261634	7.3046e+08	391696	30002
1549	3	191261635	191676396	7.30863e+08	414762	30001
1550	3	191676397	192124138	7.31295e+08	447742	29994
1551	3	192124139	192564299	731738611	440161	30006
1552	3	192564300	193036644	732194864	472345	29997
1553	3	193036645	193494708	7.3266e+08	458064	30002
1554	3	193494709	193917760	7.33101e+08	423052	29992
1555	3	193917761	194389130	7.33548e+08	471370	30008
1556	3	194389131	194792385	733985150	403255	29993
1557	3	194792386	195313624	734447397	521239	30007
1558	3	195313625	195801175	734951792	487551	30000
1559	3	195801176	196257682	735423821	456507	30000
1560	3	196257683	196794520	7.3592e+08	536838	30000
1561	3	196794521	197324757	736454031	530237	30001
1562	3	197324758	197801297	7.36957e+08	476540	29999
1563	3	197801298	198374216	737482149	572919	30001
1564	3	198374217	198795286	7.37979e+08	421070	30000
1565	3	198795287	199268621	738426346	473335	30000
1566	3	199268622	199740890	738899148	472269	30000
1567	3	199740891	200259329	739394502	518439	30000
1568	3	200259330	200810171	7.39929e+08	550842	30000
1569	3	200810172	201305094	740452025	494923	29999
1570	3	201305095	201779803	740936841	474709	30000
1571	3	201779804	202273046	741420817	493243	30001
1572	3	202273047	202842549	741952190	569503	29987
1573	3	202842550	203315078	742473206	472529	30012
1574	3	203315079	203865668	7.42985e+08	550590	30001
1575	3	203865669	204437311	743545882	571643	29997
1576	3	204437312	204896014	744061055	458703	30002
1577	3	204896015	205365320	7.44525e+08	469306	29999
1578	3	205365321	205833923	744994014	468603	30000
1579	3	205833924	206270595	7.45447e+08	436672	30002
1580	3	206270596	206752157	7.45906e+08	481562	29999
1581	3	206752158	207157142	746349042	404985	29994
1582	3	207157143	207601055	746773491	443913	30004
1583	3	207601056	208141009	7.47265e+08	539954	30003
1584	3	208141010	208605122	747767458	464113	29992
1585	3	208605123	209099141	748246524	494019	30008
1586	3	209099142	209590011	7.48739e+08	490870	29996
1587	3	209590012	209995529	7.49187e+08	405518	29996
1588	3	209995530	210601878	749693096	606349	30003
1589	3	210601879	211091823	750241243	489945	30005
1590	3	211091824	211671053	7.50776e+08	579230	29961
1591	3	211671054	211962511	7.51211e+08	291458	30039
1592	3	211962512	212503260	751627278	540749	30000
1593	3	212503261	213167347	752229696	664087	30000
1594	3	213167348	213681169	7.52819e+08	513822	30000
1595	3	213681170	214271599	7.53371e+08	590430	29999
1596	3	214271600	214976326	754018355	704727	29999
1597	3	214976327	215537086	7.54651e+08	560760	30001
1598	3	215537087	215987060	7.55156e+08	449974	29999
1599	3	215987061	216498258	7.55637e+08	511198	30002
1600	3	216498259	217001683	756144363	503425	30000
1601	3	217001684	217476113	7.56633e+08	474430	30000
1602	3	217476114	217900855	7.57083e+08	424742	30000
1603	3	217900856	218432564	757561102	531709	29999
1604	3	218432565	218981725	758101537	549161	30001
1605	3	218981726	219420780	758595645	439055	29999
1606	3	219420781	219811319	759010442	390539	30000
1607	3	219811320	220216930	759408517	405611	30000
1608	3	220216931	220607416	7.59807e+08	390486	30001
1609	3	220607417	221067607	760231904	460191	29999
1610	3	221067608	221491379	7.60674e+08	423772	30001
1611	3	221491380	222042365	7.61161e+08	550986	29999
1612	3	222042366	222640202	761735676	597837	30001
1613	3	222640203	223182200	7.62306e+08	541998	30000
1614	3	223182201	223748753	762859869	566553	29999
1615	3	223748754	224076001	7.63307e+08	327248	30001
1616	3	224076002	224552374	763708580	476373	30000
1617	3	224552375	225053588	7.64197e+08	501214	30000
1618	3	225053589	225535392	7.64689e+08	481804	30000
1619	3	225535393	225912472	7.65118e+08	377080	29998
1620	3	225912473	226408545	765554901	496073	30002
1621	3	226408546	226771085	7.65984e+08	362540	30000
1622	3	226771086	227203769	7.66382e+08	432684	29992
1623	3	227203770	227602228	766797391	398459	30008
1624	3	227602229	228156333	767273673	554105	29997
1625	3	228156334	228655745	7.678e+08	499412	30001
1626	3	228655746	229062258	768253394	406513	30002
1627	3	229062259	229505159	768678101	442901	30000
1628	3	229505160	229929167	7.69112e+08	424008	29999
1629	3	229929168	230596992	769657472	667825	30001
1630	3	230596993	230995955	770190866	398963	30000
1631	3	230995956	231503913	7.70644e+08	507958	30000
1632	3	231503914	232086871	7.7119e+08	582958	30000
1633	3	232086872	232245527	7.71561e+08	158656	8227
1634	4	1	483456	7.71882e+08	483456	29999
1635	4	483457	985502	7.72374e+08	502046	29999
1636	4	985503	1520715	772893028	535213	30000
1637	4	1520716	2250591	7.73526e+08	729876	30001
1638	4	2250592	2736562	774133496	485971	29992
1639	4	2736563	3033560	7.74525e+08	296998	30007
1640	4	3033561	3362904	7.74838e+08	329344	30000
1641	4	3362905	3756920	7.752e+08	394016	30000
1642	4	3756921	4247826	7.75642e+08	490906	30001
1643	4	4247827	4687550	7.76108e+08	439724	30000
1644	4	4687551	5083096	7.76525e+08	395546	30000
1645	4	5083097	5436569	776899752	353473	29999
1646	4	5436570	5715690	777216049	279121	30001
1647	4	5715691	6161360	7.77578e+08	445670	29999
1648	4	6161361	6491823	777966511	330463	30000
1649	4	6491824	6977743	7.78375e+08	485920	29994
1650	4	6977744	7289080	778773331	311337	30000
1651	4	7289081	7719788	7.79144e+08	430708	30007
1652	4	7719789	8051895	779525761	332107	30000
1653	4	8051896	8399872	779865803	347977	29994
1654	4	8399873	8778476	7.80229e+08	378604	29997
1655	4	8778477	9126911	780592613	348435	30007
1656	4	9126912	9589171	7.80998e+08	462260	30002
1657	4	9589172	10031736	781450373	442565	29992
1658	4	10031737	10430205	781870890	398469	30005
1659	4	10430206	10881418	782295731	451213	30003
1660	4	10881419	11426958	7.82794e+08	545540	29999
1661	4	11426959	11905638	7.83306e+08	478680	30000
1662	4	11905639	12438702	7.83812e+08	533064	30001
1663	4	12438703	12840272	7.84279e+08	401570	30000
1664	4	12840273	13337108	7.84729e+08	496836	30000
1665	4	13337109	13872295	785244621	535187	30000
1666	4	13872296	14355384	785753759	483089	30000
1667	4	14355385	14911809	786273516	556425	30000
1668	4	14911810	15361386	786776517	449577	29999
1669	4	15361387	15725299	787183262	363913	30001
1670	4	15725300	16184358	787594748	459059	29999
1671	4	16184359	16713701	788088949	529343	30000
1672	4	16713702	17184601	7.88589e+08	470900	30000
1673	4	17184602	17562668	789013554	378067	29992
1674	4	17562669	18063752	7.89453e+08	501084	30009
1675	4	18063753	18611347	789977469	547595	29990
1676	4	18611348	19033724	790462455	422377	30010
1677	4	19033725	19460738	7.90887e+08	427014	30000
1678	4	19460739	19930324	7.91335e+08	469586	30000
1679	4	19930325	20559408	7.91885e+08	629084	30000
1680	4	20559409	21174637	792506942	615229	29998
1681	4	21174638	21830355	7.93142e+08	655718	30002
1682	4	21830356	22355820	793733007	525465	29999
1683	4	22355821	22799282	7.94217e+08	443462	29997
1684	4	22799283	23329581	794704351	530299	30003
1685	4	23329582	23849791	7.9523e+08	520210	29999
1686	4	23849792	24259148	795694389	409357	30002
1687	4	24259149	24631569	796085278	372421	29999
1688	4	24631570	25176976	796544192	545407	30001
1689	4	25176977	25686088	7.97071e+08	509112	29998
1690	4	25686089	26283825	797624876	597737	30001
1691	4	26283826	26726310	798144987	442485	30001
1692	4	26726311	27142705	798574427	416395	30000
1693	4	27142706	27668557	7.99046e+08	525852	30000
1694	4	27668558	28162476	799555436	493919	30000
1695	4	28162477	28549899	799996107	387423	29999
1696	4	28549900	29020213	8.00425e+08	470314	30000
1697	4	29020214	29374874	800837463	354661	30001
1698	4	29374875	29803066	8.01229e+08	428192	29997
1699	4	29803067	30269028	8.01676e+08	465962	29987
1700	4	30269029	30736217	802142542	467189	30016
1701	4	30736218	31174227	8.02595e+08	438010	30000
1702	4	31174228	31693321	8.03074e+08	519094	29997
1703	4	31693322	32200646	803586903	507325	30003
1704	4	32200647	32682619	804081552	481973	30000
1705	4	32682620	33163973	8.04563e+08	481354	30000
1706	4	33163974	33732853	8.05088e+08	568880	29999
1707	4	33732854	34110704	805561698	377851	29992
1708	4	34110705	34506482	8.05949e+08	395778	30009
1709	4	34506483	34969787	806378054	463305	29999
1710	4	34969788	35431479	8.06841e+08	461692	30001
1711	4	35431480	35948805	8.0733e+08	517326	29998
1712	4	35948806	36375033	8.07802e+08	426228	30000
1713	4	36375034	36685641	8.0817e+08	310608	30002
1714	4	36685642	37135895	8.08551e+08	450254	30000
1715	4	37135896	37509265	8.08962e+08	373370	29994
1716	4	37509266	37993526	809391315	484261	30006
1717	4	37993527	38537893	809905629	544367	30000
1718	4	38537894	38916748	810367240	378855	29995
1719	4	38916749	39193589	810695088	276841	30005
1720	4	39193590	39703017	8.11088e+08	509428	30000
1721	4	39703018	40125599	8.11554e+08	422582	30000
1722	4	40125600	40649300	812027369	523701	29989
1723	4	40649301	41063237	812496188	413937	30010
1724	4	41063238	41442785	8.12893e+08	379548	30001
1725	4	41442786	41972057	8.13347e+08	529272	30000
1726	4	41972058	42462997	8.13857e+08	490940	30000
1727	4	42462998	42840258	814291547	377261	30000
1728	4	42840259	43280633	814700365	440375	30000
1729	4	43280634	43756887	8.15159e+08	476254	30000
1730	4	43756888	44218750	815627738	461863	30000
1731	4	44218751	44674502	8.16087e+08	455752	30000
1732	4	44674503	45015071	816484706	340569	30000
1733	4	45015072	45402106	816848508	387035	30000
1734	4	45402107	45677238	8.1718e+08	275132	30000
1735	4	45677239	46165911	817561494	488673	30000
1736	4	46165912	46663437	8.18055e+08	497526	30000
1737	4	46663438	47090476	818516876	427039	30000
1738	4	47090477	47424104	8.18897e+08	333628	29996
1739	4	47424105	47841244	8.19273e+08	417140	29996
1740	4	47841245	48250142	8.19686e+08	408898	29990
1741	4	48250143	48756247	820143114	506105	30018
1742	4	48756248	49148047	8.20592e+08	391800	29996
1743	4	49148048	49599781	8.21014e+08	451734	30004
1744	4	49599782	49965130	821422375	365349	29999
1745	4	49965131	50336493	821790731	371363	29999
1746	4	50336494	50825173	8.22221e+08	488680	30002
1747	4	50825174	51202865	8.22654e+08	377692	29989
1748	4	51202866	51548187	8.23015e+08	345322	30010
1749	4	51548188	51944962	823386494	396775	29999
1750	4	51944963	52304667	823764734	359705	30002
1751	4	52304668	52603212	824093859	298545	29998
1752	4	52603213	52961969	824422510	358757	30000
1753	4	52961970	53312693	8.24777e+08	350724	30002
1754	4	53312694	53873437	8.25233e+08	560744	29999
1755	4	53873438	54155621	8.25654e+08	282184	30001
1756	4	54155622	54576838	826006149	421217	30000
1757	4	54576839	54911932	8.26384e+08	335094	30000
1758	4	54911933	55239034	8.26715e+08	327102	30000
1759	4	55239035	55618767	827068820	379733	29997
1760	4	55618768	55971596	827435101	352829	29991
1761	4	55971597	56320768	8.27786e+08	349172	30012
1762	4	56320769	56646877	828123742	326109	29993
1763	4	56646878	57016468	828471592	369591	30007
1764	4	57016469	57319886	8.28808e+08	303418	29999
1765	4	57319887	57648071	829123898	328185	30001
1766	4	57648072	58125502	829526706	477431	29982
1767	4	58125503	58518652	8.29962e+08	393150	30017
1768	4	58518653	58967056	8.30383e+08	448404	29997
1769	4	58967057	59361116	8.30804e+08	394060	30004
1770	4	59361117	59804648	8.31223e+08	443532	30000
1771	4	59804649	60272439	831678463	467791	30000
1772	4	60272440	60839877	8.32196e+08	567438	29995
1773	4	60839878	61261514	832690615	421637	30001
1774	4	61261515	61584292	8.33063e+08	322778	30004
1775	4	61584293	62073203	833468667	488911	30000
1776	4	62073204	62510861	8.33932e+08	437658	30000
1777	4	62510862	62929220	834359960	418359	29994
1778	4	62929221	63312442	8.34761e+08	383222	30004
1779	4	63312443	63878301	835235291	565859	30002
1780	4	63878302	64267234	835712687	388933	30000
1781	4	64267235	64657592	8.36102e+08	390358	30000
1782	4	64657593	65077959	836507695	420367	29999
1783	4	65077960	65539358	836948578	461399	30000
1784	4	65539359	65957134	8.37388e+08	417776	30000
1785	4	65957135	66382010	8.37809e+08	424876	30000
1786	4	66382011	66768564	8.38215e+08	386554	30001
1787	4	66768565	67142726	8.38596e+08	374162	29991
1788	4	67142727	67480796	8.38952e+08	338070	30008
1789	4	67480797	67796079	839278357	315283	29997
1790	4	67796080	68262311	8.39669e+08	466232	29993
1791	4	68262312	68675133	8.40109e+08	412822	30009
1792	4	68675134	69166051	8.40561e+08	490918	30001
1793	4	69166052	69625418	841035654	459367	30001
1794	4	69625419	70052294	8.41479e+08	426876	29998
1795	4	70052295	70463709	841897921	411415	29985
1796	4	70463710	70896171	8.4232e+08	432462	30017
1797	4	70896172	71299640	842737825	403469	30000
1798	4	71299641	71821660	8.43201e+08	522020	30000
1799	4	71821661	72370599	843736049	548939	30000
1800	4	72370600	72651066	844150752	280467	29999
1801	4	72651067	72963320	8.44447e+08	312254	30001
1802	4	72963321	73362566	8.44803e+08	399246	29999
1803	4	73362567	73713744	8.45178e+08	351178	30000
1804	4	73713745	74108917	845551250	395173	30000
1805	4	74108918	74512881	8.45951e+08	403964	29999
1806	4	74512882	74740343	8.46267e+08	227462	30002
1807	4	74740344	75172791	8.46596e+08	432448	29998
1808	4	75172792	75623030	847037830	450239	30002
1809	4	75623031	76218657	847560763	595627	29995
1810	4	76218658	76829637	8.48164e+08	610980	29996
1811	4	76829638	77248652	848679064	419015	30007
1812	4	77248653	77647680	8.49088e+08	399028	30001
1813	4	77647681	78031804	8.4948e+08	384124	30001
1814	4	78031805	78537221	849924432	505417	30000
1815	4	78537222	78914772	850365916	377551	30000
1816	4	78914773	79409383	850801997	494611	30000
1817	4	79409384	79787989	8.51239e+08	378606	30000
1818	4	79787990	80271417	8.5167e+08	483428	30000
1819	4	80271418	80683029	8.52117e+08	411612	29988
1820	4	80683030	81030050	852496459	347021	30012
1821	4	81030051	81519287	852914588	489237	29994
1822	4	81519288	81909782	853354454	390495	30006
1823	4	81909783	82229414	8.5371e+08	319632	29996
1824	4	82229415	82606392	8.54058e+08	376978	30003
1825	4	82606393	83069074	8.54478e+08	462682	29999
1826	4	83069075	83461284	8.54905e+08	392210	30002
1827	4	83461285	83868390	8.55305e+08	407106	29999
1828	4	83868391	84296608	8.55722e+08	428218	30000
1829	4	84296609	84728683	856152565	432075	29990
1830	4	84728684	85053402	856530962	324719	30010
1831	4	85053403	85447671	856890456	394269	30000
1832	4	85447672	85840466	857283988	392795	30001
1833	4	85840467	86236476	8.57678e+08	396010	30000
1834	4	86236477	86520121	858018218	283645	29999
1835	4	86520122	86892373	8.58346e+08	372252	30001
1836	4	86892374	87197284	858684748	304911	30000
1837	4	87197285	87570535	859023829	373251	30000
1838	4	87570536	87914739	8.59383e+08	344204	30000
1839	4	87914740	88252908	859723743	338169	29999
1840	4	88252909	88559889	860046318	306981	30001
1841	4	88559890	88902213	8.60371e+08	342324	29998
1842	4	88902214	89201585	8.60692e+08	299372	30001
1843	4	89201586	89568254	861024839	366669	30001
1844	4	89568255	89954681	861401387	386427	29999
1845	4	89954682	90340553	8.61788e+08	385872	30001
1846	4	90340554	90701555	8.62161e+08	361002	30000
1847	4	90701556	91061821	8.62522e+08	360266	29997
1848	4	91061822	91504222	862922941	442401	30002
1849	4	91504223	91936180	8.6336e+08	431958	30000
1850	4	91936181	92360447	863788233	424267	30001
1851	4	92360448	92664559	8.64152e+08	304112	30000
1852	4	92664560	93134536	864539467	469977	29998
1853	4	93134537	93544961	864979668	410425	30001
1854	4	93544962	93950426	865387613	405465	30000
1855	4	93950427	94409169	865819717	458743	29992
1856	4	94409170	94780506	866234757	371337	30006
1857	4	94780507	95240336	8.6665e+08	459830	29998
1858	4	95240337	95633292	8.67077e+08	392956	30002
1859	4	95633293	96050275	867481703	416983	30003
1860	4	96050276	96393354	867861734	343079	29999
1861	4	96393355	96764666	8.68219e+08	371312	29993
1862	4	96764667	97029324	8.68537e+08	264658	30008
1863	4	97029325	97405510	8.68857e+08	376186	30000
1864	4	97405511	97725912	8.69206e+08	320402	29936
1865	4	97725913	98131928	8.69569e+08	406016	30064
1866	4	98131929	98553516	8.69983e+08	421588	30000
1867	4	98553517	98976479	870404917	422963	29999
1868	4	98976480	99388178	870822248	411699	30001
1869	4	99388179	99868599	871268308	480421	30000
1870	4	99868600	100194981	8.71672e+08	326382	30000
1871	4	100194982	100617144	872045982	422163	30000
1872	4	100617145	100977473	872437228	360329	30000
1873	4	100977474	101295422	872776367	317949	30000
1874	4	101295423	101727879	873151570	432457	30000
1875	4	101727880	102092081	8.7355e+08	364202	30000
1876	4	102092082	102502262	873937091	410181	29998
1877	4	102502263	102862083	874322092	359821	30002
1878	4	102862084	103258214	874700068	396131	29998
1879	4	103258215	103855872	8.75197e+08	597658	29999
1880	4	103855873	104273871	875704791	417999	30003
1881	4	104273872	104681538	876117624	407667	30000
1882	4	104681539	104967287	876464332	285749	29999
1883	4	104967288	105304031	8.76776e+08	336744	30001
1884	4	105304032	105922608	877253239	618577	30000
1885	4	105922609	106521073	877861760	598465	30000
1886	4	106521074	106928207	8.78365e+08	407134	30000
1887	4	106928208	107357994	878783020	429787	29999
1888	4	107357995	107717715	879177774	359721	29994
1889	4	107717716	108112688	879555121	394973	30007
1890	4	108112689	108548624	8.79971e+08	435936	30000
1891	4	108548625	108946320	8.80387e+08	397696	29999
1892	4	108946321	109353637	880789898	407317	29987
1893	4	109353638	109716025	8.81175e+08	362388	30014
1894	4	109716026	110144542	881570203	428517	30000
1895	4	110144543	110582325	882003353	437783	30000
1896	4	110582326	111011701	8.82437e+08	429376	29998
1897	4	111011702	111440591	8.82866e+08	428890	30002
1898	4	111440592	111683121	8.83202e+08	242530	29998
1899	4	111683122	111716846	883339903	33725	29943
1900	4	111716847	111933437	883465061	216591	30059
1901	4	111933438	112404893	8.83809e+08	471456	30000
1902	4	112404894	112881091	8.84283e+08	476198	29999
1903	4	112881092	113325930	884743430	444839	30001
1904	4	113325931	113959467	885282618	633537	30000
1905	4	113959468	114436865	8.85838e+08	477398	30000
1906	4	114436866	114855654	886286179	418789	29996
1907	4	114855655	115247899	886691696	392245	30004
1908	4	115247900	115728967	8.87128e+08	481068	29999
1909	4	115728968	116224951	8.87617e+08	495984	30001
1910	4	116224952	116673522	888089156	448571	29999
1911	4	116673523	116999735	888476548	326213	30001
1912	4	116999736	117339832	888809703	340097	30000
1913	4	117339833	117721780	8.89171e+08	381948	30000
1914	4	117721781	118032260	8.89517e+08	310480	30000
1915	4	118032261	118402925	889857512	370665	30000
1916	4	118402926	118811606	890247185	408681	30000
1917	4	118811607	119244439	890667942	432833	29999
1918	4	119244440	119698776	891111527	454337	29999
1919	4	119698777	120135084	8.91557e+08	436308	29997
1920	4	120135085	120618083	892016503	482999	30005
1921	4	120618084	121015244	892456583	397161	30000
1922	4	121015245	121394199	892844641	378955	29998
1923	4	121394200	121913808	893293923	519609	30002
1924	4	121913809	122358603	893776125	444795	29994
1925	4	122358604	122845299	8.94242e+08	486696	30006
1926	4	122845300	123246540	894685839	401241	30000
1927	4	123246541	123635644	8.95081e+08	389104	29999
1928	4	123635645	124087196	8.95501e+08	451552	29994
1929	4	124087197	124573073	895970054	485877	30005
1930	4	124573074	124929187	8.96391e+08	356114	30001
1931	4	124929188	125322561	8.96766e+08	393374	30001
1932	4	125322562	125668423	8.97135e+08	345862	29989
1933	4	125668424	126093178	897520720	424755	30011
1934	4	126093179	126514443	897943730	421265	30000
1935	4	126514444	126960020	898377151	445577	30000
1936	4	126960021	127388913	898814386	428893	30000
1937	4	127388914	127903960	899286356	515047	30000
1938	4	127903961	128359266	8.99772e+08	455306	30000
1939	4	128359267	128903792	9.00271e+08	544526	29999
1940	4	128903793	129437963	900810797	534171	30001
1941	4	129437964	129965009	9.01341e+08	527046	29998
1942	4	129965010	130483055	9.01864e+08	518046	29996
1943	4	130483056	130964522	902363708	481467	30004
1944	4	130964523	131446316	9.02845e+08	481794	30002
1945	4	131446317	131817070	9.03272e+08	370754	29999
1946	4	131817071	132296975	903696942	479905	29999
1947	4	132296976	132770453	9.04174e+08	473478	30002
1948	4	132770454	133214091	9.04632e+08	443638	29999
1949	4	133214092	133707916	905100923	493825	30001
1950	4	133707917	134266183	905626969	558267	29998
1951	4	134266184	134767350	906156686	501167	30002
1952	4	134767351	135247575	906647382	480225	30000
1953	4	135247576	135824634	907176024	577059	30000
1954	4	135824635	136273235	907688854	448601	29997
1955	4	136273236	136882713	9.08218e+08	609478	30003
1956	4	136882714	137376033	9.08769e+08	493320	29997
1957	4	137376034	137793215	9.09225e+08	417182	30002
1958	4	137793216	138330482	909701768	537267	29998
1959	4	138330483	138734205	910172263	403723	30003
1960	4	138734206	139216625	9.10615e+08	482420	29997
1961	4	139216626	139599327	9.11048e+08	382702	30003
1962	4	139599328	140035394	911457280	436067	29999
1963	4	140035395	140559452	9.11937e+08	524058	30001
1964	4	140559453	141121447	912480369	561995	30000
1965	4	141121448	141701909	9.13052e+08	580462	29997
1966	4	141701910	142184716	913583232	482807	30003
1967	4	142184717	142607712	9.14036e+08	422996	29999
1968	4	142607713	143040764	9.14464e+08	433052	30000
1969	4	143040765	143630783	914975693	590019	30001
1970	4	143630784	144130495	9.15521e+08	499712	30000
1971	4	144130496	144634549	9.16022e+08	504054	29999
1972	4	144634550	145191249	9.16553e+08	556700	30001
1973	4	145191250	145601384	917036236	410135	30000
1974	4	145601385	146055400	9.17468e+08	454016	30000
1975	4	146055401	146582190	9.17959e+08	526790	29999
1976	4	146582191	147021923	918441976	439733	30001
1977	4	147021924	147443035	9.18872e+08	421112	29999
1978	4	147443036	147949248	919336061	506213	30001
1979	4	147949249	148593502	9.19911e+08	644254	30000
1980	4	148593503	149171220	9.20522e+08	577718	30000
1981	4	149171221	149676448	9.21064e+08	505228	30000
1982	4	149676449	150212672	9.21584e+08	536224	29999
1983	4	150212673	150774079	922133295	561407	29989
1984	4	150774080	151381870	922717894	607791	30012
1985	4	151381871	151926010	9.23294e+08	544140	30000
1986	4	151926011	152550388	9.23878e+08	624378	30000
1987	4	152550389	153073327	924451777	522939	29999
1988	4	153073328	153536312	924944739	462985	30001
1989	4	153536313	154138428	9.25477e+08	602116	29996
1990	4	154138429	154777003	926097635	638575	30001
1991	4	154777004	155426068	926741455	649065	30002
1992	4	155426069	155998208	9.27352e+08	572140	30001
1993	4	155998209	156438111	927858079	439903	30000
1994	4	156438112	156785131	9.28252e+08	347020	29985
1995	4	156785132	156800947	9.28433e+08	15816	30015
1996	4	156800948	157263870	928672328	462923	29999
1997	4	157263871	157675643	929109676	411773	30000
1998	4	157675644	158340443	9.29648e+08	664800	29999
[truncated: 2,318 more rows]
