# Supplementary material for: Single nucleus sequencing reveals spermatid chromosome fragmentation as a possible cause of maize haploid induction
Source: Nat Commun. 2017 Oct 23;8:991. doi: 10.1038/s41467-017-00969-8 (PMC5653662; doi:10.1038/s41467-017-00969-8)
Supplement: Supplementary file 12 — Data 9 [file 41467_2017_969_MOESM12_ESM.xlsx]

## Sheet: Supplementary Data 9
Supplementary Data 9 | Windows defined for CNV calling of B73-inducer single nucleus sequencing data
Bin	Chr	Pos1	Pos2	Median_pos	Length	Total_Read_amount
1	1	1	235156	117578	235156	29978
2	1	235157	419354	327256	184198	30021
3	1	419355	652146	535750	232792	30000
4	1	652147	1032001	842074	379855	30000
5	1	1032002	1394687	1.21334e+06	362686	29998
6	1	1394688	1645638	1520163	250951	30002
7	1	1645639	1960498	1.80307e+06	314860	29999
8	1	1960499	2286200	2.12335e+06	325702	30001
9	1	2286201	2740989	2513595	454789	29999
10	1	2740990	3075813	2.9084e+06	334824	30001
11	1	3075814	3473392	3274603	397579	29995
12	1	3473393	3830867	3652130	357475	30004
13	1	3830868	4128920	3979894	298053	30000
14	1	4128921	4441171	4285046	312251	30000
15	1	4441172	4762909	4.60204e+06	321738	29999
16	1	4762910	5192647	4.97778e+06	429738	30001
17	1	5192648	5623301	5.40797e+06	430654	30001
18	1	5623302	5986982	5805142	363681	30000
19	1	5986983	6245427	6116205	258445	30000
20	1	6245428	6680908	6463168	435481	30000
21	1	6680909	7051825	6866367	370917	30000
22	1	7051826	7400495	7.22616e+06	348670	30000
23	1	7400496	7719098	7559797	318603	30000
24	1	7719099	8082048	7.90057e+06	362950	30000
25	1	8082049	8371791	8226920	289743	30000
26	1	8371792	8816433	8.59411e+06	444642	30000
27	1	8816434	9221194	9018814	404761	29989
28	1	9221195	9539835	9380515	318641	30011
29	1	9539836	9987309	9.76357e+06	447474	30000
30	1	9987310	10372963	1.01801e+07	385654	30000
31	1	10372964	10748339	1.05607e+07	375376	29999
32	1	10748340	11065439	1.09069e+07	317100	30001
33	1	11065440	11412399	1.12389e+07	346960	30000
34	1	11412400	11771785	1.15921e+07	359386	30000
35	1	11771786	12106635	1.19392e+07	334850	29997
36	1	12106636	12450060	12278348	343425	30001
37	1	12450061	12834720	1.26424e+07	384660	30001
38	1	12834721	13189329	13012025	354609	30001
39	1	13189330	13590266	13389798	400937	29997
40	1	13590267	14007311	13798789	417045	30003
41	1	14007312	14398005	1.42027e+07	390694	29999
42	1	14398006	14696037	1.4547e+07	298032	30001
43	1	14696038	15030138	14863088	334101	30000
44	1	15030139	15353189	15191664	323051	30000
45	1	15353190	15775272	15564231	422083	30000
46	1	15775273	16203986	1.59896e+07	428714	30000
47	1	16203987	16572618	1.63883e+07	368632	30000
48	1	16572619	16933122	1.67529e+07	360504	30000
49	1	16933123	17332704	1.71329e+07	399582	30000
50	1	17332705	17624009	17478357	291305	30000
51	1	17624010	17975836	17799923	351827	29998
52	1	17975837	18352315	18164076	376479	30001
53	1	18352316	18684526	18518421	332211	30001
54	1	18684527	18986800	1.88357e+07	302274	30000
55	1	18986801	19358827	19172814	372027	29996
56	1	19358828	19804438	19581633	445611	30004
57	1	19804439	20218859	20011649	414421	30000
58	1	20218860	20606089	2.04125e+07	387230	30000
59	1	20606090	20994865	2.08005e+07	388776	30000
60	1	20994866	21364825	2.11798e+07	369960	30000
61	1	21364826	21798380	21581603	433555	29999
62	1	21798381	22252394	2.20254e+07	454014	30001
63	1	22252395	22670057	22461226	417663	29999
64	1	22670058	23042681	2.28564e+07	372624	30001
65	1	23042682	23426805	2.32347e+07	384124	29993
66	1	23426806	23798443	2.36126e+07	371638	30007
67	1	23798444	24313846	24056145	515403	30000
68	1	24313847	24662186	2.4488e+07	348340	30000
69	1	24662187	24792897	24727542	130711	29538
70	1	24792898	24793044	24792971	147	30416
71	1	24793045	25129582	2.49613e+07	336538	30046
72	1	25129583	25426928	2.52783e+07	297346	30000
73	1	25426929	25702295	25564612	275367	30000
74	1	25702296	26004821	2.58536e+07	302526	30000
75	1	26004822	26437209	2.6221e+07	432388	30000
76	1	26437210	26911995	2.66746e+07	474786	29999
77	1	26911996	27232236	27072116	320241	30001
78	1	27232237	27615327	27423782	383091	30000
79	1	27615328	27957611	2.77865e+07	342284	30000
80	1	27957612	28342379	2.815e+07	384768	30000
81	1	28342380	28701699	2.8522e+07	359320	30000
82	1	28701700	29156147	2.89289e+07	454448	30000
83	1	29156148	29673956	29415052	517809	30000
84	1	29673957	30043547	29858752	369591	30000
85	1	30043548	30473176	30258362	429629	29998
86	1	30473177	30979477	30726327	506301	30002
87	1	30979478	31374546	31177012	395069	30000
88	1	31374547	31767933	31571240	393387	30000
89	1	31767934	32278780	32023357	510847	29998
90	1	32278781	32683313	32481047	404533	30002
91	1	32683314	33151321	3.29173e+07	468008	30000
92	1	33151322	33635665	3.33935e+07	484344	29999
93	1	33635666	34102187	3.38689e+07	466522	30001
94	1	34102188	34554975	3.43286e+07	452788	30000
95	1	34554976	35001925	3.47785e+07	446950	30000
96	1	35001926	35442020	35221973	440095	30000
97	1	35442021	35850769	35646395	408749	29999
98	1	35850770	36408368	36129569	557599	30001
99	1	36408369	36710673	36559521	302305	30000
100	1	36710674	37052491	3.68816e+07	341818	30000
101	1	37052492	37542672	37297582	490181	30000
102	1	37542673	38057459	37800066	514787	29998
103	1	38057460	38940908	38499184	883449	30002
104	1	38940909	39735777	39338343	794869	29999
105	1	39735778	40436869	4.00863e+07	701092	30001
106	1	40436870	41637054	41036962	1200185	29993
107	1	41637055	42219897	41928476	582843	30007
108	1	42219898	42756807	4.24884e+07	536910	30000
109	1	42756808	43680102	43218455	923295	30000
110	1	43680103	44546730	4.41134e+07	866628	30000
111	1	44546731	45297146	4.49219e+07	750416	30000
112	1	45297147	45986013	45641580	688867	30000
113	1	45986014	46704328	46345171	718315	30000
114	1	46704329	47829196	4.72668e+07	1124868	30000
115	1	47829197	48985838	4.84075e+07	1156642	30000
116	1	48985839	49407873	49196856	422035	30000
117	1	49407874	50071027	4.97395e+07	663154	30000
118	1	50071028	50781128	50426078	710101	29999
119	1	50781129	52081910	5.14315e+07	1300782	30001
120	1	52081911	53082139	52582025	1000229	30000
121	1	53082140	53846429	5.34643e+07	764290	30000
122	1	53846430	55073886	54460158	1227457	29996
123	1	55073887	55513475	55293681	439589	30004
124	1	55513476	56026288	55769882	512813	30000
125	1	56026289	56973306	5.64998e+07	947018	29994
126	1	56973307	57641589	57307448	668283	30006
127	1	57641590	58142785	5.78922e+07	501196	30000
128	1	58142786	58965974	58554380	823189	30000
129	1	58965975	59930066	5.9448e+07	964092	29999
130	1	59930067	60595568	6.02628e+07	665502	29995
131	1	60595569	61345905	60970737	750337	30005
132	1	61345906	62131614	61738760	785709	30001
133	1	62131615	63215603	62673609	1083989	29999
134	1	63215604	64059795	6.36377e+07	844192	30000
135	1	64059796	64554132	64306964	494337	30001
136	1	64554133	65415915	64985024	861783	30000
137	1	65415916	66375773	6.58958e+07	959858	29992
138	1	66375774	66793595	6.65847e+07	417822	30008
139	1	66793596	68410126	67601861	1616531	30000
140	1	68410127	68971649	68690888	561523	30000
141	1	68971650	69291962	69131806	320313	30000
142	1	69291963	70047346	6.96697e+07	755384	29999
143	1	70047347	71216897	70632122	1169551	30001
144	1	71216898	72158436	71687667	941539	29999
145	1	72158437	73692834	7.29256e+07	1534398	30001
146	1	73692835	74406766	7.40498e+07	713932	30000
147	1	74406767	75614952	7.50109e+07	1208186	30000
148	1	75614953	75666918	7.56409e+07	51966	29741
149	1	75666919	75846837	75756878	179919	30259
150	1	75846838	76925420	76386129	1078583	29997
151	1	76925421	77727914	7.73267e+07	802494	30000
152	1	77727915	78243792	7.79859e+07	515878	30003
153	1	78243793	78929338	7.85866e+07	685546	30000
154	1	78929339	79459601	79194470	530263	30000
155	1	79459602	80177717	7.98187e+07	718116	29999
156	1	80177718	81654195	8.0916e+07	1476478	30000
157	1	81654196	83181839	8.2418e+07	1527644	30001
158	1	83181840	83694953	8.34384e+07	513114	30000
159	1	83694954	84065148	83880051	370195	29998
160	1	84065149	84495047	84280098	429899	30002
161	1	84495048	85150427	8.48227e+07	655380	29997
162	1	85150428	85471135	8.53108e+07	320708	29998
163	1	85471136	86059910	85765523	588775	30005
164	1	86059911	86645273	86352592	585363	29999
165	1	86645274	87854829	8.72501e+07	1209556	30001
166	1	87854830	88170124	88012477	315295	30000
167	1	88170125	88616447	88393286	446323	30000
168	1	88616448	89325871	8.89712e+07	709424	29999
169	1	89325872	89698982	89512427	373111	30001
170	1	89698983	90135603	89917293	436621	29999
171	1	90135604	90653113	9.03944e+07	517510	30001
172	1	90653114	91200440	90926777	547327	30000
173	1	91200441	91925005	91562723	724565	29998
174	1	91925006	92335185	9.21301e+07	410180	30002
175	1	92335186	93234514	92784850	899329	30000
176	1	93234515	93631567	93433041	397053	30000
177	1	93631568	94425253	9.40284e+07	793686	30000
178	1	94425254	95147584	94786419	722331	30000
179	1	95147585	96739236	9.59434e+07	1591652	29997
180	1	96739237	97156673	96947955	417437	30003
181	1	97156674	97542597	9.73496e+07	385924	30000
182	1	97542598	98219736	97881167	677139	29998
183	1	98219737	98562914	9.83913e+07	343178	30002
184	1	98562915	99053736	9.88083e+07	490822	29999
185	1	99053737	99463689	99258713	409953	30000
186	1	99463690	99814588	99639139	350899	30001
187	1	99814589	101006050	1.0041e+08	1191462	30000
188	1	101006051	101370956	1.01189e+08	364906	29999
189	1	101370957	101701327	101536142	330371	29998
190	1	101701328	102392236	102046782	690909	30002
191	1	102392237	103089679	102740958	697443	29999
192	1	103089680	103700940	103395310	611261	30002
193	1	103700941	104694757	104197849	993817	29996
194	1	104694758	105596944	105145851	902187	30004
195	1	105596945	106011645	105804295	414701	30000
196	1	106011646	106321029	1.06166e+08	309384	30000
197	1	106321030	107088581	1.06705e+08	767552	30000
198	1	107088582	107905884	107497233	817303	29999
199	1	107905885	108327347	108116616	421463	30000
200	1	108327348	108836601	1.08582e+08	509254	30000
201	1	108836602	109244256	109040429	407655	30001
202	1	109244257	109671484	1.09458e+08	427228	30000
203	1	109671485	110026184	1.09849e+08	354700	30000
204	1	110026185	110914264	1.1047e+08	888080	30000
205	1	110914265	111579957	111247111	665693	29999
206	1	111579958	112044994	111812476	465037	30001
207	1	112044995	112820745	112432870	775751	30000
208	1	112820746	113136127	1.12978e+08	315382	29993
209	1	113136128	113548751	1.13342e+08	412624	30006
210	1	113548752	114096678	113822715	547927	30001
211	1	114096679	115190659	114643669	1093981	30000
212	1	115190660	116088651	1.1564e+08	897992	30000
213	1	116088652	116775325	1.16432e+08	686674	29999
214	1	116775326	117545225	1.1716e+08	769900	30001
215	1	117545226	118094336	117819781	549111	29998
216	1	118094337	118673754	1.18384e+08	579418	29997
217	1	118673755	119162725	118918240	488971	30004
218	1	119162726	119659286	119411006	496561	30001
219	1	119659287	120121901	119890594	462615	29999
220	1	120121902	120579474	120350688	457573	30001
221	1	120579475	121025700	1.20803e+08	446226	30000
222	1	121025701	121385370	1.21206e+08	359670	30000
223	1	121385371	121784090	1.21585e+08	398720	29998
224	1	121784091	122271586	1.22028e+08	487496	30001
225	1	122271587	122715132	1.22493e+08	443546	30000
226	1	122715133	123061748	1.22888e+08	346616	30001
227	1	123061749	123510843	123286296	449095	29998
228	1	123510844	123868027	1.23689e+08	357184	30002
229	1	123868028	124305275	1.24087e+08	437248	30000
230	1	124305276	124600012	124452644	294737	30000
231	1	124600013	124987532	1.24794e+08	387520	29998
232	1	124987533	125329337	125158435	341805	30001
233	1	125329338	125759753	1.25545e+08	430416	30001
234	1	125759754	126137576	125948665	377823	30000
235	1	126137577	126570473	126354025	432897	30000
236	1	126570474	126940088	126755281	369615	29993
237	1	126940089	127295430	1.27118e+08	355342	30007
238	1	127295431	127665383	127480407	369953	29996
239	1	127665384	128026663	1.27846e+08	361280	30004
240	1	128026664	128402062	128214363	375399	30000
241	1	128402063	128785516	1.28594e+08	383454	30000
242	1	128785517	129195477	128990497	409961	30000
243	1	129195478	129597661	1.29397e+08	402184	29991
244	1	129597662	129937107	1.29767e+08	339446	30009
245	1	129937108	130321409	1.30129e+08	384302	30000
246	1	130321410	130682567	1.30502e+08	361158	30000
247	1	130682568	130973785	1.30828e+08	291218	30000
248	1	130973786	131342173	1.31158e+08	368388	30000
249	1	131342174	131746806	131544490	404633	30000
250	1	131746807	132272306	1.3201e+08	525500	29999
251	1	132272307	132678843	132475575	406537	30001
252	1	132678844	133022997	1.32851e+08	344154	29976
253	1	133022998	133404981	1.33214e+08	381984	30024
254	1	133404982	133747713	1.33576e+08	342732	30000
255	1	133747714	134194216	133970965	446503	30000
256	1	134194217	134555593	134374905	361377	29993
257	1	134555594	135107722	134831658	552129	30007
258	1	135107723	135549920	1.35329e+08	442198	29995
259	1	135549921	135947134	1.35749e+08	397214	30005
260	1	135947135	136443934	1.36196e+08	496800	30000
261	1	136443935	136698651	136571293	254717	29993
262	1	136698652	137065634	136882143	366983	30006
263	1	137065635	137383126	1.37224e+08	317492	30001
264	1	137383127	137755829	137569478	372703	29998
265	1	137755830	138102583	1.37929e+08	346754	29999
266	1	138102584	138457536	138280060	354953	30003
267	1	138457537	138894278	1.38676e+08	436742	30000
268	1	138894279	139265519	139079899	371241	30000
269	1	139265520	139627237	1.39446e+08	361718	29997
270	1	139627238	140038277	1.39833e+08	411040	30002
271	1	140038278	140818216	140428247	779939	30001
272	1	140818217	141261253	141039735	443037	29996
273	1	141261254	141677395	1.41469e+08	416142	29987
274	1	141677396	142300449	1.41989e+08	623054	30017
275	1	142300450	142844425	1.42572e+08	543976	30000
276	1	142844426	143354330	143099378	509905	29998
277	1	143354331	143884562	1.43619e+08	530232	30002
278	1	143884563	144401494	1.44143e+08	516932	30000
279	1	144401495	145295386	1.44848e+08	893892	29998
280	1	145295387	146041012	1.45668e+08	745626	30002
281	1	146041013	146564215	146302614	523203	30000
282	1	146564216	146934208	146749212	369993	30000
283	1	146934209	147465603	147199906	531395	30000
284	1	147465604	147965778	147715691	500175	30000
285	1	147965779	148297282	1.48132e+08	331504	30000
286	1	148297283	149133745	148715514	836463	30000
287	1	149133746	149983557	1.49559e+08	849812	29998
288	1	149983558	150427517	1.50206e+08	443960	30001
289	1	150427518	150716653	1.50572e+08	289136	29995
290	1	150716654	151170447	1.50944e+08	453794	30006
291	1	151170448	151581647	1.51376e+08	411200	29999
292	1	151581648	151891042	151736345	309395	30001
293	1	151891043	152657740	1.52274e+08	766698	29999
294	1	152657741	153895260	1.53277e+08	1237520	30001
295	1	153895261	154644272	1.5427e+08	749012	30000
296	1	154644273	155636286	1.5514e+08	992014	29999
297	1	155636287	156249384	1.55943e+08	613098	29999
298	1	156249385	156684061	156466723	434677	30002
299	1	156684062	157056272	156870167	372211	30000
300	1	157056273	157488604	1.57272e+08	432332	30000
301	1	157488605	157926829	157707717	438225	30000
302	1	157926830	158213703	1.5807e+08	286874	30000
303	1	158213704	158494194	158353949	280491	29991
304	1	158494195	158798101	158646148	303907	30009
305	1	158798102	159193069	1.58996e+08	394968	29999
306	1	159193070	159601273	1.59397e+08	408204	30001
307	1	159601274	159917625	1.59759e+08	316352	29999
308	1	159917626	160201493	1.6006e+08	283868	30001
309	1	160201494	160486445	1.60344e+08	284952	30000
310	1	160486446	160831869	1.60659e+08	345424	29999
311	1	160831870	161215095	1.61023e+08	383226	30001
312	1	161215096	161620233	1.61418e+08	405138	29999
313	1	161620234	161966744	161793489	346511	30001
314	1	161966745	162359193	162162969	392449	29999
315	1	162359194	162643967	1.62502e+08	284774	30001
316	1	162643968	163001899	1.62823e+08	357932	30000
317	1	163001900	163444416	163223158	442517	30000
318	1	163444417	163841942	1.63643e+08	397526	30000
319	1	163841943	164266555	164054249	424613	30000
320	1	164266556	164751072	164508814	484517	30000
321	1	164751073	165092990	1.64922e+08	341918	30000
322	1	165092991	165437281	165265136	344291	30000
323	1	165437282	165768669	1.65603e+08	331388	29999
324	1	165768670	166125611	1.65947e+08	356942	29998
325	1	166125612	166486348	166305980	360737	30003
326	1	166486349	166813571	166649960	327223	29998
327	1	166813572	167241375	1.67027e+08	427804	30001
328	1	167241376	167630563	1.67436e+08	389188	29999
329	1	167630564	167941682	167786123	311119	30002
330	1	167941683	168236132	1.68089e+08	294450	30000
331	1	168236133	168561342	1.68399e+08	325210	29994
332	1	168561343	168878285	168719814	316943	30004
333	1	168878286	169258619	1.69068e+08	380334	29995
334	1	169258620	169620336	169439478	361717	30007
335	1	169620337	170005774	1.69813e+08	385438	30000
336	1	170005775	170356869	170181322	351095	29997
337	1	170356870	170714429	1.70536e+08	357560	30003
338	1	170714430	171188374	170951402	473945	29999
339	1	171188375	171473974	1.71331e+08	285600	30001
340	1	171473975	171807924	1.71641e+08	333950	30000
341	1	171807925	172189962	1.71999e+08	382038	30000
342	1	172189963	172503312	1.72347e+08	313350	30000
343	1	172503313	172805684	1.72654e+08	302372	30000
344	1	172805685	173171568	1.72989e+08	365884	29997
345	1	173171569	173584901	173378235	413333	29999
346	1	173584902	173984608	173784755	399707	30004
347	1	173984609	174333922	1.74159e+08	349314	29999
348	1	174333923	174724641	174529282	390719	30000
349	1	174724642	175177940	174951291	453299	30000
350	1	175177941	175586018	1.75382e+08	408078	30001
351	1	175586019	176008985	175797502	422967	29999
352	1	176008986	176409382	176209184	400397	30001
353	1	176409383	176770641	176590012	361259	30000
354	1	176770642	177171096	176970869	400455	30000
355	1	177171097	177591742	1.77381e+08	420646	29997
356	1	177591743	177977263	177784503	385521	30003
357	1	177977264	178332559	1.78155e+08	355296	29999
358	1	178332560	178659392	178495976	326833	29999
359	1	178659393	178996487	178827940	337095	30002
360	1	178996488	179336223	1.79166e+08	339736	30000
361	1	179336224	179719718	179527971	383495	30000
362	1	179719719	180133300	1.79927e+08	413582	30000
363	1	180133301	180430974	1.80282e+08	297674	30000
364	1	180430975	180850425	180640700	419451	30000
365	1	180850426	181141738	180996082	291313	30000
366	1	181141739	181484072	1.81313e+08	342334	30000
367	1	181484073	181827615	181655844	343543	29999
368	1	181827616	182075271	1.81951e+08	247656	30001
369	1	182075272	182451174	182263223	375903	29998
370	1	182451175	182875819	182663497	424645	30002
371	1	182875820	183257845	1.83067e+08	382026	30000
372	1	183257846	183612119	1.83435e+08	354274	30000
373	1	183612120	183881535	1.83747e+08	269416	30000
374	1	183881536	184269908	184075722	388373	30000
375	1	184269909	184613803	184441856	343895	29999
376	1	184613804	184960069	1.84787e+08	346266	30000
377	1	184960070	185363054	185161562	402985	30001
378	1	185363055	185674658	1.85519e+08	311604	30000
379	1	185674659	185989776	1.85832e+08	315118	29999
380	1	185989777	186377398	1.86184e+08	387622	29999
381	1	186377399	186817612	1.86598e+08	440214	30002
382	1	186817613	187212498	1.87015e+08	394886	30000
383	1	187212499	187650771	187431635	438273	30000
384	1	187650772	188015552	187833162	364781	30000
385	1	188015553	188419196	1.88217e+08	403644	30000
386	1	188419197	188823240	1.88621e+08	404044	29995
387	1	188823241	189132258	1.88978e+08	309018	30005
388	1	189132259	189424016	1.89278e+08	291758	30000
389	1	189424017	190020616	1.89722e+08	596600	29998
390	1	190020617	190511906	1.90266e+08	491290	30001
391	1	190511907	191005254	1.90759e+08	493348	30001
392	1	191005255	191476432	1.91241e+08	471178	30000
393	1	191476433	191868801	191672617	392369	29998
394	1	191868802	192259283	1.92064e+08	390482	30002
395	1	192259284	192662699	1.92461e+08	403416	30000
396	1	192662700	193187891	1.92925e+08	525192	29995
397	1	193187892	193672857	1.9343e+08	484966	30005
398	1	193672858	194063770	193868314	390913	30000
399	1	194063771	194451059	194257415	387289	30000
400	1	194451060	194908017	1.9468e+08	456958	30000
401	1	194908018	195418108	195163063	510091	30000
402	1	195418109	195863948	1.95641e+08	445840	29995
403	1	195863949	196284740	1.96074e+08	420792	30003
404	1	196284741	196694046	1.96489e+08	409306	30002
405	1	196694047	197114936	1.96904e+08	420890	30000
406	1	197114937	197576502	1.97346e+08	461566	30000
407	1	197576503	197930835	197753669	354333	30000
408	1	197930836	198404421	1.98168e+08	473586	29999
409	1	198404422	198780018	198592220	375597	29998
410	1	198780019	199338663	199059341	558645	30003
411	1	199338664	199768711	1.99554e+08	430048	30000
412	1	199768712	200137422	199953067	368711	30000
413	1	200137423	200536456	2.00337e+08	399034	30000
414	1	200536457	201046089	200791273	509633	30000
415	1	201046090	201472546	201259318	426457	29999
416	1	201472547	201806575	201639561	334029	30001
417	1	201806576	202070824	201938700	264249	30000
418	1	202070825	202463925	202267375	393101	29998
419	1	202463926	202815078	202639502	351153	30001
420	1	202815079	203212287	203013683	397209	30001
421	1	203212288	203565192	203388740	352905	29995
422	1	203565193	203870396	2.03718e+08	305204	30005
423	1	203870397	203954512	2.03912e+08	84116	29993
424	1	203954513	204186216	2.0407e+08	231704	30007
425	1	204186217	204551466	2.04369e+08	365250	29998
426	1	204551467	204930211	204740839	378745	30002
427	1	204930212	205440449	2.05185e+08	510238	30000
428	1	205440450	205808092	205624271	367643	30000
429	1	205808093	206135361	205971727	327269	29998
430	1	206135362	206491505	2.06313e+08	356144	30002
431	1	206491506	206906357	2.06699e+08	414852	30000
432	1	206906358	207271303	2.07089e+08	364946	29999
433	1	207271304	207660335	2.07466e+08	389032	30001
434	1	207660336	208044436	207852386	384101	29999
435	1	208044437	208461961	208253199	417525	30001
436	1	208461962	208828495	2.08645e+08	366534	29999
437	1	208828496	209156329	2.08992e+08	327834	30001
438	1	209156330	209477847	2.09317e+08	321518	29999
439	1	209477848	209854896	209666372	377049	29999
440	1	209854897	210272306	2.10064e+08	417410	30002
441	1	210272307	210642727	210457517	370421	30000
442	1	210642728	211041372	210842050	398645	30000
443	1	211041373	211414490	2.11228e+08	373118	30000
444	1	211414491	211726312	2.1157e+08	311822	29997
445	1	211726313	212006053	211866183	279741	30003
446	1	212006054	212363838	212184946	357785	30000
447	1	212363839	212675105	212519472	311267	29995
448	1	212675106	213072623	2.12874e+08	397518	30005
449	1	213072624	213408311	2.1324e+08	335688	29997
450	1	213408312	213866923	2.13638e+08	458612	30003
451	1	213866924	214240618	214053771	373695	30000
452	1	214240619	214573430	2.14407e+08	332812	30000
453	1	214573431	214960737	214767084	387307	30000
454	1	214960738	215372881	2.15167e+08	412144	30000
455	1	215372882	215712355	2.15543e+08	339474	30000
456	1	215712356	216050936	215881646	338581	29999
457	1	216050937	216487021	216268979	436085	30001
458	1	216487022	216837957	2.16662e+08	350936	29992
459	1	216837958	217156607	2.16997e+08	318650	29996
460	1	217156608	217474635	2.17316e+08	318028	30012
461	1	217474636	217755944	217615290	281309	29999
462	1	217755945	218145849	217950897	389905	30001
463	1	218145850	218504671	2.18325e+08	358822	29998
464	1	218504672	218841416	218673044	336745	30002
465	1	218841417	219202658	2.19022e+08	361242	30000
466	1	219202659	219515977	219359318	313319	29995
467	1	219515978	219795911	2.19656e+08	279934	30005
468	1	219795912	220083498	219939705	287587	30000
469	1	220083499	220394507	220239003	311009	30000
470	1	220394508	220821408	220607958	426901	30000
471	1	220821409	221149611	220985510	328203	29999
472	1	221149612	221483195	2.21316e+08	333584	29995
473	1	221483196	221869643	2.21676e+08	386448	30005
474	1	221869644	221918813	2.21894e+08	49170	29979
475	1	221918814	222210525	2.22065e+08	291712	30022
476	1	222210526	222598408	222404467	387883	30000
477	1	222598409	222991329	222794869	392921	30000
478	1	222991330	223392129	2.23192e+08	400800	30000
479	1	223392130	223831970	223612050	439841	30000
480	1	223831971	224193197	224012584	361227	29999
481	1	224193198	224651140	224422169	457943	30001
482	1	224651141	225088310	2.2487e+08	437170	30000
483	1	225088311	225533616	2.25311e+08	445306	30000
484	1	225533617	226067018	2.258e+08	533402	29999
485	1	226067019	226516573	226291796	449555	30000
486	1	226516574	226995513	2.26756e+08	478940	30001
487	1	226995514	227503844	227249679	508331	30000
488	1	227503845	227865775	227684810	361931	29999
489	1	227865776	228216990	228041383	351215	30001
490	1	228216991	228612298	2.28415e+08	395308	30000
491	1	228612299	229071580	2.28842e+08	459282	29999
492	1	229071581	229377425	229224503	305845	30001
493	1	229377426	229807696	229592561	430271	29990
494	1	229807697	230230078	2.30019e+08	422382	30007
495	1	230230079	230554547	230392313	324469	30002
496	1	230554548	231047767	2.30801e+08	493220	30001
497	1	231047768	231536789	2.31292e+08	489022	30000
498	1	231536790	231732368	231634579	195579	30000
499	1	231732369	232090905	231911637	358537	30000
500	1	232090906	232504153	2.32298e+08	413248	29998
501	1	232504154	232926253	2.32715e+08	422100	30001
502	1	232926254	233392624	233159439	466371	30000
503	1	233392625	233833688	2.33613e+08	441064	30001
504	1	233833689	234144343	233989016	310655	30000
505	1	234144344	234424882	234284613	280539	30000
506	1	234424883	234529186	2.34477e+08	104304	28842
507	1	234529187	234536073	234532630	6887	31118
508	1	234536074	234548529	2.34542e+08	12456	30008
509	1	234548530	234553999	2.34551e+08	5470	30027
510	1	234554000	234571153	2.34563e+08	17154	29974
511	1	234571154	234575027	2.34573e+08	3874	30024
512	1	234575028	234591755	2.34583e+08	16728	29980
513	1	234591756	234638485	2.34615e+08	46730	29999
514	1	234638486	234643359	2.34641e+08	4874	29993
515	1	234643360	234644617	2.34644e+08	1258	30019
516	1	234644618	234647964	234646291	3347	29952
517	1	234647965	234655152	2.34652e+08	7188	30064
518	1	234655153	234662946	2.34659e+08	7794	29997
519	1	234662947	234665129	234664038	2183	29921
520	1	234665130	234665945	2.34666e+08	816	30068
521	1	234665946	234668446	234667196	2501	29954
522	1	234668447	234670679	234669563	2233	30052
523	1	234670680	234675825	2.34673e+08	5146	29976
524	1	234675826	234679795	2.34678e+08	3970	30012
525	1	234679796	234680895	2.3468e+08	1100	30005
526	1	234680896	234686426	234683661	5531	30004
527	1	234686427	234689134	2.34688e+08	2708	29818
528	1	234689135	234692520	2.34691e+08	3386	29874
529	1	234692521	234695643	234694082	3123	30280
530	1	234695644	234697921	2.34697e+08	2278	29956
531	1	234697922	234700246	234699084	2325	30004
532	1	234700247	234703381	234701814	3135	30075
533	1	234703382	234705431	2.34704e+08	2050	29983
534	1	234705432	234707681	2.34707e+08	2250	29991
535	1	234707682	234710714	234709198	3033	30026
536	1	234710715	234719622	2.34715e+08	8908	30004
537	1	234719623	234722757	234721190	3135	29991
538	1	234722758	234725077	2.34724e+08	2320	29957
539	1	234725078	234740219	2.34733e+08	15142	30042
540	1	234740220	234783718	234761969	43499	29997
541	1	234783719	234788454	2.34786e+08	4736	29996
542	1	234788455	234794505	234791480	6051	30016
543	1	234794506	234915032	234854769	120527	30001
544	1	234915033	235276798	2.35096e+08	361766	30000
545	1	235276799	235709053	235492926	432255	30000
546	1	235709054	235962498	235835776	253445	30000
547	1	235962499	236258030	2.3611e+08	295532	29999
548	1	236258031	236631110	2.36445e+08	373080	30001
549	1	236631111	237013355	236822233	382245	29999
550	1	237013356	237468289	2.37241e+08	454934	29997
551	1	237468290	237896327	2.37682e+08	428038	30004
552	1	237896328	238263525	2.3808e+08	367198	30000
553	1	238263526	238666509	2.38465e+08	402984	29996
554	1	238666510	238998100	238832305	331591	30004
555	1	238998101	239488286	2.39243e+08	490186	29998
556	1	239488287	239851573	239669930	363287	30002
557	1	239851574	240267087	2.40059e+08	415514	30000
558	1	240267088	240607314	240437201	340227	29999
559	1	240607315	240852663	240729989	245349	30001
560	1	240852664	241166282	241009473	313619	30000
561	1	241166283	241454136	2.4131e+08	287854	29999
562	1	241454137	241704174	2.41579e+08	250038	30001
563	1	241704175	241965375	241834775	261201	29999
564	1	241965376	242266407	2.42116e+08	301032	30001
565	1	242266408	242590523	2.42428e+08	324116	30000
566	1	242590524	242856981	2.42724e+08	266458	29999
567	1	242856982	243150861	2.43004e+08	293880	30001
568	1	243150862	243458288	243304575	307427	30000
569	1	243458289	243758753	243608521	300465	29997
570	1	243758754	244042607	2.43901e+08	283854	30003
571	1	244042608	244330508	244186558	287901	29994
572	1	244330509	244559145	244444827	228637	30006
573	1	244559146	244913913	2.44737e+08	354768	29400
574	1	244913914	244914147	2.44914e+08	234	30097
575	1	244914148	244914280	244914214	133	30463
576	1	244914281	244914470	2.44914e+08	190	29422
577	1	244914471	245061349	244987910	146879	30614
578	1	245061350	245451283	2.45256e+08	389934	30003
579	1	245451284	246015726	245733505	564443	30001
580	1	246015727	246496403	246256065	480677	30000
581	1	246496404	246781721	2.46639e+08	285318	29999
582	1	246781722	247086657	2.46934e+08	304936	29997
583	1	247086658	247264225	2.47175e+08	177568	30002
584	1	247264226	247586241	2.47425e+08	322016	30001
585	1	247586242	248066367	2.47826e+08	480126	30001
586	1	248066368	248504773	2.48286e+08	438406	30000
587	1	248504774	248899048	248701911	394275	29999
588	1	248899049	249299282	2.49099e+08	400234	29999
589	1	249299283	249655565	249477424	356283	30002
590	1	249655566	250071121	2.49863e+08	415556	29998
591	1	250071122	250380778	250225950	309657	30002
592	1	250380779	250728769	250554774	347991	30000
593	1	250728770	251203080	250965925	474311	30000
594	1	251203081	251673480	2.51438e+08	470400	29998
595	1	251673481	252097596	2.51886e+08	424116	30002
596	1	252097597	252448689	252273143	351093	30000
597	1	252448690	252922859	2.52686e+08	474170	29997
598	1	252922860	253328369	2.53126e+08	405510	30003
599	1	253328370	253713997	2.53521e+08	385628	30000
600	1	253713998	254121342	253917670	407345	29984
601	1	254121343	254651908	2.54387e+08	530566	30014
602	1	254651909	255322853	254987381	670945	29998
603	1	255322854	256011744	255667299	688891	30002
604	1	256011745	256425196	2.56218e+08	413452	30000
605	1	256425197	257015794	2.5672e+08	590598	30002
606	1	257015795	257653279	257334537	637485	29994
607	1	257653280	258209008	257931144	555729	30006
608	1	258209009	258691045	258450027	482037	29999
609	1	258691046	259513694	259102370	822649	30000
610	1	259513695	260349357	259931526	835663	30001
611	1	260349358	260866853	2.60608e+08	517496	30000
612	1	260866854	261770382	261318618	903529	30000
613	1	261770383	262234627	262002505	464245	30000
614	1	262234628	263112044	262673336	877417	30000
615	1	263112045	263682120	2.63397e+08	570076	30000
616	1	263682121	264770740	2.64226e+08	1088620	30000
617	1	264770741	265557787	265164264	787047	29998
618	1	265557788	266195624	265876706	637837	30002
619	1	266195625	267081888	2.66639e+08	886264	29999
620	1	267081889	267511831	267296860	429943	30001
621	1	267511832	267839550	267675691	327719	30000
622	1	267839551	268615548	2.68228e+08	775998	30000
623	1	268615549	269016741	268816145	401193	30000
624	1	269016742	269753250	269384996	736509	30000
625	1	269753251	270244623	269998937	491373	29999
626	1	270244624	270729848	270487236	485225	30001
627	1	270729849	271462482	2.71096e+08	732634	30000
628	1	271462483	272073427	271767955	610945	30000
629	1	272073428	272723960	272398694	650533	30000
630	1	272723961	273573500	2.73149e+08	849540	29988
631	1	273573501	273948712	2.73761e+08	375212	30012
632	1	273948713	274335497	274142105	386785	30000
633	1	274335498	274810919	2.74573e+08	475422	29998
634	1	274810920	275330181	2.75071e+08	519262	29997
635	1	275330182	276045095	2.75688e+08	714914	30005
636	1	276045096	276937790	276491443	892695	29999
637	1	276937791	277428870	2.77183e+08	491080	30001
638	1	277428871	277906451	277667661	477581	30000
639	1	277906452	279158369	2.78532e+08	1251918	30000
640	1	279158370	279829025	2.79494e+08	670656	29995
641	1	279829026	280621666	280225346	792641	30005
642	1	280621667	281271402	2.80947e+08	649736	29999
643	1	281271403	282097556	2.81684e+08	826154	30001
644	1	282097557	282405071	282251314	307515	29997
645	1	282405072	282843492	282624282	438421	30003
646	1	282843493	283631421	283237457	787929	30000
647	1	283631422	284229343	2.8393e+08	597922	30000
648	1	284229344	284581208	284405276	351865	30000
649	1	284581209	285278820	2.8493e+08	697612	30000
650	1	285278821	285784839	285531830	506019	30000
651	1	285784840	286200866	285992853	416027	30000
652	1	286200867	286722539	286461703	521673	30000
653	1	286722540	287359806	287041173	637267	29999
654	1	287359807	287918774	2.87639e+08	558968	30001
655	1	287918775	288416431	288167603	497657	30000
656	1	288416432	289184977	2.88801e+08	768546	29999
657	1	289184978	289570077	2.89378e+08	385100	30001
658	1	289570078	289956663	2.89763e+08	386586	30000
659	1	289956664	290333318	290144991	376655	29997
660	1	290333319	290641854	2.90488e+08	308536	30003
661	1	290641855	291047278	2.90845e+08	405424	30000
662	1	291047279	291393931	291220605	346653	29999
663	1	291393932	291734829	2.91564e+08	340898	30001
664	1	291734830	292026442	291880636	291613	30000
665	1	292026443	292425939	292226191	399497	29999
666	1	292425940	292954128	292690034	528189	29995
667	1	292954129	293460931	293207530	506803	30005
668	1	293460932	293988525	2.93725e+08	527594	29998
669	1	293988526	294403549	2.94196e+08	415024	30003
670	1	294403550	294918287	2.94661e+08	514738	29997
671	1	294918288	295467441	2.95193e+08	549154	30002
672	1	295467442	295833145	2.9565e+08	365704	29999
673	1	295833146	296254380	296043763	421235	30001
674	1	296254381	296651925	296453153	397545	30001
675	1	296651926	297012842	296832384	360917	30000
676	1	297012843	297398466	2.97206e+08	385624	30000
677	1	297398467	297833718	2.97616e+08	435252	29998
678	1	297833719	298234354	2.98034e+08	400636	30002
679	1	298234355	298771532	2.98503e+08	537178	30000
680	1	298771533	299274774	2.99023e+08	503242	30000
681	1	299274775	299688884	2.99482e+08	414110	29996
682	1	299688885	300006799	299847842	317915	30004
683	1	300006800	300286099	3.00146e+08	279300	30000
684	1	300286100	300630877	3.00458e+08	344778	30000
685	1	300630878	301043441	3.00837e+08	412564	29998
686	1	301043442	301389789	3.01217e+08	346348	30002
687	1	301389790	301476924	301433357	87135	3843
688	2	1	527251	301740550	527251	29998
689	2	527252	923359	3.02202e+08	396108	30000
690	2	923360	1331194	302604201	407835	30001
691	2	1331195	1702131	302993587	370937	30000
692	2	1702132	2069052	303362516	366921	30000
693	2	2069053	2410875	303716888	341823	29998
694	2	2410876	2797946	304081335	387071	30002
695	2	2797947	3084796	3.04418e+08	286850	30000
696	2	3084797	3444016	3.04741e+08	359220	29999
697	2	3444017	3811247	305104556	367231	30001
698	2	3811248	4295273	3.0553e+08	484026	30000
699	2	4295274	4673731	3.05961e+08	378458	30000
700	2	4673732	5070845	3.06349e+08	397114	29999
701	2	5070846	5514399	3.0677e+08	443554	29998
702	2	5514400	5862593	3.07165e+08	348194	30003
703	2	5862594	6144711	3.07481e+08	282118	30000
704	2	6144712	6413620	307756090	268909	29999
705	2	6413621	6888802	3.08128e+08	475182	29998
706	2	6888803	7301065	308571858	412263	30003
707	2	7301066	7714677	3.08985e+08	413612	30000
708	2	7714678	7938985	3.09304e+08	224308	29999
709	2	7938986	8404708	309648771	465723	30001
710	2	8404709	8787902	3.10073e+08	383194	29999
711	2	8787903	9085690	3.10414e+08	297788	29998
712	2	9085691	9442117	310740828	356427	30003
713	2	9442118	9844461	3.1112e+08	402344	30000
714	2	9844462	10313759	3.11556e+08	469298	30000
715	2	10313760	10634590	311951099	320831	30000
716	2	10634591	11063760	3.12326e+08	429170	30000
717	2	11063761	11408003	312712806	344243	29999
718	2	11408004	11745227	3.13054e+08	337224	30000
719	2	11745228	12077706	313388391	332479	30001
720	2	12077707	12362448	3.13697e+08	284742	29999
721	2	12362449	12691861	314004079	329413	30001
722	2	12691862	13028216	314336963	336355	29999
723	2	13028217	13362202	3.14672e+08	333986	29996
724	2	13362203	13738376	3.15027e+08	376174	30004
725	2	13738377	14037202	3.15365e+08	298826	30001
726	2	14037203	14456112	3.15724e+08	418910	29999
727	2	14456113	14980592	3.16195e+08	524480	30001
728	2	14980593	15369782	3.16652e+08	389190	29999
729	2	15369783	15867713	317095672	497931	30000
730	2	15867714	16234244	317527903	366531	30001
731	2	16234245	16582122	3.17885e+08	347878	29999
732	2	16582123	16984328	3.1826e+08	402206	29998
733	2	16984329	17327563	318632870	343235	30003
734	2	17327564	17752364	319016888	424801	30000
735	2	17752365	18107070	3.19407e+08	354706	30000
736	2	18107071	18553984	3.19807e+08	446914	29999
737	2	18553985	18819458	3.20164e+08	265474	30001
738	2	18819459	19154445	320463876	334987	30000
739	2	19154446	19483748	320796021	329303	29999
740	2	19483749	19845584	3.21142e+08	361836	30001
741	2	19845585	20159676	3.2148e+08	314092	30000
742	2	20159677	20532300	3.21823e+08	372624	30000
743	2	20532301	20979281	322232715	446981	30000
744	2	20979282	21350295	3.22642e+08	371014	30000
745	2	21350296	21749848	323026996	399553	30000
746	2	21749849	22096411	323400054	346563	30000
747	2	22096412	22479899	3.23765e+08	383488	30000
748	2	22479900	22808694	324121221	328795	30000
749	2	22808695	23171690	3.24467e+08	362996	30000
750	2	23171691	23578825	324852182	407135	30000
751	2	23578826	23930853	3.25232e+08	352028	30000
752	2	23930854	24339214	325611958	408361	29998
753	2	24339215	24656964	3.25975e+08	317750	30002
754	2	24656965	25087585	326349199	430621	29999
755	2	25087586	25500663	3.26771e+08	413078	30001
756	2	25500664	25921383	3.27188e+08	420720	30000
757	2	25921384	26199620	327537426	278237	29981
758	2	26199621	26510371	327831920	310751	30016
759	2	26510372	26897134	328180677	386763	30002
760	2	26897135	27254274	3.28553e+08	357140	30000
761	2	27254275	27703603	328955863	449329	30000
762	2	27703604	28072655	3.29365e+08	369052	30001
763	2	28072656	28461120	329743812	388465	30000
764	2	28461121	28745320	3.3008e+08	284200	30000
765	2	28745321	29078483	330388826	333163	30000
766	2	29078484	29476406	330754369	397923	30000
767	2	29476407	29830435	331130345	354029	30000
768	2	29830436	30266448	331525366	436013	30000
769	2	30266449	30639919	331930108	373471	29999
770	2	30639920	31000452	332297110	360533	30000
771	2	31000453	31448531	332701416	448079	30001
772	2	31448532	31831182	333116781	382651	30000
773	2	31831183	32112561	333448796	281379	30000
774	2	32112562	32519263	3.33793e+08	406702	29998
775	2	32519264	32947081	3.3421e+08	427818	30002
776	2	32947082	33328665	3.34615e+08	381584	29999
777	2	33328666	33641035	3.34962e+08	312370	30001
778	2	33641036	34094004	335344444	452969	30000
779	2	34094005	34472536	3.3576e+08	378532	29999
780	2	34472537	34937937	336182161	465401	30001
781	2	34937938	35258859	3.36575e+08	320922	30000
782	2	35258860	35698506	336955607	439647	30000
783	2	35698507	36113990	3.37383e+08	415484	30000
784	2	36113991	36414869	337741354	300879	30000
785	2	36414870	36641315	3.38005e+08	226446	29999
786	2	36641316	37071552	338333358	430237	29999
787	2	37071553	37299056	3.38662e+08	227504	30002
788	2	37299057	37613070	3.38933e+08	314014	30000
789	2	37613071	38003138	3.39285e+08	390068	30000
790	2	38003139	38455255	339706121	452117	29997
791	2	38455256	38765047	3.40087e+08	309792	30003
792	2	38765048	39202800	340460848	437753	30000
793	2	39202801	39544098	3.4085e+08	341298	30000
794	2	39544099	40094633	341296290	550535	30000
795	2	40094634	40488135	3.41768e+08	393502	30000
796	2	40488136	40911531	3.42177e+08	423396	29999
797	2	40911532	41359841	3.42613e+08	448310	30000
798	2	41359842	41734624	343024157	374783	30001
799	2	41734625	42122776	3.43406e+08	388152	30000
800	2	42122777	42406605	343741615	283829	29999
801	2	42406606	42813214	344086834	406609	30001
802	2	42813215	43199927	344483495	386713	30000
803	2	43199928	43620921	3.44887e+08	420994	29999
804	2	43620922	43981164	345277967	360243	30001
805	2	43981165	44312399	345623706	331235	29996
806	2	44312400	44700086	345983167	387687	30002
807	2	44700087	45055766	3.46355e+08	355680	30002
808	2	45055767	45424427	346717021	368661	29991
809	2	45424428	45815183	3.47097e+08	390756	30008
810	2	45815184	46155476	347462254	340293	29999
811	2	46155477	46577450	3.47843e+08	421974	30002
812	2	46577451	46865525	348198412	288075	30000
813	2	46865526	47164049	3.48492e+08	298524	30000
814	2	47164050	47521362	348819630	357313	30000
815	2	47521363	47762619	349118915	241257	29999
816	2	47762620	48121141	3.49419e+08	358522	30000
817	2	48121142	48464875	3.4977e+08	343734	29997
818	2	48464876	48766028	350092376	301153	30004
819	2	48766029	49096080	3.50408e+08	330052	30000
820	2	49096081	49356045	350702987	259965	29999
821	2	49356046	49714301	3.51012e+08	358256	30001
822	2	49714302	50191468	351429809	477167	30000
823	2	50191469	50566689	351856003	375221	30000
824	2	50566690	50943908	352232223	377219	30000
825	2	50943909	51317268	3.52608e+08	373360	30000
826	2	51317269	51767722	3.53019e+08	450454	29997
827	2	51767723	52076085	353398828	308363	29999
828	2	52076086	52453695	3.53742e+08	377610	30004
829	2	52453696	52806691	3.54107e+08	352996	29999
830	2	52806692	53134649	3.54448e+08	327958	29998
831	2	53134650	53441447	3.54765e+08	306798	30000
832	2	53441448	53891563	3.55143e+08	450116	30002
833	2	53891564	54224335	3.55535e+08	332772	30001
834	2	54224336	54519612	355848898	295277	29998
835	2	54519613	54929627	356201544	410015	30002
836	2	54929628	55293016	356588246	363389	30000
837	2	55293017	55778233	357012549	485217	30000
838	2	55778234	56163506	357447794	385273	29998
839	2	56163507	56486504	3.57802e+08	322998	30002
840	2	56486505	56834182	3.58137e+08	347678	30000
841	2	56834183	57180671	358484351	346489	29999
842	2	57180672	57604379	3.58869e+08	423708	30001
843	2	57604380	58036567	3.59297e+08	432188	29999
844	2	58036568	58378749	3.59685e+08	342182	30001
845	2	58378750	58783500	360058049	404751	30000
846	2	58783501	59138744	3.60438e+08	355244	29999
847	2	59138745	59427820	3.6076e+08	289076	30001
848	2	59427821	59727497	361054583	299677	30000
849	2	59727498	59983098	361332222	255601	29987
850	2	59983099	60207310	3.61572e+08	224212	30013
851	2	60207311	60527558	3.61844e+08	320248	30000
852	2	60527559	60830092	3.62156e+08	302534	30000
853	2	60830093	61174285	362479113	344193	30000
854	2	61174286	61534627	3.62831e+08	360342	30000
855	2	61534628	61849612	363169044	314985	30000
856	2	61849613	62178839	363491150	329227	30000
857	2	62178840	62530547	3.63832e+08	351708	30000
858	2	62530548	62911066	364197731	380519	29998
859	2	62911067	63167497	364516206	256431	30002
860	2	63167498	63486190	364803768	318693	30000
861	2	63486191	63872577	365156308	386387	29999
862	2	63872578	64231507	3.65529e+08	358930	30001
863	2	64231508	64543677	3.65865e+08	312170	30000
864	2	64543678	64908918	366203222	365241	29999
865	2	64908919	65242502	3.66553e+08	333584	30001
866	2	65242503	65566934	3.66882e+08	324432	30000
867	2	65566935	65820296	3.67171e+08	253362	29999
868	2	65820297	66134578	3.67454e+08	314282	29999
869	2	66134579	66525583	367807005	391005	30002
870	2	66525584	66831763	3.68156e+08	306180	29998
871	2	66831764	67154885	3.6847e+08	323122	30001
872	2	67154886	67419668	368764201	264783	30001
873	2	67419669	67677222	3.69025e+08	257554	30000
874	2	67677223	67944621	369287846	267399	29998
875	2	67944622	68218750	369558610	274129	30002
876	2	68218751	68591807	369882203	373057	29999
877	2	68591808	68867345	3.70207e+08	275538	30001
878	2	68867346	69195789	3.70508e+08	328444	30000
879	2	69195790	69470541	3.7081e+08	274752	29997
880	2	69470542	69828373	3.71126e+08	357832	30002
881	2	69828374	70160536	371471379	332163	30001
882	2	70160537	70485041	371799713	324505	30000
883	2	70485042	70874917	3.72157e+08	389876	30000
884	2	70874918	71152651	3.72491e+08	277734	30000
885	2	71152652	71457644	372782072	304993	29999
886	2	71457645	71814903	373113198	357259	29999
887	2	71814904	72186000	373477376	371097	30002
888	2	72186001	72560231	373850040	374231	30000
889	2	72560232	72919106	374216593	358875	30000
890	2	72919107	73227359	374550157	308253	30000
891	2	73227360	73571333	3.74876e+08	343974	30000
892	2	73571334	73865511	3.75195e+08	294178	29998
893	2	73865512	74230304	375524832	364793	30001
894	2	74230305	74482226	3.75833e+08	251922	29996
895	2	74482227	74784637	376110356	302411	30004
896	2	74784638	75134758	376436622	350121	30000
897	2	75134759	75364223	376726415	229465	30001
898	2	75364224	75662980	376990526	298757	30000
899	2	75662981	75993358	3.77305e+08	330378	30000
900	2	75993359	76236592	3.77592e+08	243234	30000
901	2	76236593	76680511	377935476	443919	29991
902	2	76680512	77005932	378320146	325421	30009
903	2	77005933	77339464	3.7865e+08	333532	29998
904	2	77339465	77625332	3.78959e+08	285868	30002
905	2	77625333	77900935	379240058	275603	30000
906	2	77900936	78224121	3.79539e+08	323186	29997
907	2	78224122	78453360	379815665	229239	29989
908	2	78453361	78455494	3.79931e+08	2134	30008
909	2	78455495	78456514	3.79933e+08	1020	29991
910	2	78456515	78458394	3.79934e+08	1880	29955
911	2	78458395	78499765	379956004	41371	30048
912	2	78499766	78503384	379978499	3619	29934
913	2	78503385	78505135	379981184	1751	30077
914	2	78505136	78508587	3.79984e+08	3452	29834
915	2	78508588	78511333	3.79987e+08	2746	30160
916	2	78511334	78515926	379990554	4593	29887
917	2	78515927	78521815	379995795	5889	30119
918	2	78521816	78528359	3.80002e+08	6544	30001
919	2	78528360	78710082	380096145	181723	29990
920	2	78710083	79005770	3.80335e+08	295688	30010
921	2	79005771	79263836	3.80612e+08	258066	30000
922	2	79263837	79578199	380897942	314363	30000
923	2	79578200	79926506	381229277	348307	30000
924	2	79926507	80231169	381555762	304663	30000
925	2	80231170	80530237	3.81858e+08	299068	29999
926	2	80530238	80849915	3.82167e+08	319678	30000
927	2	80849916	81280247	3.82542e+08	430332	30001
928	2	81280248	81566332	382900214	286085	30000
929	2	81566333	81881063	383200622	314731	29999
930	2	81881064	82185760	383510336	304697	29998
931	2	82185761	82563769	383851689	378009	30003
932	2	82563770	82950459	3.84234e+08	386690	30000
933	2	82950460	83312312	384608310	361853	29999
934	2	83312313	83695103	384980632	382791	29997
935	2	83695104	83991378	385320165	296275	30004
936	2	83991379	84359896	3.85653e+08	368518	29998
937	2	84359897	84632998	3.85973e+08	273102	30001
938	2	84632999	84882753	386234800	249755	29999
939	2	84882754	85165578	386501090	282825	30002
940	2	85165579	85437865	386778646	272287	29990
941	2	85437866	85757006	387074360	319141	30009
942	2	85757007	86121756	3.87416e+08	364750	30001
943	2	86121757	86432787	387754196	311031	30000
944	2	86432788	86827704	388107170	394917	30000
945	2	86827705	87149376	3.88465e+08	321672	29994
946	2	87149377	87412321	388757773	262945	30006
947	2	87412322	87703201	3.89035e+08	290880	30000
948	2	87703202	87966975	3.89312e+08	263774	29998
949	2	87966976	88265644	389593234	298669	30001
950	2	88265645	88583714	3.89902e+08	318070	29998
951	2	88583715	88923495	390230529	339781	30003
952	2	88923496	89271293	3.90574e+08	347798	30000
953	2	89271294	89557569	3.90891e+08	286276	30000
954	2	89557570	89850092	391180755	292523	30000
955	2	89850093	90141274	3.91473e+08	291182	30000
956	2	90141275	90466656	3.91781e+08	325382	30000
957	2	90466657	90752380	3.92086e+08	285724	30000
958	2	90752381	90980171	392343200	227791	30000
959	2	90980172	91286680	392610350	306509	30000
960	2	91286681	91584585	392912557	297905	29998
961	2	91584586	91894768	393216601	310183	30002
962	2	91894769	92226766	3.93538e+08	331998	30000
963	2	92226767	92460794	3.93821e+08	234028	30000
964	2	92460795	92753166	3.94084e+08	292372	29998
965	2	92753167	93141013	394424014	387847	29998
966	2	93141014	93486018	394790440	345005	30004
967	2	93486019	93863640	3.95152e+08	377622	30000
968	2	93863641	94305764	3.95562e+08	442124	30000
969	2	94305765	94684418	3.95972e+08	378654	29999
970	2	94684419	95076245	396357256	391827	30001
971	2	95076246	95350075	3.9669e+08	273830	29999
972	2	95350076	95607187	3.96956e+08	257112	30000
973	2	95607188	95867667	3.97214e+08	260480	30001
974	2	95867668	96258798	397540157	391131	29995
975	2	96258799	96595691	397904169	336893	30005
976	2	96595692	96924774	398237157	329083	30000
977	2	96924775	97211220	3.98545e+08	286446	30000
978	2	97211221	97494508	3.9883e+08	283288	29999
979	2	97494509	97768892	3.99109e+08	274384	30001
980	2	97768893	98086682	3.99405e+08	317790	29999
981	2	98086683	98531398	3.99786e+08	444716	30001
982	2	98531399	99032729	400258988	501331	30000
983	2	99032730	99284389	4.00635e+08	251660	29998
984	2	99284390	99568893	4.00904e+08	284504	30000
985	2	99568894	99844054	401183398	275161	30001
986	2	99844055	100145136	4.01472e+08	301082	29999
987	2	100145137	100471395	401785190	326259	30001
988	2	100471396	100787024	402106134	315629	30000
989	2	100787025	101039612	4.0239e+08	252588	30001
990	2	101039613	101370943	402682202	331331	30000
991	2	101370944	101627814	402976303	256871	30000
992	2	101627815	101942285	403261974	314471	30000
993	2	101942286	102251771	4.03574e+08	309486	30000
994	2	102251772	102517101	4.03861e+08	265330	29997
995	2	102517102	102865404	404168177	348303	30002
996	2	102865405	103129482	4.04474e+08	264078	30001
997	2	103129483	103411671	404747501	282189	30000
998	2	103411672	103696030	405030775	284359	30000
999	2	103696031	103986336	4.05318e+08	290306	29999
1000	2	103986337	104293502	4.05617e+08	307166	30000
1001	2	104293503	104596902	4.05922e+08	303400	30001
1002	2	104596903	104973433	406262092	376531	30000
1003	2	104973434	105258403	4.06593e+08	284970	30000
1004	2	105258404	105539599	4.06876e+08	281196	29999
1005	2	105539600	105952528	407222988	412929	29994
1006	2	105952529	106296442	4.07601e+08	343914	30007
1007	2	106296443	106598946	4.07925e+08	302504	30000
1008	2	106598947	106852890	4.08203e+08	253944	29999
1009	2	106852891	107186742	4.08497e+08	333852	29996
1010	2	107186743	107447454	4.08794e+08	260712	30005
1011	2	107447455	107768536	4.09085e+08	321082	30000
1012	2	107768537	108077616	4.094e+08	309080	29999
1013	2	108077617	108362617	409697041	285001	30001
1014	2	108362618	108638645	4.09978e+08	276028	29994
1015	2	108638646	108905019	4.10249e+08	266374	30005
1016	2	108905020	109122485	4.10491e+08	217466	29996
1017	2	109122486	109371096	410723715	248611	30003
1018	2	109371097	109710317	411017631	339221	29995
1019	2	109710318	109955145	4.1131e+08	244828	30007
1020	2	109955146	110192755	4.11551e+08	237610	30000
1021	2	110192756	110554563	4.11851e+08	361808	29998
1022	2	110554564	110894766	412201589	340203	30002
1023	2	110894767	111275636	4.12562e+08	380870	30000
1024	2	111275637	111646061	412937773	370425	30000
1025	2	111646062	111960824	413280367	314763	29999
1026	2	111960825	112282459	413598566	321635	30001
1027	2	112282460	112719424	413977866	436965	30000
1028	2	112719425	113032837	414353055	313413	30000
1029	2	113032838	113323847	4.14655e+08	291010	30000
1030	2	113323848	113606725	4.14942e+08	282878	30000
1031	2	113606726	113937006	415248790	330281	30000
1032	2	113937007	114211739	415551297	274733	30000
1033	2	114211740	114516806	415841197	305067	29998
1034	2	114516807	114947424	4.16209e+08	430618	30002
1035	2	114947425	115265817	416583545	318393	30000
1036	2	115265818	115584025	4.16902e+08	318208	29998
1037	2	115584026	115921253	4.1723e+08	337228	30001
1038	2	115921254	116313826	417594464	392573	30001
1039	2	116313827	116651511	417959593	337685	29995
1040	2	116651512	116962665	4.18284e+08	311154	30001
1041	2	116962666	117315989	4.18616e+08	353324	30004
1042	2	117315990	117650175	4.1896e+08	334186	30000
1043	2	117650176	117898021	4.19251e+08	247846	30000
1044	2	117898022	118185153	4.19519e+08	287132	29999
1045	2	118185154	118468993	4.19804e+08	283840	30001
1046	2	118468994	118736065	4.20079e+08	267072	30000
1047	2	118736066	119009168	420349541	273103	30000
1048	2	119009169	119240855	420601936	231687	29999
1049	2	119240856	119503742	420849223	262887	30001
1050	2	119503743	119808771	421133181	305029	30000
1051	2	119808772	120111911	4.21437e+08	303140	29998
1052	2	120111912	120379706	421722733	267795	30002
1053	2	120379707	120599931	421966743	220225	29997
1054	2	120599932	120848505	4.22201e+08	248574	30003
1055	2	120848506	121070921	4.22437e+08	222416	30000
1056	2	121070922	121297159	4.22661e+08	226238	30000
1057	2	121297160	121542961	4.22897e+08	245802	30000
1058	2	121542962	121803951	4.2315e+08	260990	29998
1059	2	121803952	122059279	4.23409e+08	255328	30000
1060	2	122059280	122337777	4.23675e+08	278498	30002
1061	2	122337778	122577038	423934332	239261	30000
1062	2	122577039	122814795	424172841	237757	30000
1063	2	122814796	123057397	4.24413e+08	242602	30000
1064	2	123057398	123325844	424668545	268447	29997
1065	2	123325845	123620742	4.2495e+08	294898	30000
1066	2	123620743	123907994	4.25241e+08	287252	30003
1067	2	123907995	124234803	425548323	326809	30000
1068	2	124234804	124507419	4.25848e+08	272616	30000
1069	2	124507420	124766294	426113781	258875	29997
1070	2	124766295	125112911	426416527	346617	30001
1071	2	125112912	125358641	4.26713e+08	245730	30002
1072	2	125358642	125588352	426950421	229711	29998
1073	2	125588353	125833040	4.27188e+08	244688	30002
1074	2	125833041	126111343	427449116	278303	29996
1075	2	126111344	126392216	427728704	280873	30004
1076	2	126392217	126735523	428040794	343307	29993
1077	2	126735524	127081819	4.28386e+08	346296	30002
1078	2	127081820	127342001	4.28689e+08	260182	30005
1079	2	127342002	127599535	4.28948e+08	257534	29990
1080	2	127599536	127839679	4.29197e+08	240144	30009
1081	2	127839680	128087890	429440709	248211	30001
1082	2	128087891	128401840	4.29722e+08	313950	30000
1083	2	128401841	128693952	4.30025e+08	292112	29998
1084	2	128693953	128993501	430320651	299549	30000
1085	2	128993502	129412237	4.3068e+08	418736	30002
1086	2	129412238	129663189	4.31015e+08	250952	30000
1087	2	129663190	129952628	431284833	289439	30000
1088	2	129952629	130304777	431605627	352149	30000
1089	2	130304778	130582103	4.3192e+08	277326	30000
1090	2	130582104	130828642	432182297	246539	30000
1091	2	130828643	131153710	4.32468e+08	325068	30000
1092	2	131153711	131415739	432761649	262029	29997
1093	2	131415740	131757578	433063583	341839	30003
1094	2	131757579	132103836	4.33408e+08	346258	30000
1095	2	132103837	132403287	433730486	299451	30000
1096	2	132403288	132694231	4.34026e+08	290944	30000
1097	2	132694232	133025922	434337001	331691	30000
1098	2	133025923	133293924	4.34637e+08	268002	29998
1099	2	133293925	133765481	435006627	471557	30001
1100	2	133765482	134315566	435517448	550085	30000
1101	2	134315567	134593742	4.35932e+08	278176	30001
1102	2	134593743	134913704	4.36231e+08	319962	29999
1103	2	134913705	135157237	436512395	243533	30000
1104	2	135157238	135481114	436796100	323877	29997
1105	2	135481115	135870049	437152506	388935	30002
1106	2	135870050	136227358	437525628	357309	30002
1107	2	136227359	136435858	4.37809e+08	208500	29999
1108	2	136435859	136758716	4.38074e+08	322858	30001
1109	2	136758717	137044285	438378425	285569	30000
1110	2	137044286	137361804	438679969	317519	29999
1111	2	137361805	137646026	4.38981e+08	284222	30001
1112	2	137646027	137962600	4.39281e+08	316574	30000
1113	2	137962601	138232035	439574242	269435	29999
1114	2	138232036	138555098	439870491	323063	30001
1115	2	138555099	138879046	4.40194e+08	323948	29990
1116	2	138879047	139223283	440528089	344237	30010
1117	2	139223284	139677030	440927081	453747	30000
1118	2	139677031	140049244	4.4134e+08	372214	30000
1119	2	140049245	140494452	4.41749e+08	445208	30000
1120	2	140494453	140809861	442129081	315409	29999
1121	2	140809862	141190145	4.42477e+08	380284	30001
1122	2	141190146	141531092	442837543	340947	29999
1123	2	141531093	141950020	4.43217e+08	418928	30001
1124	2	141950021	142453659	443678764	503639	30000
1125	2	142453660	142734470	444070989	280811	29994
1126	2	142734471	143010167	444349243	275697	29996
1127	2	143010168	143359388	444661702	349221	30010
1128	2	143359389	143768750	4.45041e+08	409362	29998
1129	2	143768751	144074315	445398457	305565	30002
1130	2	144074316	144396699	4.45712e+08	322384	30000
1131	2	144396700	144778300	446064424	381601	29999
1132	2	144778301	145066678	4.46399e+08	288378	30000
1133	2	145066679	145471715	446746121	405037	29997
1134	2	145471716	145799050	447112307	327335	30004
1135	2	145799051	146222898	4.47488e+08	423848	29998
1136	2	146222899	146601098	4.47889e+08	378200	29999
1137	2	146601099	146966392	4.48261e+08	365294	30003
1138	2	146966393	147373840	4.48647e+08	407448	29999
1139	2	147373841	147744313	449036001	370473	30000
1140	2	147744314	148158820	449428491	414507	30001
1141	2	148158821	148605416	4.49859e+08	446596	30000
1142	2	148605417	149010003	450284634	404587	29991
1143	2	149010004	149349501	4.50657e+08	339498	30009
1144	2	149349502	149761409	4.51032e+08	411908	29999
1145	2	149761410	150225552	451470405	464143	30001
1146	2	150225553	150643802	4.51912e+08	418250	30000
1147	2	150643803	151048064	4.52323e+08	404262	29998
1148	2	151048065	151306632	4.52654e+08	258568	30002
1149	2	151306633	151659102	4.5296e+08	352470	29999
1150	2	151659103	151965096	4.53289e+08	305994	30001
1151	2	151965097	152311069	453615007	345973	30000
1152	2	152311070	152614699	4.5394e+08	303630	29999
1153	2	152614700	152938649	4.54254e+08	323950	30001
1154	2	152938650	153352889	4.54623e+08	414240	30000
1155	2	153352890	153565025	4.54936e+08	212136	29997
1156	2	153565026	153992158	455255516	427133	30003
1157	2	153992159	154226602	4.55586e+08	234444	30000
1158	2	154226603	154501352	4.55841e+08	274750	30000
1159	2	154501353	154815508	4.56135e+08	314156	30000
1160	2	154815509	155135578	4.56452e+08	320070	30000
1161	2	155135579	155408844	4.56749e+08	273266	29997
1162	2	155408845	155658404	4.57011e+08	249560	30003
1163	2	155658405	155896838	4.57255e+08	238434	30000
1164	2	155896839	156203172	4.57527e+08	306334	29999
1165	2	156203173	156504903	457830962	301731	29997
1166	2	156504904	156812289	4.58136e+08	307386	29987
1167	2	156812290	157061386	458413762	249097	30017
1168	2	157061387	157520036	4.58768e+08	458650	29998
1169	2	157520037	157775815	459124850	255779	30001
1170	2	157775816	158118680	459424172	342865	29998
1171	2	158118681	158523259	459797894	404579	30003
1172	2	158523260	158813199	4.60145e+08	289940	29996
1173	2	158813200	159116650	460441849	303451	30004
1174	2	159116651	159396157	460733328	279507	30000
1175	2	159396158	159705047	4.61028e+08	308890	29999
1176	2	159705048	160035839	4.61347e+08	330792	30001
1177	2	160035840	160391934	461690811	356095	30000
1178	2	160391935	160718135	462031959	326201	29997
1179	2	160718136	161071907	4.62372e+08	353772	29999
1180	2	161071908	161448721	4.62737e+08	376814	30004
1181	2	161448722	161983096	463192833	534375	30000
1182	2	161983097	162237953	463587449	254857	29999
1183	2	162237954	162570803	4.63881e+08	332850	30001
1184	2	162570804	162863758	464194205	292955	30000
1185	2	162863759	163211674	4.64515e+08	347916	30000
1186	2	163211675	163562620	4.64864e+08	350946	29993
1187	2	163562621	163897410	4.65207e+08	334790	30007
1188	2	163897411	164290928	4.65571e+08	393518	30000
1189	2	164290929	164651357	465948067	360429	29998
1190	2	164651358	165002888	466304047	351531	30002
1191	2	165002889	165528209	466742473	525321	29999
1192	2	165528210	165873335	4.67178e+08	345126	30001
1193	2	165873336	166304665	4.67566e+08	431330	29999
1194	2	166304666	166704909	4.67982e+08	400244	30001
1195	2	166704910	167088361	4.68374e+08	383452	29998
1196	2	167088362	167494651	4.68768e+08	406290	30002
1197	2	167494652	168009614	469229057	514963	30000
1198	2	168009615	168426076	4.69695e+08	416462	30000
1199	2	168426077	168805143	470092534	379067	30000
1200	2	168805144	169306747	4.70533e+08	501604	30000
1201	2	169306748	169673679	4.70967e+08	366932	30000
1202	2	169673680	170123158	471375343	449479	30000
1203	2	170123159	170445909	471761458	322751	30000
1204	2	170445910	171024584	472212171	578675	30000
1205	2	171024585	171353379	472665906	328795	29998
1206	2	171353380	171678689	4.72993e+08	325310	30002
1207	2	171678690	172022135	4.73327e+08	343446	29999
1208	2	172022136	172366028	473671006	343893	29999
1209	2	172366029	172723048	4.74021e+08	357020	29987
1210	2	172723049	172757616	4.74217e+08	34568	30011
1211	2	172757617	173074160	4.74393e+08	316544	30003
1212	2	173074161	173441724	4.74735e+08	367564	30000
1213	2	173441725	173854548	4.75125e+08	412824	30001
1214	2	173854549	174228098	4.75518e+08	373550	30000
1215	2	174228099	174499900	4.75841e+08	271802	30000
1216	2	174499901	174745499	476099624	245599	30000
1217	2	174745500	175079189	4.76389e+08	333690	29999
1218	2	175079190	175479069	4.76756e+08	399880	30001
1219	2	175479070	175926849	4.7718e+08	447780	30000
1220	2	175926850	176343807	4.77612e+08	416958	30000
1221	2	176343808	176737209	4.78017e+08	393402	29999
1222	2	176737210	177101584	478396321	364375	30000
1223	2	177101585	177478528	4.78767e+08	376944	30001
1224	2	177478529	177915919	479174148	437391	29998
1225	2	177915920	178321141	4.79595e+08	405222	30002
1226	2	178321142	178618381	4.79947e+08	297240	30000
1227	2	178618382	179014005	4.80293e+08	395624	29999
1228	2	179014006	179350041	4.80659e+08	336036	30001
1229	2	179350042	179712230	481008060	362189	29997
1230	2	179712231	180153810	4.8141e+08	441580	30003
1231	2	180153811	180595961	481851810	442151	30000
1232	2	180595962	181017113	4.82283e+08	421152	30000
1233	2	181017114	181353590	482662276	336477	29999
1234	2	181353591	181758712	4.83033e+08	405122	30000
1235	2	181758713	182169875	483441218	411163	30001
1236	2	182169876	182570638	483847181	400763	30000
1237	2	182570639	183049003	484286745	478365	30000
1238	2	183049004	183352184	484677518	303181	29997
1239	2	183352185	183789196	4.85048e+08	437012	30003
1240	2	183789197	184211331	485477188	422135	29999
1241	2	184211332	184591681	4.85878e+08	380350	30001
1242	2	184591682	185035166	486290348	443485	29998
1243	2	185035167	185494352	4.86742e+08	459186	30002
1244	2	185494353	185885563	487166882	391211	29997
1245	2	185885564	186259203	4.87549e+08	373640	30003
1246	2	186259204	186675003	4.87944e+08	415800	30000
1247	2	186675004	187065970	488347411	390967	30000
1248	2	187065971	187423208	4.88722e+08	357238	29997
1249	2	187423209	187864793	489120925	441585	30003
1250	2	187864794	188391488	489605065	526695	30000
1251	2	188391489	188783921	490064629	392433	29997
1252	2	188783922	189123000	490430385	339079	30002
1253	2	189123001	189579221	490828035	456221	30001
1254	2	189579222	190023959	4.91279e+08	444738	29998
1255	2	190023960	190468162	491722985	444203	30002
1256	2	190468163	190863997	492143004	395835	30000
1257	2	190863998	191421800	492619823	557803	29997
1258	2	191421801	191911711	493143680	489911	30003
1259	2	191911712	192372789	4.93619e+08	461078	30000
1260	2	192372790	192813926	494070282	441137	30000
1261	2	192813927	193248539	494508157	434613	30000
1262	2	193248540	193714013	4.94958e+08	465474	29998
1263	2	193714014	194120645	4.95394e+08	406632	30001
1264	2	194120646	194479331	4.95777e+08	358686	30001
1265	2	194479332	194817742	496125461	338411	29999
1266	2	194817743	195280614	4.96526e+08	462872	30001
1267	2	195280615	195784948	4.9701e+08	504334	30000
1268	2	195784949	196174952	4.97457e+08	390004	29998
1269	2	196174953	196608619	497868710	433667	30002
1270	2	196608620	197029087	4.98296e+08	420468	29998
1271	2	197029088	197511571	4.98747e+08	482484	29989
1272	2	197511572	197949342	499207381	437771	30012
1273	2	197949343	198388691	499645941	439349	30001
1274	2	198388692	198757087	5.0005e+08	368396	30000
1275	2	198757088	199201034	500455985	443947	30000
1276	2	199201035	199524062	5.00839e+08	323028	30000
1277	2	199524063	199946586	5.01212e+08	422524	30000
1278	2	199946587	200382892	5.01642e+08	436306	30000
1279	2	200382893	200756585	502046663	373693	29981
1280	2	200756586	201218865	5.02465e+08	462280	30018
1281	2	201218866	201645355	5.02909e+08	426490	30001
1282	2	201645356	201992877	5.03296e+08	347522	30000
1283	2	201992878	202341015	5.03644e+08	348138	30000
1284	2	202341016	202679067	5.03987e+08	338052	30000
1285	2	202679068	203156914	504394915	477847	30000
1286	2	203156915	203655370	5.04883e+08	498456	29999
1287	2	203655371	203996757	505302988	341387	30000
1288	2	203996758	204405068	505677837	408311	30001
1289	2	204405069	204821951	506090434	416883	29998
1290	2	204821952	205174301	5.06475e+08	352350	30002
1291	2	205174302	205725018	506926584	550717	29996
1292	2	205725019	206200349	507439608	475331	30004
1293	2	206200350	206620927	5.07888e+08	420578	30000
1294	2	206620928	207002536	508288656	381609	30000
1295	2	207002537	207436768	5.08697e+08	434232	29999
1296	2	207436769	207751286	5.09071e+08	314518	29998
1297	2	207751287	208265656	5.09485e+08	514370	30003
1298	2	208265657	208659450	5.09939e+08	393794	30000
1299	2	208659451	208998063	510305681	338613	30000
1300	2	208998064	209346367	5.10649e+08	348304	30000
1301	2	209346368	209687576	510993896	341209	29995
1302	2	209687577	209980380	5.11311e+08	292804	30005
1303	2	209980381	210306487	511620358	326107	29998
1304	2	210306488	210665065	5.11963e+08	358578	30002
1305	2	210665066	211008844	512313879	343779	30000
1306	2	211008845	211365942	5.12664e+08	357098	30000
1307	2	211365943	211665516	5.12993e+08	299574	30000
1308	2	211665517	211990451	513304908	324935	30000
1309	2	211990452	212313903	5.13629e+08	323452	30000
1310	2	212313904	212705089	5.13986e+08	391186	30000
1311	2	212705090	213147456	514403197	442367	30000
1312	2	213147457	213429810	5.14766e+08	282354	30000
1313	2	213429811	213780386	5.15082e+08	350576	30000
1314	2	213780387	214179696	5.15457e+08	399310	30000
1315	2	214179697	214511131	515822338	331435	30000
1316	2	214511132	214878780	516171880	367649	29998
1317	2	214878781	215180134	5.16506e+08	301354	30002
1318	2	215180135	215486959	516810471	306825	30000
1319	2	215486960	215957757	5.17199e+08	470798	30000
1320	2	215957758	216588360	517749983	630603	30000
1321	2	216588361	217301670	5.18422e+08	713310	30000
1322	2	217301671	217797081	519026300	495411	29997
1323	2	217797082	218309490	519530210	512409	30003
1324	2	218309491	218559370	5.19911e+08	249880	30000
1325	2	218559371	218865793	520189506	306423	30000
1326	2	218865794	219252332	520535987	386539	29997
1327	2	219252333	219579822	5.20893e+08	327490	30000
1328	2	219579823	219877530	5.21206e+08	297708	30003
1329	2	219877531	220223079	521527229	345549	30000
1330	2	220223080	220651952	521914440	428873	29999
1331	2	220651953	221039836	5.22323e+08	387884	30001
1332	2	221039837	221435194	5.22714e+08	395358	29999
1333	2	221435195	221832835	523110939	397641	30001
1334	2	221832836	222228216	523507450	395381	30000
1335	2	222228217	222871175	524026620	642959	29978
1336	2	222871176	223676671	5.24751e+08	805496	30022
1337	2	223676672	224084035	5.25357e+08	407364	30000
1338	2	224084036	224804723	5.25921e+08	720688	30000
1339	2	224804724	225141543	5.2645e+08	336820	29999
1340	2	225141544	225586365	5.26841e+08	444822	29993
1341	2	225586366	225897358	527218786	310993	30008
1342	2	225897359	226285772	5.27568e+08	388414	30000
1343	2	226285773	226641028	5.2794e+08	355256	30000
1344	2	226641029	226963790	5.28279e+08	322762	29999
1345	2	226963791	227274845	528596242	311055	29999
1346	2	227274846	227654669	5.28942e+08	379824	30002
1347	2	227654670	227990186	529299352	335517	30000
1348	2	227990187	228331805	529637920	341619	30000
1349	2	228331806	228720553	5.30003e+08	388748	30000
1350	2	228720554	229054929	5.30365e+08	334376	29995
1351	2	229054930	229489979	5.30749e+08	435050	30005
1352	2	229489980	229764705	5.31104e+08	274726	29992
1353	2	229764706	229784989	5.31252e+08	20284	30008
1354	2	229784990	230042729	5.31391e+08	257740	29996
1355	2	230042730	230347771	5.31672e+08	305042	30002
1356	2	230347772	230592762	531947191	244991	30002
1357	2	230592763	230845241	532195926	252479	30000
1358	2	230845242	231219165	5.32509e+08	373924	30000
1359	2	231219166	231550278	532861646	331113	30000
1360	2	231550279	231942362	5.33223e+08	392084	29994
1361	2	231942363	232238772	5.33567e+08	296410	30006
1362	2	232238773	232611509	533902065	372737	30000
1363	2	232611510	232843055	5.34204e+08	231546	30000
1364	2	232843056	233126390	534461647	283335	30000
1365	2	233126391	233402298	5.34741e+08	275908	30000
1366	2	233402299	233685829	535020988	283531	29999
1367	2	233685830	234064145	5.35352e+08	378316	30000
1368	2	234064146	234482577	5.3575e+08	418432	29998
1369	2	234482578	235014422	536225424	531845	30003
1370	2	235014423	235426111	536697191	411689	29999
1371	2	235426112	235673977	5.37027e+08	247866	30001
1372	2	235673978	236086692	537357259	412715	29998
1373	2	236086693	236369225	537704883	282533	30002
1374	2	236369226	236666077	5.37995e+08	296852	29990
1375	2	236666078	237028174	538324050	362097	30009
1376	2	237028175	237574847	538778435	546673	30001
1377	2	237574848	237917468	539223082	342621	14888
1378	3	1	374365	539581575	374365	29999
1379	3	374366	752270	539957710	377905	30000
1380	3	752271	1187732	5.40364e+08	435462	30000
1381	3	1187733	1495225	540735871	307493	29999
1382	3	1495226	1777192	541030601	281967	30001
1383	3	1777193	2134421	541350199	357229	29999
1384	3	2134422	2567372	541745289	432951	29998
1385	3	2567373	2880078	5.42118e+08	312706	29998
1386	3	2880079	3260038	5.42464e+08	379960	30005
1387	3	3260039	3752869	542900846	492831	30000
1388	3	3752870	4238693	5.4339e+08	485824	29991
1389	3	4238694	4662301	5.43845e+08	423608	30009
1390	3	4662302	5303812	544377449	641511	29999
1391	3	5303813	5590416	5.44842e+08	286604	30001
1392	3	5590417	5916904	5.45148e+08	326488	29999
1393	3	5916905	6276576	5.45491e+08	359672	30001
1394	3	6276577	6718045	545891703	441469	29999
1395	3	6718046	7066770	546286800	348725	29993
1396	3	7066771	7443490	5.4665e+08	376720	30007
1397	3	7443491	7952560	5.47092e+08	509070	30001
1398	3	7952561	8340450	5.47541e+08	387890	29994
1399	3	8340451	9039518	5.48084e+08	699068	30006
1400	3	9039519	9383947	548606125	344429	29997
1401	3	9383948	9782437	5.48978e+08	398490	30002
1402	3	9782438	10060235	5.49316e+08	277798	29995
1403	3	10060236	10472207	5.49661e+08	411972	30006
1404	3	10472208	10947360	550104176	475153	29999
1405	3	10947361	11474738	5.50605e+08	527378	29998
1406	3	11474739	11965622	5.51115e+08	490884	30002
1407	3	11965623	12360858	5.51558e+08	395236	30000
1408	3	12360859	12796599	551973121	435741	30001
1409	3	12796600	13734662	552660023	938063	29994
1410	3	13734663	14230482	5.53377e+08	495820	30006
1411	3	14230483	14664601	553841934	434119	30000
1412	3	14664602	14967086	554210236	302485	30000
1413	3	14967087	15262499	554509185	295413	30000
1414	3	15262500	15738897	5.54895e+08	476398	29998
1415	3	15738898	16171253	5.55349e+08	432356	30000
1416	3	16171254	16480785	5.5572e+08	309532	30002
1417	3	16480786	16875719	5.56073e+08	394934	30000
1418	3	16875720	17293183	5.56479e+08	417464	29993
1419	3	17293184	17696705	5.56889e+08	403522	30007
1420	3	17696706	18051770	557268630	355065	30000
1421	3	18051771	18527369	557683962	475599	30000
1422	3	18527370	18926939	5.58122e+08	399570	30000
1423	3	18926940	19374663	5.58545e+08	447724	30000
1424	3	19374664	19720727	5.58942e+08	346064	29995
1425	3	19720728	20014325	5.59262e+08	293598	30005
1426	3	20014326	20418584	559610847	404259	29999
1427	3	20418585	20780031	559993700	361447	30001
1428	3	20780032	21122355	5.60346e+08	342324	30000
1429	3	21122356	21486399	5.60699e+08	364044	30000
1430	3	21486400	21914990	561095087	428591	30000
1431	3	21914991	22248690	5.61476e+08	333700	30000
1432	3	22248691	22684941	561861208	436251	29997
1433	3	22684942	23125414	562299570	440473	30002
1434	3	23125415	23585724	5.6275e+08	460310	30001
1435	3	23585725	23977883	563176196	392159	29998
1436	3	23977884	24324656	563545662	346773	30002
1437	3	24324657	24650962	5.63882e+08	326306	30000
1438	3	24650963	25011972	5.64226e+08	361010	30000
1439	3	25011973	25422989	564611873	411017	30000
1440	3	25422990	25883264	565047519	460275	30000
1441	3	25883265	26337456	5.65505e+08	454192	29999
1442	3	26337457	26725219	565925730	387763	30001
1443	3	26725220	27237998	566376001	512779	30000
1444	3	27237999	27746266	5.66887e+08	508268	30000
1445	3	27746267	28147596	5.67341e+08	401330	30000
1446	3	28147597	28491086	5.67714e+08	343490	29999
1447	3	28491087	28759559	568019715	268473	30001
1448	3	28759560	29152046	568350195	392487	30000
1449	3	29152047	29479806	5.6871e+08	327760	30000
1450	3	29479807	29806062	5.69037e+08	326256	30000
1451	3	29806063	30136150	5.69365e+08	330088	29997
1452	3	30136151	30475680	5.697e+08	339530	30002
1453	3	30475681	30752077	570008271	276397	30001
1454	3	30752078	31137691	5.70339e+08	385614	30000
1455	3	31137692	31589352	570757914	451661	29997
1456	3	31589353	32027433	571202785	438081	30003
1457	3	32027434	32438387	5.71627e+08	410954	30000
1458	3	32438388	32829600	572028386	391213	29999
1459	3	32829601	33237254	5.72428e+08	407654	30001
1460	3	33237255	33566811	572796425	329557	30000
1461	3	33566812	33902512	573129054	335701	30000
1462	3	33902513	34302902	5.73497e+08	400390	30000
1463	3	34302903	34646505	573869096	343603	29985
1464	3	34646506	34998282	574216786	351777	30015
1465	3	34998283	35375104	5.74581e+08	376822	30000
1466	3	35375105	35716125	574940007	341021	30000
1467	3	35716126	36020270	575262590	304145	30000
1468	3	36020271	36431130	5.7562e+08	410860	29999
1469	3	36431131	36776918	5.75998e+08	345788	30001
1470	3	36776919	37112724	5.76339e+08	335806	30000
1471	3	37112725	37644906	5.76773e+08	532182	29999
1472	3	37644907	38017234	5.77225e+08	372328	30001
1473	3	38017235	38410562	5.77608e+08	393328	30000
1474	3	38410563	38822794	5.78011e+08	412232	30000
1475	3	38822795	39495281	578553430	672487	30000
1476	3	39495282	39825524	579054795	330243	29996
1477	3	39825525	40200334	5.79407e+08	374810	30001
1478	3	40200335	40576691	579782905	376357	30002
1479	3	40576692	40924115	5.80145e+08	347424	30001
1480	3	40924116	41250192	580481546	326077	30000
1481	3	41250193	41588375	580813676	338183	30000
1482	3	41588376	42221582	581299371	633207	30000
1483	3	42221583	42619849	581815108	398267	30000
1484	3	42619850	42986658	582197646	366809	30000
1485	3	42986659	43368988	5.82572e+08	382330	30000
1486	3	43368989	43710860	5.82934e+08	341872	30000
1487	3	43710861	44000502	5.8325e+08	289642	30000
1488	3	44000503	44366036	5.83578e+08	365534	29999
1489	3	44366037	44786185	583970503	420149	29999
1490	3	44786186	45145503	5.8436e+08	359318	30001
1491	3	45145504	45479749	5.84707e+08	334246	30001
1492	3	45479750	45761727	5.85015e+08	281978	30000
1493	3	45761728	46057608	585304060	295881	29999
1494	3	46057609	46352686	5.856e+08	295078	30000
1495	3	46352687	46570610	5.85856e+08	217924	30000
1496	3	46570611	46841797	586100596	271187	30001
1497	3	46841798	47020730	586325656	178933	30000
1498	3	47020731	47142891	586476203	122161	30000
1499	3	47142892	47345560	586638618	202669	30000
1500	3	47345561	47613263	586873804	267703	29999
1501	3	47613264	47956375	5.87179e+08	343112	30001
1502	3	47956376	48292162	587518661	335787	29999
1503	3	48292163	48614475	587847711	322313	30000
1504	3	48614476	48924779	5.88164e+08	310304	30000
1505	3	48924780	49212952	588463258	288173	30001
1506	3	49212953	49545043	588773390	332091	29999
1507	3	49545044	49915802	589124815	370759	30001
1508	3	49915803	50208563	589456575	292761	29997
1509	3	50208564	50493600	589745474	285037	30002
1510	3	50493601	50852053	590067219	358453	30001
1511	3	50852054	51138883	5.9039e+08	286830	30000
1512	3	51138884	51469355	5.90699e+08	330472	30000
1513	3	51469356	51821267	5.9104e+08	351912	30000
1514	3	51821268	52150479	5.9138e+08	329212	30000
1515	3	52150480	52447673	5.91693e+08	297194	29994
1516	3	52447674	52692137	5.91964e+08	244464	29996
1517	3	52692138	52988931	5.92235e+08	296794	30008
1518	3	52988932	53325813	5.92552e+08	336882	30002
1519	3	53325814	53610101	5.92862e+08	284288	29999
1520	3	53610102	53873610	593136248	263509	30001
1521	3	53873611	54106732	5.93385e+08	233122	30000
1522	3	54106733	54378523	593637020	271791	29997
1523	3	54378524	54842341	5.94005e+08	463818	30003
1524	3	54842342	55155485	5.94393e+08	313144	29999
1525	3	55155486	55459321	5.94702e+08	303836	29999
1526	3	55459322	55718081	5.94983e+08	258760	30001
1527	3	55718082	55989929	5.95248e+08	271848	29994
1528	3	55989930	56310153	5.95544e+08	320224	30007
1529	3	56310154	56729584	595914261	419431	30000
1530	3	56729585	57058406	5.96288e+08	328822	30000
1531	3	57058407	57359238	5.96603e+08	300832	29999
1532	3	57359239	57644961	596896492	285723	29999
1533	3	57644962	57997045	5.97215e+08	352084	30002
1534	3	57997046	58298450	597542140	301405	30000
1535	3	58298451	58671703	597879469	373253	30000
1536	3	58671704	59007525	5.98234e+08	335822	30000
1537	3	59007526	59400476	598598393	392951	30000
1538	3	59400477	59752226	5.98971e+08	351750	30000
1539	3	59752227	60129867	599335439	377641	29999
1540	3	60129868	60523343	5.99721e+08	393476	30001
1541	3	60523344	60841792	600076960	318449	29999
1542	3	60841793	61109838	6.0037e+08	268046	30001
1543	3	61109839	61408962	6.00654e+08	299124	30000
1544	3	61408963	61688983	600943365	280021	30000
1545	3	61688984	61916072	601196920	227089	30000
1546	3	61916073	62248937	601476897	332865	29998
1547	3	62248938	62612262	601824992	363325	30002
1548	3	62612263	62978573	602189810	366311	29999
1549	3	62978574	63330594	602548976	352021	30000
1550	3	63330595	63600974	6.0286e+08	270380	30001
1551	3	63600975	63937327	603163543	336353	30000
1552	3	63937328	64296526	603511319	359199	29991
1553	3	64296527	64626105	603855708	329579	30009
1554	3	64626106	64968899	6.04192e+08	342794	30000
1555	3	64968900	65302332	604530008	333433	30000
1556	3	65302333	65652355	604871736	350023	29998
1557	3	65652356	65949534	605195337	297179	30000
1558	3	65949535	66251292	6.05495e+08	301758	30001
1559	3	66251293	66508628	6.05774e+08	257336	30001
1560	3	66508629	66866999	606082206	358371	30000
1561	3	66867000	67217978	606436881	350979	29999
1562	3	67217979	67633557	606820160	415579	30001
1563	3	67633558	67910320	607166331	276763	29999
1564	3	67910321	68225436	6.07462e+08	315116	30001
1565	3	68225437	68598308	6.07806e+08	372872	29998
1566	3	68598309	68916809	608151951	318501	30001
1567	3	68916810	69243439	6.08475e+08	326630	30001
1568	3	69243440	69640389	6.08836e+08	396950	29999
1569	3	69640390	70140465	6.09285e+08	500076	29999
1570	3	70140466	70423239	6.09676e+08	282774	30002
1571	3	70423240	70726558	609969291	303319	30000
1572	3	70726559	71044284	6.1028e+08	317726	30000
1573	3	71044285	71315185	610574127	270901	29999
1574	3	71315186	71626032	610865001	310847	30001
1575	3	71626033	71971071	611192944	345039	30000
1576	3	71971072	72342938	611551397	371867	30000
1577	3	72342939	72673191	611902457	330253	30000
1578	3	72673192	72951930	612206953	278739	30000
1579	3	72951931	73190614	6.12466e+08	238684	29999
1580	3	73190615	73645151	612812275	454537	30001
1581	3	73645152	73971836	613202886	326685	30000
1582	3	73971837	74247387	613504004	275551	30000
1583	3	74247388	74555348	613795760	307961	29994
1584	3	74555349	74666911	614005522	111563	29911
1585	3	74666912	74668291	6.14062e+08	1380	30093
1586	3	74668292	74995418	614226247	327127	30002
1587	3	74995419	75327826	6.14556e+08	332408	30000
1588	3	75327827	75735842	6.14926e+08	408016	29994
1589	3	75735843	76065033	615294830	329191	30004
1590	3	76065034	76347427	6.15601e+08	282394	30002
1591	3	76347428	76644011	6.1589e+08	296584	30000
1592	3	76644012	76916696	616174746	272685	29999
1593	3	76916697	77181110	6.16443e+08	264414	30000
1594	3	77181111	77461043	616715469	279933	30001
1595	3	77461044	77702057	6.16976e+08	241014	29999
1596	3	77702058	77907448	617199145	205391	30001
1597	3	77907449	78161724	6.17429e+08	254276	29999
1598	3	78161725	78536048	6.17743e+08	374324	30001
1599	3	78536049	78873898	6.18099e+08	337850	30000
1600	3	78873899	79226280	6.18444e+08	352382	29974
1601	3	79226281	79611613	618813339	385333	30026
1602	3	79611614	79955859	6.19178e+08	344246	30000
1603	3	79955860	80259192	619501918	303333	30000
1604	3	80259193	80600746	6.19824e+08	341554	29998
1605	3	80600747	80906721	620148126	305975	30001
1606	3	80906722	81193364	620444435	286643	30000
1607	3	81193365	81199484	6.20591e+08	6120	29980
1608	3	81199485	81543595	620765932	344111	30021
1609	3	81543596	81884181	6.21108e+08	340586	30000
1610	3	81884182	82179051	6.21426e+08	294870	30000
1611	3	82179052	82384670	621676253	205619	30000
1612	3	82384671	82716516	6.21945e+08	331846	29997
1613	3	82716517	83014597	622259949	298081	29994
1614	3	83014598	83349826	622576604	335229	30001
1615	3	83349827	83654097	622896354	304271	30008
1616	3	83654098	83954135	6.23199e+08	300038	29999
1617	3	83954136	84369535	6.23556e+08	415400	29999
1618	3	84369536	84812611	6.23985e+08	443076	30002
1619	3	84812612	85144835	6.24373e+08	332224	29999
1620	3	85144836	85641697	6.24788e+08	496862	30001
1621	3	85641698	85909066	625169774	267369	29998
1622	3	85909067	86166470	6.25432e+08	257404	30002
1623	3	86166471	86439371	625697313	272901	29997
1624	3	86439372	86726283	6.25977e+08	286912	30003
1625	3	86726284	87014178	626264623	287895	30000
1626	3	87014179	87285061	626544012	270883	30000
1627	3	87285062	87617491	6.26846e+08	332430	29997
1628	3	87617492	87885651	6.27146e+08	268160	30001
1629	3	87885652	88236490	627455463	350839	30002
1630	3	88236491	88570620	6.27798e+08	334130	30000
1631	3	88570621	88912327	628135866	341707	30000
1632	3	88912328	89121893	6.28412e+08	209566	30000
1633	3	89121894	89432462	628671570	310569	30000
1634	3	89432463	89650895	628936071	218433	29997
1635	3	89650896	89868459	6.29154e+08	217564	30003
1636	3	89868460	90108123	6.29383e+08	239664	30000
1637	3	90108124	90422994	629659951	314871	30000
1638	3	90422995	90709273	629960526	286279	30000
1639	3	90709274	90969296	630233677	260023	30000
1640	3	90969297	91245768	6.30502e+08	276472	30000
1641	3	91245769	91508356	6.30771e+08	262588	30000
1642	3	91508357	91752646	6.31025e+08	244290	29998
1643	3	91752647	92028522	6.31285e+08	275876	30002
1644	3	92028523	92335529	631576418	307007	29997
1645	3	92335530	92574268	631849291	238739	30003
1646	3	92574269	92843915	632103484	269647	29999
1647	3	92843916	93168402	632400551	324487	29999
1648	3	93168403	93538849	632748018	370447	30002
1649	3	93538850	93886159	6.33107e+08	347310	29998
1650	3	93886160	94212240	633443592	326081	30002
1651	3	94212241	94509934	6.33755e+08	297694	30000
1652	3	94509935	94819135	634058927	309201	30000
1653	3	94819136	95074743	6.34341e+08	255608	30000
1654	3	95074744	95421820	634642674	347077	29999
1655	3	95421821	95700286	6.34955e+08	278466	30000
1656	3	95700287	96118333	635303702	418047	30001
1657	3	96118334	96390644	635648881	272311	29998
1658	3	96390645	96704439	635941934	313795	30002
1659	3	96704440	97025462	636259343	321023	29998
1660	3	97025463	97276590	6.36545e+08	251128	30002
1661	3	97276591	97601027	636833201	324437	30000
1662	3	97601028	97911646	637150729	310619	29995
1663	3	97911647	98183666	6.37442e+08	272020	30004
1664	3	98183667	98413296	6.37693e+08	229630	30001
1665	3	98413297	98700911	637951496	287615	30000
1666	3	98700912	98964886	638227291	263975	30000
1667	3	98964887	99328940	6.38541e+08	364054	30000
1668	3	99328941	99662163	638889944	333223	29999
1669	3	99662164	100231801	6.39341e+08	569638	30001
1670	3	100231802	100616169	6.39818e+08	384368	29990
1671	3	100616170	100989694	640197324	373525	30008
1672	3	100989695	101327124	6.40553e+08	337430	30000
1673	3	101327125	101727754	6.40922e+08	400630	30001
1674	3	101727755	102063366	6.4129e+08	335612	30000
1675	3	102063367	102407235	641629693	343869	30001
1676	3	102407236	102744345	6.4197e+08	337110	30000
1677	3	102744346	103039935	6.42287e+08	295590	30000
1678	3	103039936	103411573	6.4262e+08	371638	29998
1679	3	103411574	103662036	642931197	250463	30001
1680	3	103662037	104034030	6.43242e+08	371994	30000
1681	3	104034031	104349974	6.43586e+08	315944	30001
1682	3	104349975	104733886	6.43936e+08	383912	30000
1683	3	104733887	105049426	6.44286e+08	315540	29999
1684	3	105049427	105349806	6.44594e+08	300380	30001
1685	3	105349807	105651156	6.44895e+08	301350	29999
1686	3	105651157	106036057	645237999	384901	30001
1687	3	106036058	106333749	6.45579e+08	297692	30000
1688	3	106333750	106621658	645872096	287909	29996
1689	3	106621659	106927903	646169173	306245	30004
1690	3	106927904	107223770	646470229	295867	30000
1691	3	107223771	107512473	646762514	288703	30000
1692	3	107512474	107871951	6.47087e+08	359478	30000
1693	3	107871952	108180225	6.4742e+08	308274	29998
1694	3	108180226	108480547	6.47725e+08	300322	30001
1695	3	108480548	108766089	6.48018e+08	285542	30001
1696	3	108766090	109063408	648309141	297319	30000
1697	3	109063409	109360089	648606141	296681	30000
1698	3	109360090	109634632	648891753	274543	30000
1699	3	109634633	109977337	649200377	342705	29999
1700	3	109977338	110288364	649527243	311027	30001
1701	3	110288365	110549651	649813400	261287	30000
1702	3	110549652	110802645	6.50071e+08	252994	30000
1703	3	110802646	111118013	6.50355e+08	315368	29999
1704	3	111118014	111401904	650654351	283891	30001
1705	3	111401905	111718434	6.50955e+08	316530	29999
1706	3	111718435	112062548	6.51285e+08	344114	30001
1707	3	112062549	112421530	6.51636e+08	358982	30000
1708	3	112421531	112800369	652005342	378839	30000
1709	3	112800370	113144804	652366979	344435	29998
1710	3	113144805	113414320	6.52674e+08	269516	30001
1711	3	113414321	113823399	653013252	409079	29999
1712	3	113823400	114225409	6.53419e+08	402010	30002
1713	3	114225410	114626539	6.5382e+08	401130	29998
1714	3	114626540	114891577	6.54153e+08	265038	30002
1715	3	114891578	115254412	654467387	362835	30000
1716	3	115254413	115654263	654848730	399851	30000
1717	3	115654264	115972818	655207933	318555	30000
1718	3	115972819	116288906	6.55525e+08	316088	30000
1719	3	116288907	116530218	6.55804e+08	241312	29997
1720	3	116530219	116814961	656066982	284743	30000
1721	3	116814962	117088675	6.56346e+08	273714	30002
1722	3	117088676	117422622	656650041	333947	30001
1723	3	117422623	117677406	6.56944e+08	254784	30000
1724	3	117677407	118014903	657240547	337497	30000
1725	3	118014904	118287542	657545615	272639	30000
1726	3	118287543	118658335	657867331	370793	29998
1727	3	118658336	119014278	658230699	355943	30001
1728	3	119014279	119558009	658680536	543731	30001
1729	3	119558010	119914992	659130893	356983	30000
1730	3	119914993	120201457	659452617	286465	30000
1731	3	120201458	120496170	659743206	294713	29999
1732	3	120496171	120809617	660047286	313447	30001
1733	3	120809618	121135379	6.60367e+08	325762	30000
1734	3	121135380	121375347	6.6065e+08	239968	29999
1735	3	121375348	121644013	6.60904e+08	268666	30001
1736	3	121644014	121919205	6.61176e+08	275192	30000
1737	3	121919206	122290435	6.61499e+08	371230	30000
1738	3	122290436	122617285	6.61848e+08	326850	30000
1739	3	122617286	122875430	662140750	258145	29999
1740	3	122875431	123234841	662449528	359411	30001
1741	3	123234842	123585220	662804423	350379	30000
1742	3	123585221	123969988	6.63172e+08	384768	29998
1743	3	123969989	124252006	6.63505e+08	282018	29999
1744	3	124252007	124612987	663826889	360981	30003
1745	3	124612988	124920719	6.64161e+08	307732	30000
1746	3	124920720	125234078	664471791	313359	30000
1747	3	125234079	125650519	664836691	416441	30000
1748	3	125650520	126186406	665312855	535887	30000
1749	3	126186407	126551863	665763527	365457	30000
1750	3	126551864	126962910	666151779	411047	30000
1751	3	126962911	127310766	6.66531e+08	347856	29999
1752	3	127310767	127613832	6.66857e+08	303066	30001
1753	3	127613833	128005548	6.67204e+08	391716	30000
1754	3	128005549	128378989	667586661	373441	30000
1755	3	128378990	128746281	6.67957e+08	367292	30000
1756	3	128746282	129071179	6.68303e+08	324898	30000
1757	3	129071180	129333583	6.68597e+08	262404	30000
1758	3	129333584	129653646	668888007	320063	30000
1759	3	129653647	129954814	6.69199e+08	301168	30000
1760	3	129954815	130206985	669475292	252171	30000
1761	3	130206986	130506196	669750983	299211	29993
1762	3	130506197	130826514	6.70061e+08	320318	30007
1763	3	130826515	131164263	670389781	337749	30000
1764	3	131164264	131465450	670709249	301187	30000
1765	3	131465451	131756391	671005313	290941	30000
1766	3	131756392	132123346	671334261	366955	30000
1767	3	132123347	132404063	671658097	280717	29999
1768	3	132404064	132717876	671955362	313813	30001
1769	3	132717877	132959584	6.72233e+08	241708	30000
1770	3	132959585	133242369	672495369	282785	30000
1771	3	133242370	133538057	6.72785e+08	295688	30000
1772	3	133538058	133876548	673101695	338491	30000
1773	3	133876549	134168279	673416806	291731	29996
1774	3	134168280	134627575	6.73792e+08	459296	30004
1775	3	134627576	134939075	6.74178e+08	311500	29998
1776	3	134939076	135178523	6.74453e+08	239448	29998
1777	3	135178524	135464306	674715807	285783	30004
1778	3	135464307	135721327	674987209	257021	30000
1779	3	135721328	136003740	675256926	282413	30000
1780	3	136003741	136285836	6.75539e+08	282096	30000
1781	3	136285837	136650076	6.75862e+08	364240	30000
1782	3	136650077	137074533	676256697	424457	30000
1783	3	137074534	137393713	6.76629e+08	319180	29999
1784	3	137393714	137798427	6.7699e+08	404714	30001
1785	3	137798428	138214392	677400802	415965	30000
1786	3	138214393	138578249	677790713	363857	29997
1787	3	138578250	138953605	6.7816e+08	375356	30003
1788	3	138953606	139269119	6.78506e+08	315514	30000
1789	3	139269120	139741217	6.789e+08	472098	30000
1790	3	139741218	140070724	679300363	329507	29992
1791	3	140070725	140439391	679649450	368667	30008
1792	3	140439392	140673633	6.79951e+08	234242	29999
1793	3	140673634	141068126	680265272	394493	30000
1794	3	141068127	141383622	6.8062e+08	315496	30001
1795	3	141383623	141623151	680897779	239529	30000
1796	3	141623152	141927705	6.8117e+08	304554	29999
1797	3	141927706	142276173	6.81496e+08	348468	29996
1798	3	142276174	142668440	681866699	392267	30005
1799	3	142668441	142975774	6.82216e+08	307334	30000
1800	3	142975775	143453506	6.82609e+08	477732	30000
1801	3	143453507	143878838	6.83061e+08	425332	30000
1802	3	143878839	144211031	683439327	332193	29998
1803	3	144211032	144549523	6.83775e+08	338492	30002
1804	3	144549524	144915564	684126936	366041	30000
1805	3	144915565	145414113	684559231	498549	30000
1806	3	145414114	145710827	6.84957e+08	296714	29999
1807	3	145710828	146060006	685279809	349179	30001
1808	3	146060007	146458096	6.85653e+08	398090	29998
1809	3	146458097	146854313	686050597	396217	30001
1810	3	146854314	147131335	6.86387e+08	277022	30001
1811	3	147131336	147465062	686692591	333727	29999
1812	3	147465063	147771669	687012758	306607	30001
1813	3	147771670	148100412	687330433	328743	30000
1814	3	148100413	148426499	687657848	326087	29986
1815	3	148426500	148758150	687986717	331651	30014
1816	3	148758151	149104659	688325797	346509	29999
1817	3	149104660	149476471	6.88685e+08	371812	30001
1818	3	149476472	149818877	6.89042e+08	342406	30000
1819	3	149818878	150222547	6.89415e+08	403670	29999
1820	3	150222548	150464544	689737938	241997	30001
1821	3	150464545	150839712	6.90047e+08	375168	30000
1822	3	150839713	151175034	6.90402e+08	335322	30000
1823	3	151175035	151545385	690754602	370351	29994
1824	3	151545386	151876480	691105325	331095	30006
1825	3	151876481	152176507	691420886	300027	30000
1826	3	152176508	152401304	691683298	224797	29997
1827	3	152401305	152768447	691979268	367143	30002
1828	3	152768448	153067919	6.92313e+08	299472	30001
1829	3	153067920	153451161	6.92654e+08	383242	30000
1830	3	153451162	153850880	693045413	399719	30000
1831	3	153850881	154142467	693391066	291587	30000
1832	3	154142468	154598881	6.93765e+08	456414	30000
1833	3	154598882	154881808	694134737	282927	29999
1834	3	154881809	155254539	694462566	372731	30001
1835	3	155254540	155597945	6.94821e+08	343406	29999
1836	3	155597946	155902198	695144464	304253	29999
1837	3	155902199	156226441	695458712	324243	30000
1838	3	156226442	156582539	6.95799e+08	356098	30002
1839	3	156582540	156918230	696144777	335691	30000
1840	3	156918231	157491158	6.96599e+08	572928	30000
1841	3	157491159	157881883	697080913	390725	29998
1842	3	157881884	158236759	6.97454e+08	354876	30002
1843	3	158236760	158557566	697791555	320807	30000
1844	3	158557567	158929981	698138166	372415	29997
1845	3	158929982	159265078	698491922	335097	30003
1846	3	159265079	159715489	698884676	450411	29960
1847	3	159715490	160122235	6.99313e+08	406746	30037
1848	3	160122236	160531849	6.99721e+08	409614	30003
1849	3	160531850	160977764	700149199	445915	29999
1850	3	160977765	161315133	700540841	337369	30001
1851	3	161315134	161736820	700920369	421687	29998
1852	3	161736821	162134375	701329990	397555	30002
1853	3	162134376	162564606	701743883	430231	29999
1854	3	162564607	162918757	702136074	354151	29999
1855	3	162918758	163222299	7.02465e+08	303542	30001
1856	3	163222300	163555485	7.02783e+08	333186	30001
1857	3	163555486	163995987	7.0317e+08	440502	30000
1858	3	163995988	164439671	7.03612e+08	443684	29996
1859	3	164439672	164944098	704086277	504427	30004
1860	3	164944099	165315182	7.04524e+08	371084	29998
1861	3	165315183	165729667	704916817	414485	30001
1862	3	165729668	166060906	705289679	331239	29999
1863	3	166060907	166437948	7.05644e+08	377042	29991
1864	3	166437949	166819227	706022980	381279	30011
1865	3	166819228	167126662	706367337	307435	29999
1866	3	167126663	167733303	706824375	606641	30001
1867	3	167733304	168069726	707295907	336423	30000
1868	3	168069727	168517411	707687961	447685	30000
1869	3	168517412	168925267	7.08116e+08	407856	30000
1870	3	168925268	169190918	708452485	265651	29999
1871	3	169190919	169614107	708796905	423189	30001
1872	3	169614108	169965153	7.09184e+08	351046	30000
1873	3	169965154	170373071	7.09564e+08	407918	29997
1874	3	170373072	170708423	7.09935e+08	335352	30001
1875	3	170708424	171034115	7.10266e+08	325692	30000
1876	3	171034116	171406123	7.10615e+08	372008	29998
1877	3	171406124	171877333	7.11036e+08	471210	30004
1878	3	171877334	172297630	711481874	420297	29997
1879	3	172297631	172672941	711879678	375311	30001
1880	3	172672942	173063820	712262773	390879	30002
1881	3	173063821	173472233	712662419	408413	29997
1882	3	173472234	173903164	713082091	430931	30003
1883	3	173903165	174342610	7.13517e+08	439446	30000
1884	3	174342611	174690307	713910851	347697	30000
1885	3	174690308	175027043	7.14253e+08	336736	30000
1886	3	175027044	175329457	7.14573e+08	302414	30000
1887	3	175329458	175635614	714876928	306157	30000
1888	3	175635615	175968687	715196543	333073	30000
1889	3	175968688	176309619	7.15534e+08	340932	30000
1890	3	176309620	176604314	715851359	294695	29996
1891	3	176604315	177064056	7.16229e+08	459742	30004
1892	3	177064057	177346807	716599824	282751	29999
1893	3	177346808	177674610	716905101	327803	30001
1894	3	177674611	178048345	717255870	373735	29999
1895	3	178048346	178360970	717599050	312625	30001
1896	3	178360971	178752827	717951291	391857	29999
1897	3	178752828	179105149	7.18323e+08	352322	30000
1898	3	179105150	179487153	7.18691e+08	382004	30001
1899	3	179487154	179849981	7.19063e+08	362828	29999
1900	3	179849982	180242356	719440561	392375	30001
1901	3	180242357	180637692	7.19834e+08	395336	30000
1902	3	180637693	181022308	7.20224e+08	384616	30000
1903	3	181022309	181418752	7.20615e+08	396444	29999
1904	3	181418753	181863087	721035312	444335	30001
1905	3	181863088	182286646	721469259	423559	29999
1906	3	182286647	182808891	721942161	522245	30001
1907	3	182808892	183257644	722427660	448753	30000
1908	3	183257645	183552431	722799430	294787	29999
1909	3	183552432	184083985	7.23213e+08	531554	30001
1910	3	184083986	184492674	723682722	408689	30000
1911	3	184492675	184945104	7.24113e+08	452430	29999
1912	3	184945105	185316244	7.24525e+08	371140	30001
1913	3	185316245	185856393	724980711	540149	29999
1914	3	185856394	186247875	7.25447e+08	391482	30000
1915	3	186247876	186596256	725816458	348381	30001
1916	3	186596257	187003716	7.26194e+08	407460	30000
1917	3	187003717	187399180	7.26596e+08	395464	30000
1918	3	187399181	187945405	727066685	546225	29999
1919	3	187945406	188373978	727554084	428573	30001
1920	3	188373979	188867480	7.28015e+08	493502	29999
1921	3	188867481	189331195	728493730	463715	30001
1922	3	189331196	189820365	7.2897e+08	489170	30000
1923	3	189820366	190204419	7.29407e+08	384054	29998
1924	3	190204420	190624127	7.29809e+08	419708	30001
1925	3	190624128	190965106	730189009	340979	30001
1926	3	190965107	191261537	730507714	296431	30000
1927	3	191261538	191573735	7.30812e+08	312198	29996
1928	3	191573736	191929899	7.31146e+08	356164	30004
1929	3	191929900	192227204	731472944	297305	30000
1930	3	192227205	192592264	7.31804e+08	365060	30000
1931	3	192592265	192927254	7.32154e+08	334990	30000
1932	3	192927255	193284669	732500354	357415	29999
1933	3	193284670	193615234	732844344	330565	30001
1934	3	193615235	194063972	7.33234e+08	448738	30000
1935	3	194063973	194365801	733609279	301829	29999
1936	3	194365802	194721687	7.33938e+08	355886	30001
1937	3	194721688	195177908	734344190	456221	30000
1938	3	195177909	195516354	7.34742e+08	338446	30000
1939	3	195516355	195859890	7.35083e+08	343536	29999
1940	3	195859891	196224086	7.35436e+08	364196	30001
1941	3	196224087	196588272	7.35801e+08	364186	30000
1942	3	196588273	197046049	736211553	457777	29999
1943	3	197046050	197465196	736650015	419147	29981
1944	3	197465197	197783746	7.37019e+08	318550	30019
1945	3	197783747	198176455	737374493	392709	29999
1946	3	198176456	198639595	7.37802e+08	463140	30002
1947	3	198639596	199005780	738217080	366185	29998
1948	3	199005781	199316506	7.38556e+08	310726	30002
1949	3	199316507	199734883	738920087	418377	29997
1950	3	199734884	200179259	7.39351e+08	444376	30003
1951	3	200179260	200479757	7.39724e+08	300498	30000
1952	3	200479758	200866225	7.40067e+08	386468	29999
1953	3	200866226	201271653	7.40463e+08	405428	30001
1954	3	201271654	201661518	740860978	389865	30000
1955	3	201661519	202027540	7.41239e+08	366022	30000
1956	3	202027541	202443793	741630059	416253	30000
1957	3	202443794	202857864	742045221	414071	30000
1958	3	202857865	203185325	742415987	327461	30000
1959	3	203185326	203519343	7.42747e+08	334018	30000
1960	3	203519344	203848675	7.43078e+08	329332	29998
1961	3	203848676	204221666	743429563	372991	30002
1962	3	204221667	204561097	743785774	339431	29999
1963	3	204561098	204892805	7.44121e+08	331708	29999
1964	3	204892806	205182348	744431969	289543	30001
1965	3	205182349	205520715	744745924	338367	30001
1966	3	205520716	205885841	7.45098e+08	365126	30000
1967	3	205885842	206234020	745454323	348179	29999
1968	3	206234021	206623953	745823379	389933	29993
1969	3	206623954	206965666	746189202	341713	30008
1970	3	206965667	207313958	7.46534e+08	348292	30000
1971	3	207313959	207602176	7.46852e+08	288218	29999
1972	3	207602177	207952414	7.47172e+08	350238	29998
1973	3	207952415	208256649	747498924	304235	30003
1974	3	208256650	208585940	747815687	329291	29999
1975	3	208585941	208905587	748140156	319647	30001
1976	3	208905588	209235616	748464994	330029	29999
1977	3	209235617	209654688	7.4884e+08	419072	29991
1978	3	209654689	210014880	7.49229e+08	360192	30010
1979	3	210014881	210439069	749621367	424189	30000
1980	3	210439070	210833284	750030569	394215	29998
1981	3	210833285	211106480	7.50364e+08	273196	29999
1982	3	211106481	211502651	750698958	396171	30001
1983	3	211502652	211807743	7.5105e+08	305092	30001
1984	3	211807744	212084937	7.51341e+08	277194	30001
1985	3	212084938	212486945	7.5168e+08	402008	30000
1986	3	212486946	212853777	7.52065e+08	366832	29998
1987	3	212853778	213375678	752509120	521901	30002
1988	3	213375679	213707088	7.52936e+08	331410	30000
1989	3	213707089	214102180	7.53299e+08	395092	30000
1990	3	214102181	214461920	7.53676e+08	359740	30000
1991	3	214461921	214913360	7.54082e+08	451440	30000
1992	3	214913361	215328431	754515288	415071	30000
1993	3	215328432	215704327	7.54911e+08	375896	30000
1994	3	215704328	216107074	755300093	402747	30000
1995	3	216107075	216440951	755668405	333877	29994
1996	3	216440952	216821550	756025643	380599	30006
1997	3	216821551	217211611	756410973	390061	29999
1998	3	217211612	217426681	7.56714e+08	215070	30000
[truncated: 3,405 more rows]
