# Supplementary material for: Single nucleus sequencing reveals spermatid chromosome fragmentation as a possible cause of maize haploid induction
Source: Nat Commun. 2017 Oct 23;8:991. doi: 10.1038/s41467-017-00969-8 (PMC5653662; doi:10.1038/s41467-017-00969-8)
Supplement: Supplementary file 13 — Data 10 [file 41467_2017_969_MOESM13_ESM.xlsx]

## Sheet: Supplementary Data 10
Supplementary Data 10 | Windows defined for CNV calling of Chang7-2 single nucleus sequencing data
Bin	Chr	Pos1	Pos2	Median_pos	Length	Total_Read_amount
1	1	1	234665	117333	234665	36561
2	1	234666	235295	234980	630	37417
3	1	235296	235796	235546	501	36888
4	1	235797	235982	235890	186	37068
5	1	235983	240560	238272	4578	37064
6	1	240561	357511	299036	116951	36939
7	1	357512	520455	438984	162944	37060
8	1	520456	945214	732835	424759	36997
9	1	945215	1243885	1094550	298671	37002
10	1	1243886	1598891	1.42139e+06	355006	37003
11	1	1598892	1971770	1785331	372879	37000
12	1	1971771	2559991	2265881	588221	36995
13	1	2559992	3050276	2805134	490285	37003
14	1	3050277	3856319	3453298	806043	37002
15	1	3856320	4594735	4.22553e+06	738416	37000
16	1	4594736	5054358	4824547	459623	37000
17	1	5054359	5995161	5524760	940803	37000
18	1	5995162	7110419	6.55279e+06	1115258	36999
19	1	7110420	7864393	7.48741e+06	753974	37001
20	1	7864394	8251835	8.05811e+06	387442	36999
21	1	8251836	9060494	8656165	808659	37001
22	1	9060495	9688198	9.37435e+06	627704	37000
23	1	9688199	10539940	1.01141e+07	851742	36999
24	1	10539941	11063197	10801569	523257	36999
25	1	11063198	11472755	1.1268e+07	409558	37002
26	1	11472756	12310824	11891790	838069	36998
27	1	12310825	12826410	1.25686e+07	515586	37000
28	1	12826411	13394973	13110692	568563	37001
29	1	13394974	13989173	1.36921e+07	594200	37001
30	1	13989174	14496685	1.42429e+07	507512	36998
31	1	14496686	15288848	14892767	792163	37002
32	1	15288849	15991161	15640005	702313	37000
33	1	15991162	17013236	16502199	1022075	37000
34	1	17013237	17456638	1.72349e+07	443402	37000
35	1	17456639	18122888	1.77898e+07	666250	37000
36	1	18122889	18528649	18325769	405761	37000
37	1	18528650	19290399	1.89095e+07	761750	37000
38	1	19290400	20028767	1.96596e+07	738368	37000
39	1	20028768	20998308	20513538	969541	36999
40	1	20998309	21705391	21351850	707083	37000
41	1	21705392	22649609	2.21775e+07	944218	37001
42	1	22649610	23161738	22905674	512129	37000
43	1	23161739	23660045	23410892	498307	37000
44	1	23660046	24045548	23852797	385503	36999
45	1	24045549	24968420	2.4507e+07	922872	37000
46	1	24968421	25692160	2.53303e+07	723740	36941
47	1	25692161	25695051	25693606	2891	37030
48	1	25695052	25696977	2.5696e+07	1926	37015
49	1	25696978	25941318	25819148	244341	37013
50	1	25941319	26854739	26398029	913421	37002
51	1	26854740	27448298	27151519	593559	37000
52	1	27448299	28199396	2.78238e+07	751098	37000
53	1	28199397	28712891	28456144	513495	36998
54	1	28712892	29257812	28985352	544921	37002
55	1	29257813	29799079	29528446	541267	37000
56	1	29799080	30262074	30030577	462995	36999
57	1	30262075	31059367	30660721	797293	37001
58	1	31059368	31625332	31342350	565965	37000
59	1	31625333	32331248	3.19783e+07	705916	37000
60	1	32331249	32931642	3.26314e+07	600394	36997
61	1	32931643	33807633	33369638	875991	37001
62	1	33807634	34631506	34219570	823873	36993
63	1	34631507	35456672	3.50441e+07	825166	37008
64	1	35456673	36192887	35824780	736215	37001
65	1	36192888	37332168	36762528	1139281	36997
66	1	37332169	38001117	37666643	668949	37003
67	1	38001118	38324744	38162931	323627	37000
68	1	38324745	39203628	3.87642e+07	878884	37000
69	1	39203629	39855496	3.95296e+07	651868	37000
70	1	39855497	40578761	40217129	723265	36995
71	1	40578762	41579106	41078934	1000345	37005
72	1	41579107	42270422	4.19248e+07	691316	36999
73	1	42270423	43114581	42692502	844159	37001
74	1	43114582	43755846	43435214	641265	36999
75	1	43755847	44612355	44184101	856509	36996
76	1	44612356	45442285	4.50273e+07	829930	36997
77	1	45442286	46015351	4.57288e+07	573066	37008
78	1	46015352	46978827	4.64971e+07	963476	37000
79	1	46978828	47913329	4.74461e+07	934502	36999
80	1	47913330	49060220	48486775	1146891	36999
81	1	49060221	49645334	4.93528e+07	585114	37000
82	1	49645335	50342124	4.99937e+07	696790	37002
83	1	50342125	51284683	50813404	942559	37000
84	1	51284684	52449713	5.18672e+07	1165030	37000
85	1	52449714	53267789	5.28588e+07	818076	36997
86	1	53267790	54348068	53807929	1080279	37002
87	1	54348069	55377639	54862854	1029571	37001
88	1	55377640	55828840	55603240	451201	37000
89	1	55828841	56749589	56289215	920749	37000
90	1	56749590	57561551	5.71556e+07	811962	37000
91	1	57561552	58722219	5.81419e+07	1160668	36998
92	1	58722220	59246684	58984452	524465	37002
93	1	59246685	60399091	59822888	1152407	36996
94	1	60399092	60924362	60661727	525271	37002
95	1	60924363	61855487	61389925	931125	36998
96	1	61855488	62428443	6.2142e+07	572956	37003
97	1	62428444	63409080	62918762	980637	37001
98	1	63409081	64212802	6.38109e+07	803722	37000
99	1	64212803	64753718	6.44833e+07	540916	37000
100	1	64753719	65926543	65340131	1172825	37000
101	1	65926544	66627587	6.62771e+07	701044	37000
102	1	66627588	67278715	6.69532e+07	651128	37000
103	1	67278716	67921707	6.76002e+07	642992	37000
104	1	67921708	68964262	68442985	1042555	37000
105	1	68964263	69558309	69261286	594047	36996
106	1	69558310	70490947	7.00246e+07	932638	37004
107	1	70490948	71295643	7.08933e+07	804696	37000
108	1	71295644	72487669	7.18917e+07	1192026	37000
109	1	72487670	73334742	72911206	847073	36999
110	1	73334743	74214631	73774687	879889	37001
111	1	74214632	74677039	7.44458e+07	462408	37000
112	1	74677040	75158579	7.49178e+07	481540	36999
113	1	75158580	75666552	75412566	507973	36978
114	1	75666553	75666702	7.56666e+07	150	34769
115	1	75666703	75666861	75666782	159	38517
116	1	75666862	75666893	7.56669e+07	32	37100
117	1	75666894	75666924	75666909	31	37215
118	1	75666925	75666948	7.56669e+07	24	37371
119	1	75666949	75667111	75667030	163	36804
120	1	75667112	75870563	7.57688e+07	203452	37246
121	1	75870564	76892213	7.63814e+07	1021650	37000
122	1	76892214	77464526	77178370	572313	37001
123	1	77464527	78226222	7.78454e+07	761696	37000
124	1	78226223	79017380	7.86218e+07	791158	37000
125	1	79017381	80090827	79554104	1073447	36995
126	1	80090828	81199618	80645223	1108791	37005
127	1	81199619	82097320	8.16485e+07	897702	37000
128	1	82097321	82878800	8.24881e+07	781480	36997
129	1	82878801	83889065	83383933	1010265	37003
130	1	83889066	84916386	84402726	1027321	37000
131	1	84916387	85446208	8.51813e+07	529822	37000
132	1	85446209	85962226	8.57042e+07	516018	37000
133	1	85962227	86602454	8.62823e+07	640228	36999
134	1	86602455	87473551	87038003	871097	36988
135	1	87473552	88242842	87858197	769291	37013
136	1	88242843	89157042	8.86999e+07	914200	37000
137	1	89157043	89580463	89368753	423421	36998
138	1	89580464	90117728	89849096	537265	37001
139	1	90117729	90793215	90455472	675487	37001
140	1	90793216	91217255	9.10052e+07	424040	37000
141	1	91217256	91653417	9.14353e+07	436162	36999
142	1	91653418	92106791	9.18801e+07	453374	37001
143	1	92106792	92964865	9.25358e+07	858074	37000
144	1	92964866	93496008	93230437	531143	37000
145	1	93496009	93893980	9.3695e+07	397972	37000
146	1	93893981	94404039	94149010	510059	37000
147	1	94404040	94938611	9.46713e+07	534572	37000
148	1	94938612	95878547	9.54086e+07	939936	37000
149	1	95878548	96826979	9.63528e+07	948432	37000
150	1	96826980	97368704	97097842	541725	37000
151	1	97368705	97705763	97537234	337059	36998
152	1	97705764	98271018	97988391	565255	37002
153	1	98271019	98745757	98508388	474739	37000
154	1	98745758	99173120	98959439	427363	37000
155	1	99173121	99613509	99393315	440389	36998
156	1	99613510	100346657	9.99801e+07	733148	37002
157	1	100346658	101487194	100916926	1140537	37000
158	1	101487195	102055178	1.01771e+08	567984	37000
159	1	102055179	102494655	102274917	439477	37000
160	1	102494656	103064005	1.02779e+08	569350	37000
161	1	103064006	103834429	1.03449e+08	770424	37000
162	1	103834430	104237546	104035988	403117	37000
163	1	104237547	104697072	1.04467e+08	459526	36997
164	1	104697073	105244467	104970770	547395	37003
165	1	105244468	106023622	105634045	779155	37000
166	1	106023623	106529133	106276378	505511	37000
167	1	106529134	107268882	106899008	739749	37000
168	1	107268883	107887015	107577949	618133	37000
169	1	107887016	108525083	1.08206e+08	638068	37000
170	1	108525084	108960030	108742557	434947	37000
171	1	108960031	109479801	109219916	519771	36999
172	1	109479802	110323428	109901615	843627	37000
173	1	110323429	110808345	110565887	484917	37000
174	1	110808346	111491326	111149836	682981	37001
175	1	111491327	111937911	111714619	446585	37000
176	1	111937912	112678903	1.12308e+08	740992	37000
177	1	112678904	113045362	112862133	366459	37000
178	1	113045363	113706447	113375905	661085	37000
179	1	113706448	114067780	113887114	361333	36998
180	1	114067781	114514206	1.14291e+08	446426	37001
181	1	114514207	114940047	114727127	425841	37000
182	1	114940048	115489139	1.15215e+08	549092	37000
183	1	115489140	116271031	1.1588e+08	781892	36990
184	1	116271032	116807829	1.16539e+08	536798	37011
185	1	116807830	117196900	117002365	389071	36998
186	1	117196901	117751386	1.17474e+08	554486	37002
187	1	117751387	118106614	1.17929e+08	355228	37000
188	1	118106615	118645462	1.18376e+08	538848	37000
189	1	118645463	119141508	1.18893e+08	496046	37000
190	1	119141509	119944994	1.19543e+08	803486	37000
191	1	119944995	120533903	120239449	588909	36999
192	1	120533904	120998965	1.20766e+08	465062	37001
193	1	120998966	121301164	121150065	302199	36999
194	1	121301165	121716233	121508699	415069	37001
195	1	121716234	122127668	121921951	411435	37000
196	1	122127669	122475112	1.22301e+08	347444	36998
197	1	122475113	122835902	1.22656e+08	360790	37002
198	1	122835903	123178607	123007255	342705	37000
199	1	123178608	123610342	123394475	431735	37000
200	1	123610343	123966018	1.23788e+08	355676	37000
201	1	123966019	124344976	1.24155e+08	378958	36999
202	1	124344977	124670359	124507668	325383	37000
203	1	124670360	124997964	124834162	327605	36994
204	1	124997965	125224223	125111094	226259	37005
205	1	125224224	125598946	125411585	374723	37002
206	1	125598947	125961215	125780081	362269	37000
207	1	125961216	126284341	1.26123e+08	323126	36999
208	1	126284342	126651401	1.26468e+08	367060	37001
209	1	126651402	127024059	1.26838e+08	372658	37000
210	1	127024060	127318668	127171364	294609	37000
211	1	127318669	127672593	127495631	353925	37000
212	1	127672594	127996549	1.27835e+08	323956	36999
213	1	127996550	128365071	1.28181e+08	368522	37001
214	1	128365072	128716976	128541024	351905	37000
215	1	128716977	129074099	128895538	357123	36999
216	1	129074100	129414467	1.29244e+08	340368	37001
217	1	129414468	129703406	129558937	288939	36990
218	1	129703407	130026599	129865003	323193	37008
219	1	130026600	130386510	130206555	359911	37001
220	1	130386511	130746192	1.30566e+08	359682	37001
221	1	130746193	131080145	130913169	333953	36999
222	1	131080146	131394038	131237092	313893	37001
223	1	131394039	131807930	1.31601e+08	413892	37000
224	1	131807931	132283247	132045589	475317	36999
225	1	132283248	132681604	132482426	398357	37000
226	1	132681605	133054525	132868065	372921	36998
227	1	133054526	133433145	1.33244e+08	378620	37003
228	1	133433146	133823499	1.33628e+08	390354	37000
229	1	133823500	134207181	1.34015e+08	383682	37000
230	1	134207182	134471789	1.34339e+08	264608	36994
231	1	134471790	134984975	1.34728e+08	513186	36999
232	1	134984976	135372387	1.35179e+08	387412	37007
233	1	135372388	135788348	135580368	415961	37000
234	1	135788349	136139101	135963725	350753	36999
235	1	136139102	136477699	1.36308e+08	338598	36999
236	1	136477700	136788345	1.36633e+08	310646	36999
237	1	136788346	137108498	136948422	320153	37003
238	1	137108499	137346405	137227452	237907	37000
239	1	137346406	137609134	137477770	262729	36999
240	1	137609135	137906428	1.37758e+08	297294	37001
241	1	137906429	138181034	1.38044e+08	274606	37000
242	1	138181035	138542791	138361913	361757	36999
243	1	138542792	138909950	138726371	367159	36999
244	1	138909951	139242463	139076207	332513	37002
245	1	139242464	139564916	139403690	322453	37000
246	1	139564917	139960155	139762536	395239	37000
247	1	139960156	140597710	140278933	637555	37000
248	1	140597711	141012253	140804982	414543	36998
249	1	141012254	141591317	1.41302e+08	579064	37002
250	1	141591318	141909085	1.4175e+08	317768	37000
251	1	141909086	142218692	142063889	309607	37000
252	1	142218693	142452330	1.42336e+08	233638	36994
253	1	142452331	142816573	142634452	364243	37006
254	1	142816574	143084560	142950567	267987	36999
255	1	143084561	143440027	143262294	355467	37001
256	1	143440028	143768067	1.43604e+08	328040	37000
257	1	143768068	144091618	143929843	323551	36999
258	1	144091619	144506152	1.44299e+08	414534	37001
259	1	144506153	144867766	1.44687e+08	361614	36999
260	1	144867767	145259012	1.45063e+08	391246	36987
261	1	145259013	145712359	145485686	453347	37010
262	1	145712360	146006144	145859252	293785	37004
263	1	146006145	146456805	146231475	450661	37000
264	1	146456806	146890096	146673451	433291	36991
265	1	146890097	147367504	1.47129e+08	477408	37009
266	1	147367505	148075194	1.47721e+08	707690	37000
267	1	148075195	148649215	148362205	574021	37000
268	1	148649216	149261062	148955139	611847	36999
269	1	149261063	149577824	1.49419e+08	316762	37001
270	1	149577825	149991567	149784696	413743	36999
271	1	149991568	150264843	1.50128e+08	273276	36999
272	1	150264844	150585894	150425369	321051	37002
273	1	150585895	150988257	150787076	402363	37000
274	1	150988258	151323233	1.51156e+08	334976	36988
275	1	151323234	151724959	1.51524e+08	401726	37012
276	1	151724960	152079134	151902047	354175	37000
277	1	152079135	152392941	152236038	313807	37000
278	1	152392942	152776975	1.52585e+08	384034	37000
279	1	152776976	153106135	1.52942e+08	329160	37000
280	1	153106136	153415570	153260853	309435	37000
281	1	153415571	153794642	1.53605e+08	379072	37000
282	1	153794643	154173139	153983891	378497	37000
283	1	154173140	154576203	1.54375e+08	403064	37000
284	1	154576204	154928003	1.54752e+08	351800	36970
285	1	154928004	155359127	1.55144e+08	431124	37030
286	1	155359128	155800658	155579893	441531	37000
287	1	155800659	156175902	1.55988e+08	375244	37000
288	1	156175903	156575371	156375637	399469	37000
289	1	156575372	156999718	156787545	424347	37000
290	1	156999719	157405859	157202789	406141	37000
291	1	157405860	157765768	157585814	359909	37000
292	1	157765769	158062562	1.57914e+08	296794	36998
293	1	158062563	158381229	158221896	318667	37001
294	1	158381230	158695382	158538306	314153	37001
295	1	158695383	159027079	158861231	331697	37000
296	1	159027080	159462140	159244610	435061	37000
297	1	159462141	159798731	159630436	336591	37000
298	1	159798732	160034576	159916654	235845	37000
299	1	160034577	160321263	160177920	286687	36999
300	1	160321264	160575829	1.60449e+08	254566	37001
301	1	160575830	161485769	1.61031e+08	909940	37000
302	1	161485770	162008720	161747245	522951	37000
303	1	162008721	162591930	1.623e+08	583210	37000
304	1	162591931	162963298	1.62778e+08	371368	37000
305	1	162963299	163617596	1.6329e+08	654298	36992
306	1	163617597	164195507	163906552	577911	37008
307	1	164195508	164578534	164387021	383027	37000
308	1	164578535	164975068	1.64777e+08	396534	37000
309	1	164975069	165303183	165139126	328115	37000
310	1	165303184	165642760	165472972	339577	36995
311	1	165642761	165933007	165787884	290247	37005
312	1	165933008	166299131	1.66116e+08	366124	37000
313	1	166299132	166672426	166485779	373295	37000
314	1	166672427	167319387	166995907	646961	37000
315	1	167319388	167731832	167525610	412445	37000
316	1	167731833	168556081	168143957	824249	36993
317	1	168556082	169473635	1.69015e+08	917554	37007
318	1	169473636	170772690	170123163	1299055	37000
319	1	170772691	171338403	171055547	565713	36999
320	1	171338404	172210679	1.71775e+08	872276	37001
321	1	172210680	172835272	172522976	624593	37000
322	1	172835273	173863742	1.7335e+08	1028470	37000
323	1	173863743	174565627	174214685	701885	36999
324	1	174565628	175377160	174971394	811533	37001
325	1	175377161	176177248	1.75777e+08	800088	37000
326	1	176177249	176868342	1.76523e+08	691094	37000
327	1	176868343	177556978	1.77213e+08	688636	36998
328	1	177556979	178541457	178049218	984479	37002
329	1	178541458	179550230	179045844	1008773	37000
330	1	179550231	180525837	180038034	975607	37000
331	1	180525838	181321807	1.80924e+08	795970	37000
332	1	181321808	182100521	1.81711e+08	778714	37000
333	1	182100522	183150686	182625604	1050165	37000
334	1	183150687	183594987	183372837	444301	37000
335	1	183594988	184021324	183808156	426337	37000
336	1	184021325	184911284	1.84466e+08	889960	36996
337	1	184911285	185274895	185093090	363611	37004
338	1	185274896	185703396	185489146	428501	36996
339	1	185703397	186114398	1.85909e+08	411002	37004
340	1	186114399	186568012	1.86341e+08	453614	36998
341	1	186568013	186990746	1.86779e+08	422734	37002
342	1	186990747	187424323	187207535	433577	37000
343	1	187424324	188339358	187881841	915035	36360
344	1	188339359	188753554	1.88546e+08	414196	37640
345	1	188753555	189384441	189068998	630887	37000
346	1	189384442	190463162	189923802	1078721	37000
347	1	190463163	191381007	190922085	917845	37000
348	1	191381008	192255965	1.91818e+08	874958	36999
349	1	192255966	192705433	1.92481e+08	449468	37000
350	1	192705434	193679078	193192256	973645	36998
351	1	193679079	194237164	1.93958e+08	558086	37003
352	1	194237165	194571259	194404212	334095	37000
353	1	194571260	195159664	194865462	588405	37000
354	1	195159665	196296068	1.95728e+08	1136404	36999
355	1	196296069	196799066	1.96548e+08	502998	37001
356	1	196799067	197337767	197068417	538701	37000
357	1	197337768	197894359	1.97616e+08	556592	37000
358	1	197894360	198348719	1.98122e+08	454360	37000
359	1	198348720	199262436	198805578	913717	37000
360	1	199262437	200165417	199713927	902981	37000
361	1	200165418	201217614	200691516	1052197	37000
362	1	201217615	201924964	2.01571e+08	707350	36999
363	1	201924965	202585159	202255062	660195	37000
364	1	202585160	203107791	2.02846e+08	522632	37001
365	1	203107792	203451990	203279891	344199	36999
366	1	203451991	203940863	203696427	488873	37000
367	1	203940864	203970618	203955741	29755	36951
368	1	203970619	204556241	204263430	585623	37049
369	1	204556242	205337053	2.04947e+08	780812	37001
370	1	205337054	205790892	205563973	453839	36998
371	1	205790893	206116945	205953919	326053	37001
372	1	206116946	206610256	206363601	493311	37000
373	1	206610257	207160812	2.06886e+08	550556	36998
374	1	207160813	207617292	2.07389e+08	456480	37003
375	1	207617293	208166849	207892071	549557	36999
376	1	208166850	208805799	2.08486e+08	638950	36998
377	1	208805800	209408768	209107284	602969	37003
378	1	209408769	209866380	2.09638e+08	457612	36999
379	1	209866381	210520451	210193416	654071	37001
380	1	210520452	211416940	210968696	896489	36999
381	1	211416941	211843642	2.1163e+08	426702	37000
382	1	211843643	212235461	212039552	391819	37001
383	1	212235462	212991184	212613323	755723	36998
384	1	212991185	213709640	2.1335e+08	718456	37001
385	1	213709641	214145265	213927453	435625	37001
386	1	214145266	214486313	2.14316e+08	341048	37000
387	1	214486314	214831638	214658976	345325	36999
388	1	214831639	215497808	2.15165e+08	666170	36998
389	1	215497809	216053894	2.15776e+08	556086	37003
390	1	216053895	216927071	216490483	873177	36999
391	1	216927072	217551665	2.17239e+08	624594	37001
392	1	217551666	217976009	2.17764e+08	424344	37000
393	1	217976010	218352831	2.18164e+08	376822	36997
394	1	218352832	218782406	218567619	429575	37003
395	1	218782407	219522808	2.19153e+08	740402	37000
396	1	219522809	219823948	2.19673e+08	301140	36999
397	1	219823949	220172351	219998150	348403	37001
398	1	220172352	220704207	2.20438e+08	531856	36999
399	1	220704208	221381980	221043094	677773	37001
400	1	221381981	221918673	221650327	536693	33632
401	1	221918674	221918764	221918719	91	40164
402	1	221918765	221918804	2.21919e+08	40	36943
403	1	221918805	221961981	221940393	43177	37261
404	1	221961982	222541876	222251929	579895	37000
405	1	222541877	222895332	2.22719e+08	353456	37000
406	1	222895333	223616082	2.23256e+08	720750	36996
407	1	223616083	224055073	223835578	438991	37004
408	1	224055074	224544721	2.243e+08	489648	36999
409	1	224544722	225020024	224782373	475303	37001
410	1	225020025	225553313	225286669	533289	37000
411	1	225553314	226328517	2.25941e+08	775204	36998
412	1	226328518	226888335	2.26608e+08	559818	37002
413	1	226888336	227721841	2.27305e+08	833506	37000
414	1	227721842	228216303	2.27969e+08	494462	37000
415	1	228216304	228821784	228519044	605481	37000
416	1	228821785	229430622	2.29126e+08	608838	36999
417	1	229430623	229960759	229695691	530137	37001
418	1	229960760	230686075	2.30323e+08	725316	37000
419	1	230686076	231351343	2.31019e+08	665268	37000
420	1	231351344	231662922	231507133	311579	36964
421	1	231662923	231836826	2.3175e+08	173904	37036
422	1	231836827	232537557	232187192	700731	37000
423	1	232537558	233266673	2.32902e+08	729116	37000
424	1	233266674	233814362	233540518	547689	36995
425	1	233814363	234236301	234025332	421939	37004
426	1	234236302	234525112	234380707	288811	36998
427	1	234525113	234529179	234527146	4067	31605
428	1	234529180	234529207	2.34529e+08	28	42394
429	1	234529208	234533757	2.34531e+08	4550	37004
430	1	234533758	234536531	2.34535e+08	2774	36978
431	1	234536532	234546920	234541726	10389	37018
432	1	234546921	234549029	234547975	2109	36959
433	1	234549030	234552884	234550957	3855	36982
434	1	234552885	234564758	2.34559e+08	11874	36968
435	1	234564759	234568555	234566657	3797	36687
436	1	234568556	234574241	2.34571e+08	5686	37406
437	1	234574242	234574723	2.34574e+08	482	36865
438	1	234574724	234576354	234575539	1631	37095
439	1	234576355	234582485	234579420	6131	36943
440	1	234582486	234591757	2.34587e+08	9272	36994
441	1	234591758	234608321	2.346e+08	16564	37077
442	1	234608322	234609283	2.34609e+08	962	36946
443	1	234609284	234609545	2.34609e+08	262	36981
444	1	234609546	234619247	2.34614e+08	9702	37097
445	1	234619248	234636093	2.34628e+08	16846	37004
446	1	234636094	234641219	2.34639e+08	5126	36980
447	1	234641220	234642152	234641686	933	36924
448	1	234642153	234642478	2.34642e+08	326	37053
449	1	234642479	234643003	234642741	525	36768
450	1	234643004	234643340	234643172	337	37221
451	1	234643341	234643753	234643547	413	36990
452	1	234643754	234644354	234644054	601	37025
453	1	234644355	234644531	234644443	177	36581
454	1	234644532	234644682	234644607	151	37438
455	1	234644683	234644838	2.34645e+08	156	36934
456	1	234644839	234645317	234645078	479	37043
457	1	234645318	234645678	234645498	361	36977
458	1	234645679	234647126	2.34646e+08	1448	37003
459	1	234647127	234648319	234647723	1193	37057
460	1	234648320	234651691	2.3465e+08	3372	36939
461	1	234651692	234653617	2.34653e+08	1926	37059
462	1	234653618	234655155	2.34654e+08	1538	36932
463	1	234655156	234659978	234657567	4823	37055
464	1	234659979	234661432	2.34661e+08	1454	37011
465	1	234661433	234662096	2.34662e+08	664	36985
466	1	234662097	234663020	2.34663e+08	924	36994
467	1	234663021	234663955	234663488	935	36906
468	1	234663956	234664372	234664164	417	37092
469	1	234664373	234664584	2.34664e+08	212	36982
470	1	234664585	234664806	2.34665e+08	222	35894
471	1	234664807	234664967	234664887	161	38002
472	1	234664968	234665077	2.34665e+08	110	31969
473	1	234665078	234665162	234665120	85	42122
474	1	234665163	234665243	234665203	81	27986
475	1	234665244	234665338	234665291	95	45657
476	1	234665339	234665453	234665396	115	37371
477	1	234665454	234666203	2.34666e+08	750	37017
478	1	234666204	234666710	234666457	507	36935
479	1	234666711	234667999	234667355	1289	37014
480	1	234668000	234668532	234668266	533	37064
481	1	234668533	234669168	2.34669e+08	636	36821
482	1	234669169	234669755	234669462	587	37063
483	1	234669756	234670402	234670079	647	37033
484	1	234670403	234671387	234670895	985	37096
485	1	234671388	234673007	2.34672e+08	1620	37003
486	1	234673008	234673721	2.34673e+08	714	36928
487	1	234673722	234674838	234674280	1117	37068
488	1	234674839	234675799	234675319	961	36833
489	1	234675800	234676329	2.34676e+08	530	37165
490	1	234676330	234676707	2.34677e+08	378	36986
491	1	234676708	234678953	2.34678e+08	2246	36976
492	1	234678954	234679536	234679245	583	36979
493	1	234679537	234679936	2.3468e+08	400	37044
494	1	234679937	234680352	2.3468e+08	416	36560
495	1	234680353	234680495	234680424	143	37445
496	1	234680496	234680667	2.34681e+08	172	36899
497	1	234680668	234681059	2.34681e+08	392	37086
498	1	234681060	234682213	2.34682e+08	1154	36834
499	1	234682214	234684670	234683442	2457	36741
500	1	234684671	234686408	2.34686e+08	1738	37364
501	1	234686409	234686611	234686510	203	36932
502	1	234686612	234689132	234687872	2521	37092
503	1	234689133	234690862	2.3469e+08	1730	36604
504	1	234690863	234691406	2.34691e+08	544	37466
505	1	234691407	234692472	2.34692e+08	1066	36985
506	1	234692473	234693119	234692796	647	37012
507	1	234693120	234694731	2.34694e+08	1612	37003
508	1	234694732	234695637	2.34695e+08	906	36927
509	1	234695638	234695817	2.34696e+08	180	37012
510	1	234695818	234697221	2.34697e+08	1404	37028
511	1	234697222	234697831	2.34698e+08	610	36998
512	1	234697832	234697939	2.34698e+08	108	36830
513	1	234697940	234698134	234698037	195	37144
514	1	234698135	234698862	2.34698e+08	728	36966
515	1	234698863	234700212	2.347e+08	1350	36968
516	1	234700213	234700444	2.347e+08	232	37035
517	1	234700445	234701274	2.34701e+08	830	37083
518	1	234701275	234701977	234701626	703	36744
519	1	234701978	234702776	234702377	799	37247
520	1	234702777	234703486	2.34703e+08	710	36868
521	1	234703487	234703932	2.34704e+08	446	37082
522	1	234703933	234704081	234704007	149	36799
523	1	234704082	234704264	234704173	183	37245
524	1	234704265	234704671	234704468	407	36543
525	1	234704672	234705005	2.34705e+08	334	37435
526	1	234705006	234705405	2.34705e+08	400	35903
527	1	234705406	234705481	2.34705e+08	76	38061
528	1	234705482	234705580	234705531	99	36229
529	1	234705581	234705663	234705622	83	37778
530	1	234705664	234705728	234705696	65	36941
531	1	234705729	234705887	234705808	159	36745
532	1	234705888	234706097	2.34706e+08	210	37134
533	1	234706098	234706716	234706407	619	37081
534	1	234706717	234707558	2.34707e+08	842	37116
535	1	234707559	234707830	2.34708e+08	272	37009
536	1	234707831	234708042	2.34708e+08	212	36827
537	1	234708043	234708354	2.34708e+08	312	37212
538	1	234708355	234709189	234708772	835	36885
539	1	234709190	234709868	234709529	679	37110
540	1	234709869	234710637	234710253	769	36914
541	1	234710638	234714023	2.34712e+08	3386	37049
542	1	234714024	234717041	2.34716e+08	3018	37006
543	1	234717042	234717692	234717367	651	37033
544	1	234717693	234719748	2.34719e+08	2056	36991
545	1	234719749	234720303	234720026	555	36988
546	1	234720304	234720578	234720441	275	37000
547	1	234720579	234721289	234720934	711	37028
548	1	234721290	234722705	2.34722e+08	1416	36996
549	1	234722706	234723322	234723014	617	36898
550	1	234723323	234724320	2.34724e+08	998	37110
551	1	234724321	234724756	2.34725e+08	436	36855
552	1	234724757	234724902	2.34725e+08	146	35274
553	1	234724903	234724931	234724917	29	38822
554	1	234724932	234725090	234725011	159	36847
555	1	234725091	234725685	234725388	595	37046
556	1	234725686	234726291	2.34726e+08	606	37106
557	1	234726292	234727071	2.34727e+08	780	36977
558	1	234727072	234728749	2.34728e+08	1678	37047
559	1	234728750	234741076	234734913	12327	36703
560	1	234741077	234779223	234760150	38147	37292
561	1	234779224	234780530	234779877	1307	36982
562	1	234780531	234781346	2.34781e+08	816	37041
563	1	234781347	234782375	234781861	1029	37002
564	1	234782376	234783126	234782751	751	36970
565	1	234783127	234783695	234783411	569	37025
566	1	234783696	234784559	2.34784e+08	864	36999
567	1	234784560	234785579	2.34785e+08	1020	36919
568	1	234785580	234785835	2.34786e+08	256	36864
569	1	234785836	234786405	2.34786e+08	570	37218
570	1	234786406	234787642	234787024	1237	36858
571	1	234787643	234788440	2.34788e+08	798	37083
572	1	234788441	234788641	234788541	201	37044
573	1	234788642	234789289	2.34789e+08	648	37029
574	1	234789290	234790317	2.3479e+08	1028	36919
575	1	234790318	234791617	2.34791e+08	1300	37082
576	1	234791618	234792922	234792270	1305	36986
577	1	234792923	234793870	2.34793e+08	948	36839
578	1	234793871	234794743	234794307	873	37170
579	1	234794744	234795200	234794972	457	37000
580	1	234795201	234796211	234795706	1011	37003
581	1	234796212	234797084	234796648	873	32900
582	1	234797085	234797086	2.34797e+08	2	39774
583	1	234797087	234797092	2.34797e+08	6	32976
584	1	234797093	234797102	2.34797e+08	10	42080
585	1	234797103	234797119	234797111	17	35814
586	1	234797120	234797134	234797127	15	37701
587	1	234797135	234797147	234797141	13	37238
588	1	234797148	234797164	234797156	17	32317
589	1	234797165	234797175	234797170	11	40318
590	1	234797176	234797183	2.34797e+08	8	38315
591	1	234797184	234797193	2.34797e+08	10	36858
592	1	234797194	234797203	2.34797e+08	10	34011
593	1	234797204	234797211	2.34797e+08	8	31493
594	1	234797212	234797221	2.34797e+08	10	37854
595	1	234797222	234797228	234797225	7	36855
596	1	234797229	234797243	234797236	15	44575
597	1	234797244	234797252	234797248	9	36365
598	1	234797253	234797266	2.34797e+08	14	38425
599	1	234797267	234797294	2.34797e+08	28	36372
600	1	234797295	234797604	2.34797e+08	310	37665
601	1	234797605	234798314	2.34798e+08	710	37036
602	1	234798315	234798657	234798486	343	37025
603	1	234798658	235254507	2.35027e+08	455850	37035
604	1	235254508	235835336	235544922	580829	37000
605	1	235835337	236449817	236142577	614481	37000
606	1	236449818	236885918	236667868	436101	37000
607	1	236885919	237900002	2.37393e+08	1014084	37000
608	1	237900003	238677438	2.38289e+08	777436	37000
609	1	238677439	239399500	2.39038e+08	722062	36999
610	1	239399501	239885910	2.39643e+08	486410	37000
611	1	239885911	240442437	240164174	556527	37001
612	1	240442438	241027357	2.40735e+08	584920	37000
613	1	241027358	241727923	2.41378e+08	700566	37000
614	1	241727924	242153616	241940770	425693	37000
615	1	242153617	242800190	2.42477e+08	646574	36999
616	1	242800191	243407200	2.43104e+08	607010	37001
617	1	243407201	243821212	2.43614e+08	414012	37000
618	1	243821213	244143312	2.43982e+08	322100	37000
619	1	244143313	244458068	2.44301e+08	314756	37000
620	1	244458069	244913912	2.44686e+08	455844	36941
621	1	244913913	244914006	2.44914e+08	94	31627
622	1	244914007	244914080	2.44914e+08	74	42401
623	1	244914081	244914143	244914112	63	36365
624	1	244914144	244914156	244914150	13	35417
625	1	244914157	244914177	244914167	21	37835
626	1	244914178	244914270	244914224	93	38178
627	1	244914271	244914298	2.44914e+08	28	35534
628	1	244914299	244914325	244914312	27	38131
629	1	244914326	244914457	2.44914e+08	132	37341
630	1	244914458	244914475	2.44914e+08	18	36702
631	1	244914476	244914517	2.44914e+08	42	37259
632	1	244914518	245297951	2.45106e+08	383434	37268
633	1	245297952	246546406	245922179	1248455	37001
634	1	246546407	247103008	2.46825e+08	556602	37000
635	1	247103009	247264096	2.47184e+08	161088	36998
636	1	247264097	247821147	247542622	557051	37002
637	1	247821148	248488040	248154594	666893	37000
638	1	248488041	249140509	248814275	652469	37000
639	1	249140510	249758440	249449475	617931	37000
640	1	249758441	250062465	249910453	304025	36958
641	1	250062466	251108094	250585280	1045629	37042
642	1	251108095	251862859	251485477	754765	37000
643	1	251862860	252768479	2.52316e+08	905620	37000
644	1	252768480	253337649	2.53053e+08	569170	36998
645	1	253337650	254097150	253717400	759501	36982
646	1	254097151	254670138	2.54384e+08	572988	37019
647	1	254670139	255432867	255051503	762729	36992
648	1	255432868	256017797	2.55725e+08	584930	37007
649	1	256017798	256322964	256170381	305167	37001
650	1	256322965	257261380	2.56792e+08	938416	37001
651	1	257261381	257754707	257508044	493327	37000
652	1	257754708	258610160	258182434	855453	36994
653	1	258610161	259582995	259096578	972835	37006
654	1	259582996	260408926	259995961	825931	36999
655	1	260408927	260807317	260608122	398391	37001
656	1	260807318	261546236	261176777	738919	37000
657	1	261546237	262197955	261872096	651719	36999
658	1	262197956	262887076	262542516	689121	37001
659	1	262887077	263551934	2.6322e+08	664858	37000
660	1	263551935	264044186	2.63798e+08	492252	36998
661	1	264044187	264468060	2.64256e+08	423874	37001
662	1	264468061	265022079	264745070	554019	37000
663	1	265022080	265588518	265305299	566439	36988
664	1	265588519	266078310	2.65833e+08	489792	37013
665	1	266078311	266740119	266409215	661809	37000
666	1	266740120	267129845	2.66935e+08	389726	36998
667	1	267129846	267510929	2.6732e+08	381084	37002
668	1	267510930	267910749	2.67711e+08	399820	36999
669	1	267910750	268672446	268291598	761697	37001
670	1	268672447	269411456	2.69042e+08	739010	37000
671	1	269411457	270767561	270089509	1356105	37000
672	1	270767562	271521338	271144450	753777	37000
673	1	271521339	272076558	2.71799e+08	555220	37000
674	1	272076559	272938455	272507507	861897	37000
675	1	272938456	273790306	273364381	851851	37000
676	1	273790307	274471979	274131143	681673	37000
677	1	274471980	275269439	2.74871e+08	797460	37000
678	1	275269440	276046393	2.75658e+08	776954	37000
679	1	276046394	277060399	2.76553e+08	1014006	37000
680	1	277060400	277565788	277313094	505389	37000
681	1	277565789	278113006	2.77839e+08	547218	37000
682	1	278113007	279092159	278602583	979153	37000
683	1	279092160	279745876	279419018	653717	37000
684	1	279745877	280457423	280101650	711547	37000
685	1	280457424	281070285	2.80764e+08	612862	36958
686	1	281070286	281071879	2.81071e+08	1594	36950
687	1	281071880	281137780	281104830	65901	37092
688	1	281137781	281832755	281485268	694975	36999
689	1	281832756	282304952	282068854	472197	37001
690	1	282304953	282603637	282454295	298685	37000
691	1	282603638	283901852	283252745	1298215	37000
692	1	283901853	284523185	284212519	621333	37000
693	1	284523186	285181680	284852433	658495	36999
694	1	285181681	285891749	285536715	710069	37001
695	1	285891750	286778257	2.86335e+08	886508	37000
696	1	286778258	287823882	287301070	1045625	37000
697	1	287823883	289138619	288481251	1314737	37000
698	1	289138620	289897398	289518009	758779	37000
699	1	289897399	290666958	2.90282e+08	769560	36999
700	1	290666959	291302337	290984648	635379	37000
701	1	291302338	291863664	291583001	561327	37000
702	1	291863665	292356416	2.9211e+08	492752	37001
703	1	292356417	292860757	292608587	504341	37000
704	1	292860758	293685937	2.93273e+08	825180	37000
705	1	293685938	294527812	294106875	841875	36999
706	1	294527813	295244713	294886263	716901	37001
707	1	295244714	295987659	2.95616e+08	742946	37000
708	1	295987660	296956817	2.96472e+08	969158	37000
709	1	296956818	297411822	297184320	455005	37000
710	1	297411823	298011848	2.97712e+08	600026	37000
711	1	298011849	298968582	2.9849e+08	956734	37000
712	1	298968583	299734103	299351343	765521	37000
713	1	299734104	300337790	300035947	603687	37000
714	1	300337791	300885290	3.00612e+08	547500	37000
715	1	300885291	301308581	301096936	423291	36999
716	1	301308582	301476924	301392753	168343	15075
717	2	1	527278	263640	527278	36999
718	2	527279	1319946	923612	792668	37000
719	2	1319947	1837168	1.57856e+06	517222	37000
720	2	1837169	2378818	2.10799e+06	541650	37000
721	2	2378819	3107708	2.74326e+06	728890	37000
722	2	3107709	3741518	3.42461e+06	633810	36999
723	2	3741519	4583970	4.16274e+06	842452	37001
724	2	4583971	5157717	4870844	573747	36998
725	2	5157718	5749950	5453834	592233	37001
726	2	5749951	6227790	5.98887e+06	477840	37000
727	2	6227791	6845891	6536841	618101	37000
728	2	6845892	7849712	7347802	1003821	37001
729	2	7849713	8516361	8183037	666649	36996
730	2	8516362	9020192	8768277	503831	37004
731	2	9020193	9817525	9418859	797333	36999
732	2	9817526	10632486	10225006	814961	37001
733	2	10632487	11595304	1.11139e+07	962818	37000
734	2	11595305	12109278	1.18523e+07	513974	36999
735	2	12109279	12908322	1.25088e+07	799044	37001
736	2	12908323	13717945	13313134	809623	37000
737	2	13717946	14666919	1.41924e+07	948974	36997
738	2	14666920	15527976	15097448	861057	37003
739	2	15527977	16316229	15922103	788253	37000
740	2	16316230	16939388	16627809	623159	36999
741	2	16939389	17553043	17246216	613655	37001
742	2	17553044	18090354	17821699	537311	37000
743	2	18090355	18595198	1.83428e+07	504844	36998
744	2	18595199	19172908	1.88841e+07	577710	37001
745	2	19172909	19645500	1.94092e+07	472592	36999
746	2	19645501	20227089	19936295	581589	36998
747	2	20227090	20987386	20607238	760297	37004
748	2	20987387	21392754	2.11901e+07	405368	36996
749	2	21392755	21887735	21640245	494981	37004
750	2	21887736	22348728	22118232	460993	37000
751	2	22348729	23324981	22836855	976253	37000
752	2	23324982	24125027	2.3725e+07	800046	37000
753	2	24125028	24874500	24499764	749473	37000
754	2	24874501	25521575	25198038	647075	37000
755	2	25521576	25986668	25754122	465093	36995
756	2	25986669	26364506	2.61756e+07	377838	37005
757	2	26364507	27068799	26716653	704293	37000
758	2	27068800	27723041	2.73959e+07	654242	36997
759	2	27723042	28184862	27953952	461821	37002
760	2	28184863	28973310	2.85791e+07	788448	37001
761	2	28973311	30048223	29510767	1074913	36999
762	2	30048224	30859656	30453940	811433	37001
763	2	30859657	31536352	3.1198e+07	676696	36999
764	2	31536353	32119525	31827939	583173	36999
765	2	32119526	32905501	3.25125e+07	785976	37001
766	2	32905502	33515438	33210470	609937	37001
767	2	33515439	34278935	33897187	763497	37000
768	2	34278936	34849710	34564323	570775	37000
769	2	34849711	35610713	35230212	761003	36999
770	2	35610714	36141335	3.5876e+07	530622	37001
771	2	36141336	36482022	36311679	340687	36999
772	2	36482023	37063734	3.67729e+07	581712	36998
773	2	37063735	37513473	37288604	449739	37003
774	2	37513474	38473127	3.79933e+07	959654	37000
775	2	38473128	39526900	39000014	1053773	37000
776	2	39526901	40205322	3.98661e+07	678422	37000
777	2	40205323	40958989	40582156	753667	37000
778	2	40958990	41715292	41337141	756303	37000
779	2	41715293	42588773	42152033	873481	36998
780	2	42588774	43881574	43235174	1292801	37002
781	2	43881575	44664156	4.42729e+07	782582	37000
782	2	44664157	45572900	4.51185e+07	908744	37000
783	2	45572901	46061028	4.5817e+07	488128	37000
784	2	46061029	46687672	4.63744e+07	626644	37000
785	2	46687673	47293728	4.69907e+07	606056	37000
786	2	47293729	48090919	47692324	797191	37000
787	2	48090920	48545730	48318325	454811	36979
788	2	48545731	49022177	48783954	476447	37020
789	2	49022178	50324875	4.96735e+07	1302698	37000
790	2	50324876	51655968	50990422	1331093	37001
791	2	51655969	52653985	52154977	998017	37000
792	2	52653986	53271975	5.2963e+07	617990	37000
793	2	53271976	53763231	5.35176e+07	491256	36999
794	2	53763232	54303454	54033343	540223	37001
795	2	54303455	55491668	5.48976e+07	1188214	37000
796	2	55491669	56423738	5.59577e+07	932070	37000
797	2	56423739	57245367	56834553	821629	36999
798	2	57245368	58031976	57638672	786609	37000
799	2	58031977	59042985	58537481	1011009	37001
800	2	59042986	59647367	5.93452e+07	604382	37000
801	2	59647368	60272116	59959742	624749	36997
802	2	60272117	60823389	60547753	551273	37003
803	2	60823390	61406038	61114714	582649	37000
804	2	61406039	62570046	6.1988e+07	1164008	36994
805	2	62570047	63127921	62848984	557875	37002
806	2	63127922	63415962	63271942	288041	37004
807	2	63415963	64044647	63730305	628685	37000
808	2	64044648	64487344	64265996	442697	37000
809	2	64487345	64921770	6.47046e+07	434426	36994
810	2	64921771	65675393	65298582	753623	37006
811	2	65675394	66526065	6.61007e+07	850672	37000
812	2	66526066	66942927	6.67345e+07	416862	37000
813	2	66942928	67278072	67110500	335145	37000
814	2	67278073	67657622	6.74678e+07	379550	37000
815	2	67657623	68063963	67860793	406341	37000
816	2	68063964	68422939	6.82435e+07	358976	37000
817	2	68422940	68754021	6.85885e+07	331082	37000
818	2	68754022	69108173	6.89311e+07	354152	37000
819	2	69108174	69530046	69319110	421873	37000
820	2	69530047	70140225	69835136	610179	36999
821	2	70140226	71162792	70651509	1022567	37001
822	2	71162793	71697986	7.14304e+07	535194	36996
823	2	71697987	72306796	7.20024e+07	608810	37004
824	2	72306797	72681779	72494288	374983	36998
825	2	72681780	73087967	7.28849e+07	406188	37002
826	2	73087968	73784453	7.34362e+07	696486	36999
827	2	73784454	74202483	7.39935e+07	418030	37001
828	2	74202484	74585760	74394122	383277	36988
829	2	74585761	74977121	74781441	391361	37011
830	2	74977122	75400717	7.51889e+07	423596	37000
831	2	75400718	75829284	75615001	428567	36999
832	2	75829285	76159376	7.59943e+07	330092	37002
833	2	76159377	76876689	76518033	717313	36998
834	2	76876690	77279779	7.70782e+07	403090	37000
835	2	77279780	77674503	7.74771e+07	394724	37002
836	2	77674504	78036126	77855315	361623	37000
837	2	78036127	78452566	7.82443e+07	416440	36962
838	2	78452567	78453293	78452930	727	37007
839	2	78453294	78453510	78453402	217	37005
840	2	78453511	78454116	7.84538e+07	606	37023
841	2	78454117	78454358	7.84542e+07	242	36773
842	2	78454359	78454588	7.84545e+07	230	36471
843	2	78454589	78454757	78454673	169	37657
844	2	78454758	78454927	7.84548e+07	170	37062
845	2	78454928	78455105	7.8455e+07	178	37036
846	2	78455106	78455439	7.84553e+07	334	36957
847	2	78455440	78455671	7.84556e+07	232	37035
848	2	78455672	78455783	7.84557e+07	112	36453
849	2	78455784	78455871	7.84558e+07	88	36984
850	2	78455872	78455964	78455918	93	37570
851	2	78455965	78456066	7.8456e+07	102	36760
852	2	78456067	78456191	78456129	125	37221
853	2	78456192	78456318	78456255	127	36979
854	2	78456319	78456370	7.84563e+07	52	36896
855	2	78456371	78456427	78456399	57	36552
856	2	78456428	78456563	7.84565e+07	136	37253
857	2	78456564	78456879	7.84567e+07	316	37335
858	2	78456880	78457411	7.84571e+07	532	36961
859	2	78457412	78497638	78477525	40227	36963
860	2	78497639	78498722	7.84982e+07	1084	37068
861	2	78498723	78499675	78499199	953	36835
862	2	78499676	78500885	7.85003e+07	1210	37020
863	2	78500886	78501352	78501119	467	37070
864	2	78501353	78502081	78501717	729	37008
865	2	78502082	78503271	7.85027e+07	1190	36747
866	2	78503272	78503452	78503362	181	37130
867	2	78503453	78503659	78503556	207	37022
868	2	78503660	78504491	7.85041e+07	832	37166
869	2	78504492	78504874	78504683	383	36994
870	2	78504875	78505878	7.85054e+07	1004	36988
871	2	78505879	78507270	7.85066e+07	1392	36943
872	2	78507271	78507708	7.85075e+07	438	37082
873	2	78507709	78508801	78508255	1093	36923
874	2	78508802	78509640	78509221	839	37006
875	2	78509641	78510355	78509998	715	37033
876	2	78510356	78513587	7.8512e+07	3232	37023
877	2	78513588	78514945	7.85143e+07	1358	36902
878	2	78514946	78515855	7.85154e+07	910	35730
879	2	78515856	78517141	7.85165e+07	1286	38311
880	2	78517142	78518155	7.85176e+07	1014	37068
881	2	78518156	78520477	7.85193e+07	2322	36996
882	2	78520478	78522063	7.85213e+07	1586	36874
883	2	78522064	78523020	78522542	957	37139
884	2	78523021	78527746	7.85254e+07	4726	36815
885	2	78527747	78528810	7.85283e+07	1064	37184
886	2	78528811	78529580	7.85292e+07	770	36752
887	2	78529581	78530900	7.85302e+07	1320	37214
888	2	78530901	78832053	78681477	301153	37042
889	2	78832054	79662928	79247491	830875	37000
890	2	79662929	80217801	79940365	554873	37000
891	2	80217802	80886518	80552160	668717	37000
892	2	80886519	81673010	8.12798e+07	786492	37000
893	2	81673011	82068666	8.18708e+07	395656	37000
894	2	82068667	82507231	82287949	438565	37000
895	2	82507232	83040196	82773714	532965	37000
896	2	83040197	83899711	83469954	859515	36999
897	2	83899712	84446935	8.41733e+07	547224	37001
898	2	84446936	84860816	84653876	413881	36999
899	2	84860817	85300626	8.50807e+07	439810	37001
900	2	85300627	85904145	85602386	603519	37000
901	2	85904146	86483010	86193578	578865	37000
902	2	86483011	87251524	8.68673e+07	768514	37000
903	2	87251525	88171483	87711504	919959	37000
904	2	88171484	89020399	8.85959e+07	848916	37000
905	2	89020400	89619952	89320176	599553	37000
906	2	89619953	90323876	8.99719e+07	703924	36994
907	2	90323877	90824530	9.05742e+07	500654	37000
908	2	90824531	91245028	9.10348e+07	420498	37006
909	2	91245029	91598284	9.14217e+07	353256	37000
910	2	91598285	92023079	91810682	424795	37000
911	2	92023080	92497911	9.22605e+07	474832	37000
912	2	92497912	93209243	9.28536e+07	711332	36983
913	2	93209244	94491356	93850300	1282113	37017
914	2	94491357	95367064	9.49292e+07	875708	37000
915	2	95367065	96005612	9.56863e+07	638548	36997
916	2	96005613	96985414	9.64955e+07	979802	37000
917	2	96985415	97837219	97411317	851805	37003
918	2	97837220	99069826	98453523	1232607	37000
919	2	99069827	99444225	99257026	374399	36999
920	2	99444226	100013675	9.9729e+07	569450	37001
921	2	100013676	100829505	1.00422e+08	815830	36999
922	2	100829506	101179745	1.01005e+08	350240	37001
923	2	101179746	101527697	1.01354e+08	347952	37000
924	2	101527698	101886347	1.01707e+08	358650	37000
925	2	101886348	102807238	102346793	920891	36998
926	2	102807239	103392881	103100060	585643	37002
927	2	103392882	103758415	1.03576e+08	365534	37000
928	2	103758416	104118980	103938698	360565	37000
929	2	104118981	104740156	1.0443e+08	621176	37000
930	2	104740157	105279262	1.0501e+08	539106	37000
931	2	105279263	106420044	1.0585e+08	1140782	37000
932	2	106420045	107992937	107206491	1572893	37000
933	2	107992938	108406621	1.082e+08	413684	36997
934	2	108406622	108798097	1.08602e+08	391476	37002
935	2	108798098	109073899	1.08936e+08	275802	37000
936	2	109073900	109476919	1.09275e+08	403020	37001
937	2	109476920	109907013	1.09692e+08	430094	37000
938	2	109907014	110132657	1.1002e+08	225644	36998
939	2	110132658	111038255	1.10585e+08	905598	37001
940	2	111038256	112134372	111586314	1096117	36998
941	2	112134373	112647275	112390824	512903	37003
942	2	112647276	113336262	112991769	688987	37000
943	2	113336263	113618417	113477340	282155	37000
944	2	113618418	113881850	113750134	263433	37000
945	2	113881851	114721839	114301845	839989	37000
946	2	114721840	115484466	115103153	762627	36999
947	2	115484467	116090413	115787440	605947	37000
948	2	116090414	117308750	116699582	1218337	37001
949	2	117308751	117786692	1.17548e+08	477942	37000
950	2	117786693	118134855	117960774	348163	36999
951	2	118134856	118440913	1.18288e+08	306058	37001
952	2	118440914	118879400	118660157	438487	37000
953	2	118879401	119756005	119317703	876605	37000
954	2	119756006	120579165	1.20168e+08	823160	36999
955	2	120579166	121255317	1.20917e+08	676152	37000
956	2	121255318	121907167	1.21581e+08	651850	37001
957	2	121907168	122438225	1.22173e+08	531058	36998
958	2	122438226	122891501	1.22665e+08	453276	37001
959	2	122891502	123275956	123083729	384455	37000
960	2	123275957	123851465	123563711	575509	37001
961	2	123851466	124612220	124231843	760755	37000
962	2	124612221	124998905	124805563	386685	36998
963	2	124998906	125244790	125121848	245885	37002
964	2	125244791	125555099	125399945	310309	37000
965	2	125555100	125855771	1.25705e+08	300672	37000
966	2	125855772	126161151	1.26008e+08	305380	37000
967	2	126161152	126530824	126345988	369673	37000
968	2	126530825	127056341	126793583	525517	37000
969	2	127056342	127380201	1.27218e+08	323860	37000
970	2	127380202	127783853	1.27582e+08	403652	37000
971	2	127783854	128686495	1.28235e+08	902642	36990
972	2	128686496	129215683	1.28951e+08	529188	37010
973	2	129215684	130083165	1.29649e+08	867482	37000
974	2	130083166	131019588	130551377	936423	37000
975	2	131019589	131444153	131231871	424565	37000
976	2	131444154	131891593	1.31668e+08	447440	36997
977	2	131891594	132754756	132323175	863163	36994
978	2	132754757	133547789	133151273	793033	37009
979	2	133547790	134541305	1.34045e+08	993516	36999
980	2	134541306	135139718	134840512	598413	37001
981	2	135139719	135786067	135462893	646349	36994
982	2	135786068	136464507	1.36125e+08	678440	37005
983	2	136464508	137290800	136877654	826293	37001
984	2	137290801	137896084	1.37593e+08	605284	36975
985	2	137896085	138217607	138056846	321523	37025
986	2	138217608	138621497	1.3842e+08	403890	36998
987	2	138621498	138949590	138785544	328093	37002
988	2	138949591	139288722	1.39119e+08	339132	37000
989	2	139288723	139770558	1.3953e+08	481836	37000
990	2	139770559	140209114	1.3999e+08	438556	37000
991	2	140209115	140701630	1.40455e+08	492516	37000
992	2	140701631	141195062	1.40948e+08	493432	37000
993	2	141195063	141660695	141427879	465633	36999
994	2	141660696	142168414	141914555	507719	37001
995	2	142168415	142666922	1.42418e+08	498508	37000
996	2	142666923	143031397	142849160	364475	37000
997	2	143031398	143363347	1.43197e+08	331950	36999
998	2	143363348	144103100	143733224	739753	37001
999	2	144103101	145373907	144738504	1270807	37000
1000	2	145373908	145951198	145662553	577291	37000
1001	2	145951199	147303527	146627363	1352329	37000
1002	2	147303528	148392437	1.47848e+08	1088910	37000
1003	2	148392438	149098582	148745510	706145	37000
1004	2	149098583	149543967	149321275	445385	37000
1005	2	149543968	150395122	149969545	851155	36999
1006	2	150395123	150834057	150614590	438935	37001
1007	2	150834058	151554872	151194465	720815	36999
1008	2	151554873	151903714	1.51729e+08	348842	37000
1009	2	151903715	152506493	152205104	602779	37001
1010	2	152506494	152936153	1.52721e+08	429660	37000
1011	2	152936154	154045165	1.53491e+08	1109012	37000
1012	2	154045166	154484870	154265018	439705	36998
1013	2	154484871	155070237	154777554	585367	36995
1014	2	155070238	155656510	155363374	586273	37005
1015	2	155656511	156287400	1.55972e+08	630890	37002
1016	2	156287401	156919369	156603385	631969	37000
1017	2	156919370	157924167	1.57422e+08	1004798	36997
1018	2	157924168	158696082	158310125	771915	37002
1019	2	158696083	159105909	158900996	409827	36997
1020	2	159105910	159634089	1.5937e+08	528180	37003
1021	2	159634090	160120034	159877062	485945	37001
1022	2	160120035	160547462	1.60334e+08	427428	37000
1023	2	160547463	160897947	160722705	350485	37000
1024	2	160897948	161427666	161162807	529719	37000
1025	2	161427667	162012290	1.6172e+08	584624	37000
1026	2	162012291	162397831	162205061	385541	36999
1027	2	162397832	162834182	162616007	436351	37001
1028	2	162834183	163293435	163063809	459253	36997
1029	2	163293436	163930931	1.63612e+08	637496	37000
1030	2	163930932	164922584	164426758	991653	37003
1031	2	164922585	165834376	1.65378e+08	911792	36999
1032	2	165834377	166390609	166112493	556233	37001
1033	2	166390610	166794498	166592554	403889	37000
1034	2	166794499	167355590	1.67075e+08	561092	36990
1035	2	167355591	168590935	167973263	1235345	37010
1036	2	168590936	169143754	168867345	552819	37000
1037	2	169143755	169983678	1.69564e+08	839924	37000
1038	2	169983679	170602597	170293138	618919	37000
1039	2	170602598	171980471	1.71292e+08	1377874	36999
1040	2	171980472	172722902	172351687	742431	36983
1041	2	172722903	172757613	172740258	34711	37012
1042	2	172757614	173342114	173049864	584501	37006
1043	2	173342115	174052864	1.73697e+08	710750	37000
1044	2	174052865	174735701	174394283	682837	36806
1045	2	174735702	174768557	1.74752e+08	32856	37190
1046	2	174768558	175937938	175353248	1169381	37004
1047	2	175937939	176670152	1.76304e+08	732214	36997
1048	2	176670153	178119898	1.77395e+08	1449746	37003
1049	2	178119899	178968189	178544044	848291	36999
1050	2	178968190	179490234	179229212	522045	37001
1051	2	179490235	179945167	179717701	454933	36998
1052	2	179945168	180824855	1.80385e+08	879688	37001
1053	2	180824856	181395114	181109985	570259	37000
1054	2	181395115	181902993	181649054	507879	37001
1055	2	181902994	182430216	182166605	527223	37000
1056	2	182430217	183476036	1.82953e+08	1045820	37000
1057	2	183476037	184683197	184079617	1207161	37000
1058	2	184683198	185999333	1.85341e+08	1316136	36999
1059	2	185999334	187074836	186537085	1075503	37001
1060	2	187074837	188017995	187546416	943159	37000
1061	2	188017996	188987508	188502752	969513	37000
1062	2	188987509	190140865	189564187	1153357	37000
1063	2	190140866	190922171	1.90532e+08	781306	36998
1064	2	190922172	191584371	1.91253e+08	662200	36999
1065	2	191584372	192771597	1.92178e+08	1187226	37003
1066	2	192771598	193526458	193149028	754861	36999
1067	2	193526459	194181456	1.93854e+08	654998	37000
1068	2	194181457	194798247	194489852	616791	37001
1069	2	194798248	195510570	195154409	712323	37000
1070	2	195510571	196170708	1.95841e+08	660138	36999
1071	2	196170709	196795208	1.96483e+08	624500	37001
1072	2	196795209	197715332	1.97255e+08	920124	36998
1073	2	197715333	198767927	198241630	1052595	36996
1074	2	198767928	199521002	199144465	753075	37006
1075	2	199521003	200492659	200006831	971657	37000
1076	2	200492660	201328527	2.00911e+08	835868	37000
1077	2	201328528	201970396	201649462	641869	37000
1078	2	201970397	202653279	202311838	682883	37000
1079	2	202653280	203665726	203159503	1012447	37000
1080	2	203665727	204370234	2.04018e+08	704508	36999
1081	2	204370235	204947920	2.04659e+08	577686	37001
1082	2	204947921	205631525	205289723	683605	36999
1083	2	205631526	206215327	2.05923e+08	583802	37001
1084	2	206215328	206807809	2.06512e+08	592482	37000
1085	2	206807810	207668693	2.07238e+08	860884	36999
1086	2	207668694	208131449	2.079e+08	462756	37001
1087	2	208131450	208877325	2.08504e+08	745876	37000
1088	2	208877326	209638200	209257763	760875	37000
1089	2	209638201	210198835	209918518	560635	36999
1090	2	210198836	211308953	2.10754e+08	1110118	37001
1091	2	211308954	211914482	211611718	605529	37000
1092	2	211914483	212698688	2.12307e+08	784206	37000
1093	2	212698689	213392013	213045351	693325	36999
1094	2	213392014	214156392	213774203	764379	36995
1095	2	214156393	214982063	214569228	825671	37006
1096	2	214982064	215759813	2.15371e+08	777750	36998
1097	2	215759814	216678582	216219198	918769	37000
1098	2	216678583	217551066	2.17115e+08	872484	37001
1099	2	217551067	218636981	218094024	1085915	36999
1100	2	218636982	219381122	219009052	744141	37002
1101	2	219381123	220131337	219756230	750215	37000
1102	2	220131338	220899420	220515379	768083	37000
1103	2	220899421	221458704	2.21179e+08	559284	36997
1104	2	221458705	222426914	2.21943e+08	968210	37003
1105	2	222426915	223208760	2.22818e+08	781846	36994
1106	2	223208761	224063514	2.23636e+08	854754	37004
1107	2	224063515	225008927	224536221	945413	37002
1108	2	225008928	225586297	2.25298e+08	577370	36884
1109	2	225586298	225586343	2.25586e+08	46	34014
1110	2	225586344	225586364	225586354	21	38713
1111	2	225586365	225586382	2.25586e+08	18	28777
1112	2	225586383	225586394	2.25586e+08	12	43251
1113	2	225586395	225586410	2.25586e+08	16	38559
1114	2	225586411	225586472	2.25586e+08	62	38552
1115	2	225586473	226257202	2.25922e+08	670730	37250
1116	2	226257203	227288823	226773013	1031621	37000
1117	2	227288824	227975349	2.27632e+08	686526	36999
1118	2	227975350	228701732	228338541	726383	37001
1119	2	228701733	229094297	228898015	392565	37000
1120	2	229094298	229753356	229423827	659059	36848
1121	2	229753357	229765418	2.29759e+08	12062	36807
1122	2	229765419	229766687	229766053	1269	37115
1123	2	229766688	229771810	229769249	5123	37226
1124	2	229771811	229782343	229777077	10533	36994
1125	2	229782344	229891971	2.29837e+08	109628	37005
1126	2	229891972	230411627	2.30152e+08	519656	37004
1127	2	230411628	230961829	2.30687e+08	550202	37001
1128	2	230961830	231734027	2.31348e+08	772198	37000
1129	2	231734028	232666018	232200023	931991	37000
1130	2	232666019	233074803	232870411	408785	37000
1131	2	233074804	233767893	2.33421e+08	693090	36998
1132	2	233767894	234365049	2.34066e+08	597156	36999
1133	2	234365050	235118871	2.34742e+08	753822	37003
1134	2	235118872	235594192	235356532	475321	37000
1135	2	235594193	236258189	235926191	663997	37000
1136	2	236258190	236710758	236484474	452569	36990
1137	2	236710759	237881306	2.37296e+08	1170548	37010
1138	2	237881307	237917468	2.37899e+08	36162	236
1139	3	1	1255944	627972	1255944	36997
1140	3	1255945	1891225	1573585	635281	37002
1141	3	1891226	2604155	2.24769e+06	712930	37000
1142	3	2604156	3544158	3074157	940003	36991
1143	3	3544159	4355610	3.94988e+06	811452	37009
1144	3	4355611	5444740	4.90018e+06	1089130	36997
1145	3	5444741	6278132	5.86144e+06	833392	37003
1146	3	6278133	7069224	6.67368e+06	791092	37000
1147	3	7069225	7938575	7503900	869351	36993
1148	3	7938576	8675455	8.30702e+06	736880	37007
1149	3	8675456	9328871	9.00216e+06	653416	37000
1150	3	9328872	9814624	9571748	485753	37000
1151	3	9814625	10240227	10027426	425603	37000
1152	3	10240228	11057838	10649033	817611	36998
1153	3	11057839	12110071	11583955	1052233	37001
1154	3	12110072	12765961	1.2438e+07	655890	37000
1155	3	12765962	13751914	13258938	985953	37000
1156	3	13751915	14599880	1.41759e+07	847966	36997
1157	3	14599881	15356151	14978016	756271	37004
1158	3	15356152	16314045	1.58351e+07	957894	37000
1159	3	16314046	17264814	16789430	950769	36999
1160	3	17264815	18237050	1.77509e+07	972236	37001
1161	3	18237051	18921896	1.85795e+07	684846	36997
1162	3	18921897	19949831	19435864	1027935	36995
1163	3	19949832	20760177	2.0355e+07	810346	37008
1164	3	20760178	21237922	20999050	477745	37000
1165	3	21237923	22230301	21734112	992379	36997
1166	3	22230302	23279577	2.27549e+07	1049276	37003
1167	3	23279578	24020830	23650204	741253	37000
1168	3	24020831	24856881	24438856	836051	37000
1169	3	24856882	26087871	2.54724e+07	1230990	37000
1170	3	26087872	26905065	2.64965e+07	817194	37000
1171	3	26905066	27550213	2.72276e+07	645148	36999
1172	3	27550214	28017734	27783974	467521	37000
1173	3	28017735	28734662	2.83762e+07	716928	37001
1174	3	28734663	29367872	2.90513e+07	633210	36883
1175	3	29367873	29368244	2.93681e+07	372	37110
1176	3	29368245	29369056	2.93687e+07	812	36992
1177	3	29369057	29642356	2.95057e+07	273300	37015
1178	3	29642357	30126225	29884291	483869	36495
1179	3	30126226	30126281	3.01263e+07	56	36882
1180	3	30126282	30126412	30126347	131	37474
1181	3	30126413	30513937	30320175	387525	37149
1182	3	30513938	30946770	30730354	432833	37000
1183	3	30946771	31699104	3.13229e+07	752334	36999
1184	3	31699105	32361517	32030311	662413	37001
1185	3	32361518	32896857	3.26292e+07	535340	36999
1186	3	32896858	33555640	33226249	658783	37000
1187	3	33555641	34878517	34217079	1322877	37001
1188	3	34878518	35665535	3.5272e+07	787018	37000
1189	3	35665536	36981335	3.63234e+07	1315800	37000
1190	3	36981336	37946899	3.74641e+07	965564	37000
1191	3	37946900	39252162	38599531	1305263	36996
1192	3	39252163	39720650	3.94864e+07	468488	37004
1193	3	39720651	40750297	40235474	1029647	36998
1194	3	40750298	41368180	41059239	617883	36992
1195	3	41368181	42550964	4.19596e+07	1182784	37010
1196	3	42550965	43433459	42992212	882495	37000
1197	3	43433460	43809195	4.36213e+07	375736	36999
1198	3	43809196	44227414	44018305	418219	37001
1199	3	44227415	44794672	4.4511e+07	567258	36998
1200	3	44794673	45403930	4.50993e+07	609258	37002
1201	3	45403931	45853149	45628540	449219	36998
1202	3	45853150	46330121	4.60916e+07	476972	37002
1203	3	46330122	46620100	46475111	289979	36999
1204	3	46620101	47057083	46838592	436983	37001
1205	3	47057084	47647846	47352465	590763	37000
1206	3	47647847	48798064	4.8223e+07	1150218	37000
1207	3	48798065	49424732	4.91114e+07	626668	36997
1208	3	49424733	49898272	4.96615e+07	473540	37003
1209	3	49898273	50356615	50127444	458343	37000
1210	3	50356616	50917836	50637226	561221	37000
1211	3	50917837	51015267	50966552	97431	37000
1212	3	51015268	51767495	5.13914e+07	752228	37000
1213	3	51767496	52219873	5.19937e+07	452378	37000
1214	3	52219874	52613738	52416806	393865	36999
1215	3	52613739	52977886	5.27958e+07	364148	36995
1216	3	52977887	53733045	53355466	755159	37006
1217	3	53733046	54143664	53938355	410619	37000
1218	3	54143665	54596106	5.43699e+07	452442	37000
1219	3	54596107	55287421	54941764	691315	37000
1220	3	55287422	56296453	5.57919e+07	1009032	37000
1221	3	56296454	57330893	5.68137e+07	1034440	37000
1222	3	57330894	57687291	5.75091e+07	356398	37000
1223	3	57687292	58087020	57887156	399729	36999
1224	3	58087021	58766081	58426551	679061	37000
1225	3	58766082	59260371	5.90132e+07	494290	37001
1226	3	59260372	60239385	5.97499e+07	979014	36999
1227	3	60239386	61033449	6.06364e+07	794064	36999
1228	3	61033450	61412071	6.12228e+07	378622	37002
1229	3	61412072	61804315	6.16082e+07	392244	37000
1230	3	61804316	62192989	6.19987e+07	388674	37000
1231	3	62192990	62626159	6.24096e+07	433170	37000
1232	3	62626160	63029328	62827744	403169	37000
1233	3	63029329	63867919	63448624	838591	37000
1234	3	63867920	64619340	64243630	751421	36980
1235	3	64619341	64971500	6.47954e+07	352160	37020
1236	3	64971501	66111405	65541453	1139905	37000
1237	3	66111406	66808064	66459735	696659	37000
1238	3	66808065	67895582	6.73518e+07	1087518	37000
1239	3	67895583	68854167	68374875	958585	37000
1240	3	68854168	69207272	69030720	353105	37000
1241	3	69207273	69578179	69392726	370907	37000
1242	3	69578180	70157644	69867912	579465	37000
1243	3	70157645	70566149	70361897	408505	37000
1244	3	70566150	70951303	7.07587e+07	385154	36996
1245	3	70951304	71376589	7.11639e+07	425286	37000
1246	3	71376590	71781812	71579201	405223	37004
1247	3	71781813	72282060	7.20319e+07	500248	37000
1248	3	72282061	72703302	7.24927e+07	421242	37000
1249	3	72703303	73105945	72904624	402643	37000
1250	3	73105946	73603220	73354583	497275	37000
1251	3	73603221	73965785	73784503	362565	36998
1252	3	73965786	74338375	7.41521e+07	372590	37002
1253	3	74338376	74665554	74501965	327179	36912
1254	3	74665555	74665731	74665643	177	36933
1255	3	74665732	74665776	74665754	45	36162
1256	3	74665777	74665860	7.46658e+07	84	37924
1257	3	74665861	74665958	7.46659e+07	98	37064
1258	3	74665959	74666569	74666264	611	36959
1259	3	74666570	74666877	7.46667e+07	308	36589
1260	3	74666878	74666981	7.46669e+07	104	37328
1261	3	74666982	74667030	74667006	49	36963
1262	3	74667031	74667082	7.46671e+07	52	33511
1263	3	74667083	74667246	7.46672e+07	164	40105
1264	3	74667247	74667809	74667528	563	37397
1265	3	74667810	74668268	74668039	459	36866
1266	3	74668269	74976777	74822523	308509	37286
1267	3	74976778	75488648	75232713	511871	37000
1268	3	75488649	75976085	75732367	487437	37001
1269	3	75976086	76328606	76152346	352521	37000
1270	3	76328607	76668240	7.64984e+07	339634	37000
1271	3	76668241	77034142	7.68512e+07	365902	37000
1272	3	77034143	77444329	77239236	410187	37000
1273	3	77444330	77783347	7.76138e+07	339018	36998
1274	3	77783348	78114217	7.79488e+07	330870	36998
1275	3	78114218	78538171	7.83262e+07	423954	37000
1276	3	78538172	78988871	7.87635e+07	450700	37004
1277	3	78988872	79364506	79176689	375635	37000
1278	3	79364507	79593288	7.94789e+07	228782	37000
1279	3	79593289	79868734	7.9731e+07	275446	37000
1280	3	79868735	80242302	8.00555e+07	373568	36996
1281	3	80242303	80837401	80539852	595099	37004
1282	3	80837402	81186652	81012027	349251	36739
1283	3	81186653	81194423	81190538	7771	37251
1284	3	81194424	81197506	81195965	3083	36995
1285	3	81197507	81199050	8.11983e+07	1544	36999
1286	3	81199051	81199515	81199283	465	37011
1287	3	81199516	81743396	81471456	543881	37005
1288	3	81743397	82138163	81940780	394767	37000
1289	3	82138164	82791111	8.24646e+07	652948	37000
1290	3	82791112	83373659	8.30824e+07	582548	37000
1291	3	83373660	83935156	83654408	561497	36999
1292	3	83935157	84829435	84382296	894279	37001
1293	3	84829436	85837372	85333404	1007937	36999
1294	3	85837373	86535403	86186388	698031	37001
1295	3	86535404	86981786	86758595	446383	37000
1296	3	86981787	87404997	87193392	423211	36998
1297	3	87404998	88565386	87985192	1160389	37001
1298	3	88565387	88962420	8.87639e+07	397034	37001
1299	3	88962421	89350966	8.91567e+07	388546	37000
1300	3	89350967	89692960	8.9522e+07	341994	36997
1301	3	89692961	89957169	89825065	264209	37003
1302	3	89957170	90267327	9.01122e+07	310158	37000
1303	3	90267328	90695826	90481577	428499	37000
1304	3	90695827	91150916	9.09234e+07	455090	37000
1305	3	91150917	92018720	9.15848e+07	867804	37000
1306	3	92018721	92543759	92281240	525039	36997
1307	3	92543760	93203268	92873514	659509	37001
1308	3	93203269	93916953	93560111	713685	37002
1309	3	93916954	94214002	94065478	297049	36992
1310	3	94214003	94584647	94399325	370645	37007
1311	3	94584648	94922419	9.47535e+07	337772	37001
1312	3	94922420	95290490	95106455	368071	37000
1313	3	95290491	95585877	95438184	295387	37000
1314	3	95585878	95886240	95736059	300363	37000
1315	3	95886241	96283940	9.60851e+07	397700	36999
1316	3	96283941	96729826	9.65069e+07	445886	37000
1317	3	96729827	97041160	9.68855e+07	311334	37000
1318	3	97041161	97334544	9.71879e+07	293384	37001
1319	3	97334545	97985880	9.76602e+07	651336	36999
1320	3	97985881	98479641	98232761	493761	37001
1321	3	98479642	99297780	98888711	818139	36999
1322	3	99297781	100289785	99793783	992005	37001
1323	3	100289786	101027156	100658471	737371	37000
1324	3	101027157	101813177	101420167	786021	37000
1325	3	101813178	102663376	102238277	850199	37000
1326	3	102663377	103279014	1.02971e+08	615638	37000
1327	3	103279015	103463297	103371156	184283	36899
1328	3	103463298	104282644	103872971	819347	37098
1329	3	104282645	105650300	1.04966e+08	1367656	36993
1330	3	105650301	106137766	1.05894e+08	487466	37010
1331	3	106137767	106486942	1.06312e+08	349176	37000
1332	3	106486943	106828477	106657710	341535	37000
1333	3	106828478	107080276	106954377	251799	37000
1334	3	107080277	107426753	107253515	346477	37000
1335	3	107426754	107789896	107608325	363143	37000
1336	3	107789897	108222281	108006089	432385	37000
1337	3	108222282	108698027	1.0846e+08	475746	36999
1338	3	108698028	109080511	1.08889e+08	382484	37001
1339	3	109080512	109492273	1.09286e+08	411762	37000
1340	3	109492274	109889342	109690808	397069	37000
1341	3	109889343	110510146	1.102e+08	620804	37000
1342	3	110510147	111093026	1.10802e+08	582880	37000
1343	3	111093027	111583973	111338500	490947	36999
1344	3	111583974	112251892	111917933	667919	36979
1345	3	112251893	112603948	1.12428e+08	352056	37022
1346	3	112603949	113046454	1.12825e+08	442506	37000
1347	3	113046455	113818915	113432685	772461	36998
1348	3	113818916	114325264	114072090	506349	37001
1349	3	114325265	115191266	1.14758e+08	866002	37001
1350	3	115191267	115719319	115455293	528053	37000
1351	3	115719320	116159162	115939241	439843	37000
1352	3	116159163	116498126	1.16329e+08	338964	37000
1353	3	116498127	116914772	1.16706e+08	416646	37000
1354	3	116914773	117404747	117159760	489975	37000
1355	3	117404748	118003664	117704206	598917	36995
1356	3	118003665	118496773	118250219	493109	37003
1357	3	118496774	119469328	118983051	972555	37002
1358	3	119469329	120141786	1.19806e+08	672458	37000
1359	3	120141787	120661597	120401692	519811	37000
1360	3	120661598	121735078	121198338	1073481	36999
1361	3	121735079	122565067	122150073	829989	37001
1362	3	122565068	123290971	1.22928e+08	725904	37000
1363	3	123290972	123794078	123542525	503107	37000
1364	3	123794079	124639280	1.24217e+08	845202	37000
1365	3	124639281	125162352	1.24901e+08	523072	37000
1366	3	125162353	126057246	1.2561e+08	894894	37000
1367	3	126057247	126598527	126327887	541281	36997
1368	3	126598528	127255520	126927024	656993	37002
1369	3	127255521	127522913	127389217	267393	34837
1370	3	127522914	127522942	127522928	29	34851
1371	3	127522943	127522957	127522950	15	32983
1372	3	127522958	127522980	127522969	23	44515
1373	3	127522981	127522999	127522990	19	37089
1374	3	127523000	127523009	1.27523e+08	10	34183
1375	3	127523010	127523031	1.27523e+08	22	39174
1376	3	127523032	127523033	1.27523e+08	2	6251
1377	3	127523034	127523136	127523085	103	68462
1378	3	127523137	127997706	1.2776e+08	474570	37656
1379	3	127997707	128529544	1.28264e+08	531838	36999
1380	3	128529545	129074206	1.28802e+08	544662	36998
1381	3	129074207	129585832	1.2933e+08	511626	37003
1382	3	129585833	129975194	1.29781e+08	389362	37000
1383	3	129975195	130501762	1.30238e+08	526568	37000
1384	3	130501763	131279648	1.30891e+08	777886	37000
1385	3	131279649	131994288	1.31637e+08	714640	37000
1386	3	131994289	132738858	1.32367e+08	744570	37000
1387	3	132738859	133785111	133261985	1046253	36998
1388	3	133785112	134329117	1.34057e+08	544006	37002
1389	3	134329118	134985609	1.34657e+08	656492	37000
1390	3	134985610	135775734	135380672	790125	36999
1391	3	135775735	136595751	136185743	820017	37000
1392	3	136595752	137292671	1.36944e+08	696920	37001
1393	3	137292672	137896558	137594615	603887	37000
1394	3	137896559	138346402	1.38121e+08	449844	37000
1395	3	138346403	138981494	1.38664e+08	635092	36999
1396	3	138981495	139762876	1.39372e+08	781382	36994
1397	3	139762877	140223896	1.39993e+08	461020	37007
1398	3	140223897	141098080	1.40661e+08	874184	37000
1399	3	141098081	141688666	1.41393e+08	590586	37000
1400	3	141688667	142620207	142154437	931541	37000
1401	3	142620208	143662204	143141206	1041997	36997
1402	3	143662205	144297307	143979756	635103	37003
1403	3	144297308	144957015	1.44627e+08	659708	36992
1404	3	144957016	146015836	145486426	1058821	36985
1405	3	146015837	147056870	1.46536e+08	1041034	37017
1406	3	147056871	147625837	147341354	568967	36988
1407	3	147625838	148199428	147912633	573591	37012
1408	3	148199429	148809705	148504567	610277	37006
1409	3	148809706	149693054	149251380	883349	37000
1410	3	149693055	150255677	149974366	562623	37000
1411	3	150255678	150571755	1.50414e+08	316078	37000
1412	3	150571756	151356535	1.50964e+08	784780	37000
1413	3	151356536	152038482	151697509	681947	36977
1414	3	152038483	152040138	1.52039e+08	1656	36980
1415	3	152040139	152401356	1.52221e+08	361218	37043
1416	3	152401357	152872452	1.52637e+08	471096	36998
1417	3	152872453	153270875	153071664	398423	37002
1418	3	153270876	153961487	1.53616e+08	690612	37000
1419	3	153961488	154413754	154187621	452267	36997
1420	3	154413755	154939732	1.54677e+08	525978	37001
1421	3	154939733	155853986	1.55397e+08	914254	36999
1422	3	155853987	156564719	156209353	710733	37002
1423	3	156564720	157251839	1.56908e+08	687120	36999
1424	3	157251840	157880090	157565965	628251	37002
1425	3	157880091	158725736	1.58303e+08	845646	37000
1426	3	158725737	159415572	1.59071e+08	689836	36997
1427	3	159415573	160231393	159823483	815821	37003
1428	3	160231394	161149680	160690537	918287	37000
1429	3	161149681	162178685	161664183	1029005	36999
1430	3	162178686	163143198	162660942	964513	37001
1431	3	163143199	164441588	1.63792e+08	1298390	37000
1432	3	164441589	165697015	165069302	1255427	36999
1433	3	165697016	166169745	1.65933e+08	472730	37000
1434	3	166169746	166729253	1.66449e+08	559508	37001
1435	3	166729254	167390285	1.6706e+08	661032	36999
1436	3	167390286	168302429	1.67846e+08	912144	37001
1437	3	168302430	169068760	168685595	766331	37000
1438	3	169068761	169785319	169427040	716559	37000
1439	3	169785320	170593048	170189184	807729	37000
1440	3	170593049	171087913	170840481	494865	36999
1441	3	171087914	171788961	1.71438e+08	701048	36999
1442	3	171788962	172705690	172247326	916729	37002
1443	3	172705691	173421355	173063523	715665	37000
1444	3	173421356	174195644	173808500	774289	37000
1445	3	174195645	175144593	174670119	948949	37000
1446	3	175144594	175675893	1.7541e+08	531300	36997
1447	3	175675894	176302192	175989043	626299	37002
1448	3	176302193	177074375	176688284	772183	37000
1449	3	177074376	177819874	177447125	745499	37001
1450	3	177819875	178378333	178099104	558459	36995
1451	3	178378334	179163026	178770680	784693	37004
1452	3	179163027	179790431	179476729	627405	36999
1453	3	179790432	180550155	1.8017e+08	759724	37002
1454	3	180550156	181172358	180861257	622203	36994
1455	3	181172359	181652056	1.81412e+08	479698	37004
1456	3	181652057	182215829	181933943	563773	37000
1457	3	182215830	182674287	1.82445e+08	458458	37001
1458	3	182674288	183044951	1.8286e+08	370664	37001
1459	3	183044952	183301938	183173445	256987	36998
1460	3	183301939	183659857	183480898	357919	37002
1461	3	183659858	184427244	184043551	767387	37000
1462	3	184427245	185298572	1.84863e+08	871328	37000
1463	3	185298573	185859783	185579178	561211	37000
1464	3	185859784	186441681	1.86151e+08	581898	37000
1465	3	186441682	187108784	186775233	667103	37000
1466	3	187108785	187988040	1.87548e+08	879256	37000
1467	3	187988041	188602905	188295473	614865	36992
1468	3	188602906	189213196	188908051	610291	37008
1469	3	189213197	189759028	1.89486e+08	545832	37000
1470	3	189759029	190146721	189952875	387693	36999
1471	3	190146722	190920360	190533541	773639	37000
1472	3	190920361	191290505	191105433	370145	36999
1473	3	191290506	191951344	191620925	660839	37002
1474	3	191951345	192560511	192255928	609167	37000
1475	3	192560512	193013190	192786851	452679	37000
1476	3	193013191	193409846	1.93212e+08	396656	37000
1477	3	193409847	193906500	1.93658e+08	496654	37000
1478	3	193906501	194648857	194277679	742357	36998
1479	3	194648858	195248832	194948845	599975	37002
1480	3	195248833	195856555	195552694	607723	36999
1481	3	195856556	196418064	196137310	561509	37001
1482	3	196418065	197032434	1.96725e+08	614370	37000
1483	3	197032435	198018649	197525542	986215	37000
1484	3	198018650	198632701	1.98326e+08	614052	37000
1485	3	198632702	199162198	198897450	529497	37000
1486	3	199162199	200071240	1.99617e+08	909042	36998
1487	3	200071241	200551803	200311522	480563	36999
1488	3	200551804	201083494	200817649	531691	37002
1489	3	201083495	201449242	2.01266e+08	365748	37001
1490	3	201449243	201896760	2.01673e+08	447518	37000
1491	3	201896761	202441720	2.02169e+08	544960	37000
1492	3	202441721	203033052	2.02737e+08	591332	37000
1493	3	203033053	203537793	203285423	504741	37000
1494	3	203537794	204212165	2.03875e+08	674372	36998
1495	3	204212166	204867845	2.0454e+08	655680	37001
1496	3	204867846	205340357	2.05104e+08	472512	36997
1497	3	205340358	205906529	2.05623e+08	566172	37004
1498	3	205906530	206280654	206093592	374125	37000
1499	3	206280655	207092292	2.06686e+08	811638	37000
1500	3	207092293	207492998	2.07293e+08	400706	37000
1501	3	207492999	207983197	207738098	490199	36999
1502	3	207983198	208390960	208187079	407763	37001
1503	3	208390961	208919203	208655082	528243	36998
1504	3	208919204	209620121	2.0927e+08	700918	37001
1505	3	209620122	210262683	2.09941e+08	642562	37001
1506	3	210262684	210756050	210509367	493367	35692
1507	3	210756051	210756095	210756073	45	38216
1508	3	210756096	210906467	2.10831e+08	150372	37092
1509	3	210906468	211241422	211073945	334955	37000
1510	3	211241423	211670717	211456070	429295	36966
1511	3	211670718	211670981	2.11671e+08	264	37018
1512	3	211670982	211879379	2.11775e+08	208398	37016
1513	3	211879380	212515712	212197546	636333	37000
1514	3	212515713	213409070	2.12962e+08	893358	37000
1515	3	213409071	214147773	213778422	738703	36999
1516	3	214147774	215126371	2.14637e+08	978598	37001
1517	3	215126372	215294425	2.1521e+08	168054	36797
1518	3	215294426	215922187	2.15608e+08	627762	37202
1519	3	215922188	216675329	2.16299e+08	753142	37001
1520	3	216675330	217438322	217056826	762993	37000
1521	3	217438323	218100409	217769366	662087	37000
1522	3	218100410	218594374	218347392	493965	36997
1523	3	218594375	219180434	2.18887e+08	586060	37003
1524	3	219180435	219872787	219526611	692353	37000
1525	3	219872788	220260905	2.20067e+08	388118	36999
1526	3	220260906	220610056	220435481	349151	36999
1527	3	220610057	221203601	220906829	593545	37001
1528	3	221203602	221785273	2.21494e+08	581672	37000
1529	3	221785274	222665150	222225212	879877	37001
1530	3	222665151	223272614	2.22969e+08	607464	37000
1531	3	223272615	223835781	223554198	563167	36999
1532	3	223835782	224561267	2.24199e+08	725486	37001
1533	3	224561268	225306285	2.24934e+08	745018	37000
1534	3	225306286	225852748	225579517	546463	37000
1535	3	225852749	226473857	226163303	621109	37000
1536	3	226473858	227031117	2.26752e+08	557260	37000
1537	3	227031118	227865710	227448414	834593	37000
1538	3	227865711	228260325	228063018	394615	37000
1539	3	228260326	228721662	228490994	461337	37000
1540	3	228721663	229348390	2.29035e+08	626728	37000
1541	3	229348391	230338820	2.29844e+08	990430	36990
1542	3	230338821	230960827	230649824	622007	37009
1543	3	230960828	231819553	2.3139e+08	858726	37001
1544	3	231819554	232245527	2.32033e+08	425974	25435
1545	4	1	595431	297716	595431	36998
1546	4	595432	1475009	1.03522e+06	879578	37001
1547	4	1475010	2580846	2027928	1105837	37000
1548	4	2580847	3109959	2845403	529113	37000
1549	4	3109960	3404234	3257097	294275	37000
1550	4	3404235	3960584	3.68241e+06	556350	37000
1551	4	3960585	4735131	4347858	774547	37000
1552	4	4735132	5173265	4.9542e+06	438134	36999
1553	4	5173266	5519356	5346311	346091	37001
1554	4	5519357	6247598	5.88348e+06	728242	37000
1555	4	6247599	6633385	6440492	385787	36998
1556	4	6633386	7265040	6949213	631655	37002
1557	4	7265041	7697424	7.48123e+06	432384	36996
1558	4	7697425	8005181	7851303	307757	37003
1559	4	8005182	8311105	8.15814e+06	305924	36997
1560	4	8311106	8589288	8450197	278183	37004
1561	4	8589289	8960354	8.77482e+06	371066	37000
1562	4	8960355	9304940	9.13265e+06	344586	36998
1563	4	9304941	9706555	9505748	401615	37002
1564	4	9706556	10346863	1.00267e+07	640308	37000
1565	4	10346864	10769339	1.05581e+07	422476	37000
1566	4	10769340	11422205	1.10958e+07	652866	36999
1567	4	11422206	12095163	1.17587e+07	672958	36998
1568	4	12095164	12853639	1.24744e+07	758476	37002
1569	4	12853640	13703011	1.32783e+07	849372	36999
1570	4	13703012	14161941	1.39325e+07	458930	37002
1571	4	14161942	14708925	1.44354e+07	546984	36999
1572	4	14708926	15706926	15207926	998001	37000
1573	4	15706927	16779954	1.62434e+07	1073028	37001
1574	4	16779955	17562318	1.71711e+07	782364	37000
1575	4	17562319	18352462	1.79574e+07	790144	37000
1576	4	18352463	19056641	18704552	704179	36998
1577	4	19056642	19578247	1.93174e+07	521606	37001
1578	4	19578248	20013422	19795835	435175	37001
1579	4	20013423	21040094	2.05268e+07	1026672	37000
1580	4	21040095	21891468	2.14658e+07	851374	37000
1581	4	21891469	22965976	2.24287e+07	1074508	37000
1582	4	22965977	23996933	23481455	1030957	37000
1583	4	23996934	25351978	24674456	1355045	37000
1584	4	25351979	26030872	2.56914e+07	678894	37000
1585	4	26030873	26732971	26381922	702099	37000
1586	4	26732972	27308890	27020931	575919	37000
1587	4	27308891	27700170	2.75045e+07	391280	36999
1588	4	27700171	28260282	2.79802e+07	560112	37001
1589	4	28260283	28889509	28574896	629227	37000
1590	4	28889510	29237360	29063435	347851	37000
1591	4	29237361	29602143	29419752	364783	36999
1592	4	29602144	29992285	2.97972e+07	390142	36996
1593	4	29992286	30393585	3.01929e+07	401300	37004
1594	4	30393586	30907181	3.06504e+07	513596	37001
1595	4	30907182	31432131	3.11697e+07	524950	37000
1596	4	31432132	32300700	31866416	868569	37000
1597	4	32300701	32725355	32513028	424655	36998
1598	4	32725356	33194360	32959858	469005	37002
1599	4	33194361	34237506	3.37159e+07	1043146	36999
1600	4	34237507	35207008	3.47223e+07	969502	37001
1601	4	35207009	36199480	3.57032e+07	992472	36957
1602	4	36199481	37205152	3.67023e+07	1005672	37043
1603	4	37205153	38444499	37824826	1239347	37000
1604	4	38444500	38954763	3.86996e+07	510264	36999
1605	4	38954764	39418905	3.91868e+07	464142	37001
1606	4	39418906	39954996	39686951	536091	36996
1607	4	39954997	40505767	40230382	550771	37004
1608	4	40505768	40895454	40700611	389687	37000
1609	4	40895455	41282091	41088773	386637	37000
1610	4	41282092	41601323	4.14417e+07	319232	37000
1611	4	41601324	42100511	4.18509e+07	499188	37000
1612	4	42100512	42712295	4.24064e+07	611784	37000
1613	4	42712296	43195319	4.29538e+07	483024	37000
1614	4	43195320	43886662	43540991	691343	37000
1615	4	43886663	44511373	44199018	624711	37000
1616	4	44511374	44922599	4.4717e+07	411226	36998
1617	4	44922600	45365947	4.51443e+07	443348	37002
1618	4	45365948	45637518	45501733	271571	36995
1619	4	45637519	46202671	45920095	565153	37005
1620	4	46202672	46613187	4.64079e+07	410516	37000
1621	4	46613188	46971156	46792172	357969	37000
1622	4	46971157	47401096	4.71861e+07	429940	37000
1623	4	47401097	47748730	4.75749e+07	347634	37000
1624	4	47748731	47922422	4.78356e+07	173692	37000
1625	4	47922423	48113636	4.8018e+07	191214	37000
1626	4	48113637	48442205	48277921	328569	36999
1627	4	48442206	48785369	4.86138e+07	343164	37001
1628	4	48785370	49062721	4.8924e+07	277352	36999
1629	4	49062722	49344272	49203497	281551	37001
1630	4	49344273	49667967	49506120	323695	36998
1631	4	49667968	50141991	4.9905e+07	474024	37002
1632	4	50141992	50347990	50244991	205999	36999
1633	4	50347991	50766841	50557416	418851	37001
1634	4	50766842	51505712	51136277	738871	37000
1635	4	51505713	51905724	5.17057e+07	400012	36997
1636	4	51905725	52146841	52026283	241117	37000
1637	4	52146842	52465338	52306090	318497	37002
1638	4	52465339	52787553	52626446	322215	36999
1639	4	52787554	53754765	5.32712e+07	967212	37000
1640	4	53754766	54462395	5.41086e+07	707630	36999
1641	4	54462396	54766416	54614406	304021	37002
1642	4	54766417	55139145	54952781	372729	37001
1643	4	55139146	55784682	55461914	645537	37000
1644	4	55784683	56145782	5.59652e+07	361100	36998
1645	4	56145783	56626952	5.63864e+07	481170	36999
1646	4	56626953	56983559	56805256	356607	37003
1647	4	56983560	57647586	57315573	664027	37000
1648	4	57647587	57954025	57800806	306439	37000
1649	4	57954026	58253850	58103938	299825	37000
1650	4	58253851	58563630	5.84087e+07	309780	37000
1651	4	58563631	58975567	58769599	411937	37000
1652	4	58975568	59409525	5.91925e+07	433958	37000
1653	4	59409526	59910349	5.96599e+07	500824	36999
1654	4	59910350	61162162	60536256	1251813	37001
1655	4	61162163	62286268	6.17242e+07	1124106	36999
1656	4	62286269	62622070	6.24542e+07	335802	37001
1657	4	62622071	63017887	62819979	395817	37000
1658	4	63017888	63568949	6.32934e+07	551062	37000
1659	4	63568950	64272045	6.39205e+07	703096	37000
1660	4	64272046	64683172	64477609	411127	37000
1661	4	64683173	65028531	64855852	345359	36994
1662	4	65028532	65365476	65197004	336945	37005
1663	4	65365477	65684723	65525100	319247	37001
1664	4	65684724	66587869	6.61363e+07	903146	37000
1665	4	66587870	67377451	6.69827e+07	789582	37000
1666	4	67377452	68036401	6.77069e+07	658950	37000
1667	4	68036402	68602875	6.83196e+07	566474	37000
1668	4	68602876	69258376	68930626	655501	37000
1669	4	69258377	69681279	69469828	422903	37000
1670	4	69681280	70255840	69968560	574561	37000
1671	4	70255841	70659735	70457788	403895	37000
1672	4	70659736	71524084	71091910	864349	36999
1673	4	71524085	72258646	7.18914e+07	734562	37001
1674	4	72258647	72604884	7.24318e+07	346238	37000
1675	4	72604885	72954778	7.27798e+07	349894	37000
1676	4	72954779	73513568	7.32342e+07	558790	37000
1677	4	73513569	74003927	73758748	490359	36999
1678	4	74003928	74409224	74206576	405297	37001
1679	4	74409225	74634858	7.4522e+07	225634	37000
1680	4	74634859	75084207	74859533	449349	37000
1681	4	75084208	75915193	7.54997e+07	830986	37000
1682	4	75915194	76228008	76071601	312815	36997
1683	4	76228009	76871679	76549844	643671	37002
1684	4	76871680	77193999	7.70328e+07	322320	37001
1685	4	77194000	77688576	77441288	494577	36999
1686	4	77688577	78161636	7.79251e+07	473060	37001
1687	4	78161637	78582270	7.8372e+07	420634	36999
1688	4	78582271	79324891	78953581	742621	37001
1689	4	79324892	79954332	79639612	629441	37000
1690	4	79954333	80548076	8.02512e+07	593744	37000
1691	4	80548077	80871243	80709660	323167	36999
1692	4	80871244	81233743	8.10525e+07	362500	37000
1693	4	81233744	81913019	8.15734e+07	679276	37000
1694	4	81913020	82276419	8.20947e+07	363400	37001
1695	4	82276420	82574298	82425359	297879	37000
1696	4	82574299	83059998	8.28171e+07	485700	36999
1697	4	83059999	83538798	8.32994e+07	478800	37000
1698	4	83538799	84058621	83798710	519823	36997
1699	4	84058622	84404980	84231801	346359	37004
1700	4	84404981	84833686	8.46193e+07	428706	36998
1701	4	84833687	85001496	8.49176e+07	167810	37002
1702	4	85001497	85461189	85231343	459693	37000
1703	4	85461190	85742115	8.56017e+07	280926	37000
1704	4	85742116	86036160	85889138	294045	37000
1705	4	86036161	86407292	8.62217e+07	371132	37000
1706	4	86407293	86680892	8.65441e+07	273600	37000
1707	4	86680893	87044901	86862897	364009	37000
1708	4	87044902	87405714	87225308	360813	36997
1709	4	87405715	87734814	8.75703e+07	329100	36998
1710	4	87734815	88116019	87925417	381205	37005
1711	4	88116020	88421463	8.82687e+07	305444	36999
1712	4	88421464	88720101	8.85708e+07	298638	37000
1713	4	88720102	89026888	88873495	306787	36995
1714	4	89026889	89404314	8.92156e+07	377426	37006
1715	4	89404315	89637010	8.95207e+07	232696	37000
1716	4	89637011	90192652	8.99148e+07	555642	36996
1717	4	90192653	90827974	9.05103e+07	635322	37004
1718	4	90827975	91410578	9.11193e+07	582604	37000
1719	4	91410579	91969048	9.16898e+07	558470	36993
1720	4	91969049	92449957	92209503	480909	37007
1721	4	92449958	93035027	9.27425e+07	585070	36999
1722	4	93035028	93332192	93183610	297165	37001
1723	4	93332193	93666643	93499418	334451	36992
1724	4	93666644	93998628	93832636	331985	37008
1725	4	93998629	94462708	9.42307e+07	464080	36999
1726	4	94462709	94774895	94618802	312187	36999
1727	4	94774896	95220025	9.49975e+07	445130	37001
1728	4	95220026	95534319	9.53772e+07	314294	37001
1729	4	95534320	95930441	9.57324e+07	396122	37000
1730	4	95930442	96312569	9.61215e+07	382128	37000
1731	4	96312570	96650649	9.64816e+07	338080	36998
1732	4	96650650	96889628	96770139	238979	37000
1733	4	96889629	97255735	97072682	366107	37001
1734	4	97255736	97581565	9.74187e+07	325830	37001
1735	4	97581566	97918961	9.77503e+07	337396	36999
1736	4	97918962	98245067	9.8082e+07	326106	36999
1737	4	98245068	98640036	98442552	394969	36999
1738	4	98640037	99045954	9.8843e+07	405918	37003
1739	4	99045955	99435364	9.92407e+07	389410	37000
1740	4	99435365	99822402	9.96289e+07	387038	37000
1741	4	99822403	100144720	9.99836e+07	322318	37000
1742	4	100144721	100497532	1.00321e+08	352812	36990
1743	4	100497533	100845721	100671627	348189	37009
1744	4	100845722	101148759	1.00997e+08	303038	36998
1745	4	101148760	101553023	1.01351e+08	404264	36999
1746	4	101553024	101899507	1.01726e+08	346484	37004
1747	4	101899508	102285090	102092299	385583	37000
1748	4	102285091	102699355	102492223	414265	36999
1749	4	102699356	103007677	1.02854e+08	308322	37001
1750	4	103007678	103297410	103152544	289733	36998
1751	4	103297411	103682090	1.0349e+08	384680	36988
1752	4	103682091	104139147	103910619	457057	37014
1753	4	104139148	104584860	104362004	445713	36998
1754	4	104584861	104885866	1.04735e+08	301006	37002
1755	4	104885867	105179154	1.05033e+08	293288	36998
1756	4	105179155	105472215	105325685	293061	37002
1757	4	105472216	106185599	1.05829e+08	713384	37000
1758	4	106185600	106534219	1.0636e+08	348620	36996
1759	4	106534220	106820457	1.06677e+08	286238	37003
1760	4	106820458	107095973	1.06958e+08	275516	36999
1761	4	107095974	107400375	1.07248e+08	304402	37001
1762	4	107400376	107716878	107558627	316503	37000
1763	4	107716879	107984123	107850501	267245	36998
1764	4	107984124	108385656	108184890	401533	37002
1765	4	108385657	108708085	108546871	322429	37001
1766	4	108708086	109062651	1.08885e+08	354566	36999
1767	4	109062652	109369233	1.09216e+08	306582	37000
1768	4	109369234	109602586	109485910	233353	37001
1769	4	109602587	109975404	1.09789e+08	372818	37000
1770	4	109975405	110396729	110186067	421325	37000
1771	4	110396730	110659220	110527975	262491	37000
1772	4	110659221	111008546	1.10834e+08	349326	36999
1773	4	111008547	111314694	1.11162e+08	306148	37001
1774	4	111314695	111648803	111481749	334109	36933
1775	4	111648804	111655827	1.11652e+08	7024	36757
1776	4	111655828	111685733	1.11671e+08	29906	37302
1777	4	111685734	111694053	1.1169e+08	8320	37008
1778	4	111694054	111695775	1.11695e+08	1722	37000
1779	4	111695776	111696572	111696174	797	36802
1780	4	111696573	111697000	1.11697e+08	428	37180
1781	4	111697001	111697813	111697407	813	37011
1782	4	111697814	111707192	111702503	9379	37007
1783	4	111707193	111712249	111709721	5057	37000
1784	4	111712250	111716866	111714558	4617	36973
1785	4	111716867	111732154	1.11725e+08	15288	36947
1786	4	111732155	111800336	1.11766e+08	68182	37044
1787	4	111800337	111806195	111803266	5859	37034
1788	4	111806196	111964051	1.11885e+08	157856	36996
1789	4	111964052	112386209	1.12175e+08	422158	37005
1790	4	112386210	112721561	1.12554e+08	335352	37000
1791	4	112721562	113103222	112912392	381661	36998
1792	4	113103223	113515912	1.1331e+08	412690	37003
1793	4	113515913	114125943	113820928	610031	36999
1794	4	114125944	114468173	1.14297e+08	342230	37001
1795	4	114468174	114889435	1.14679e+08	421262	37000
1796	4	114889436	115175348	115032392	285913	37000
1797	4	115175349	115490028	1.15333e+08	314680	36999
1798	4	115490029	115874213	115682121	384185	37000
1799	4	115874214	116281445	1.16078e+08	407232	36995
1800	4	116281446	116653624	116467535	372179	37006
1801	4	116653625	116919186	1.16786e+08	265562	37000
1802	4	116919187	117193913	117056550	274727	37000
1803	4	117193914	117490396	117342155	296483	37000
1804	4	117490397	117810193	117650295	319797	36998
1805	4	117810194	118110877	1.17961e+08	300684	37001
1806	4	118110878	118958457	1.18535e+08	847580	37001
1807	4	118958458	119880212	119419335	921755	37000
1808	4	119880213	120251774	1.20066e+08	371562	37000
1809	4	120251775	120552277	120402026	300503	37000
1810	4	120552278	121078223	1.20815e+08	525946	36999
1811	4	121078224	121418117	1.21248e+08	339894	37001
1812	4	121418118	121827598	121622858	409481	37000
1813	4	121827599	122159216	1.21993e+08	331618	36997
1814	4	122159217	122537400	1.22348e+08	378184	37001
1815	4	122537401	123069511	122803456	532111	37000
1816	4	123069512	124034876	123552194	965365	37002
1817	4	124034877	124668161	124351519	633285	36999
1818	4	124668162	125556521	1.25112e+08	888360	37000
1819	4	125556522	126316244	125936383	759723	37001
1820	4	126316245	127012927	126664586	696683	37000
1821	4	127012928	127532799	1.27273e+08	519872	36998
1822	4	127532800	128053142	127792971	520343	37001
1823	4	128053143	129056683	128554913	1003541	36999
1824	4	129056684	130004078	129530381	947395	37002
1825	4	130004079	131055386	1.3053e+08	1051308	36999
1826	4	131055387	131499911	131277649	444525	37000
1827	4	131499912	131979171	1.3174e+08	479260	36999
1828	4	131979172	133031948	132505560	1052777	37002
1829	4	133031949	133919967	133475958	888019	36997
1830	4	133919968	134646666	134283317	726699	37003
1831	4	134646667	135045342	1.34846e+08	398676	37000
1832	4	135045343	135554603	135299973	509261	37000
1833	4	135554604	136126497	1.35841e+08	571894	37000
1834	4	136126498	137009197	1.36568e+08	882700	37000
1835	4	137009198	137414354	137211776	405157	36998
1836	4	137414355	137787698	1.37601e+08	373344	37002
1837	4	137787699	138655677	138221688	867979	37000
1838	4	138655678	140523408	139589543	1867731	37000
1839	4	140523409	141310562	1.40917e+08	787154	37000
1840	4	141310563	142192046	1.41751e+08	881484	37000
1841	4	142192047	142748135	142470091	556089	37000
1842	4	142748136	143307089	1.43028e+08	558954	37000
1843	4	143307090	144093267	1.437e+08	786178	37000
1844	4	144093268	144549538	144321403	456271	37000
1845	4	144549539	145083573	144816556	534035	37000
1846	4	145083574	145539001	1.45311e+08	455428	36988
1847	4	145539002	146290074	145914538	751073	37009
1848	4	146290075	147151953	146721014	861879	37003
1849	4	147151954	147941765	1.47547e+08	789812	37000
1850	4	147941766	148375816	148158791	434051	36999
1851	4	148375817	148863559	148619688	487743	37001
1852	4	148863560	149293743	1.49079e+08	430184	37000
1853	4	149293744	149676347	1.49485e+08	382604	36988
1854	4	149676348	150081671	1.49879e+08	405324	37012
1855	4	150081672	150463971	1.50273e+08	382300	36999
1856	4	150463972	151175254	150819613	711283	37000
1857	4	151175255	151760579	151467917	585325	37000
1858	4	151760580	152228636	151994608	468057	37001
1859	4	152228637	153028667	152628652	800031	37000
1860	4	153028668	153541846	153285257	513179	36999
1861	4	153541847	154450809	153996328	908963	37001
1862	4	154450810	154809591	1.5463e+08	358782	36944
1863	4	154809592	155341182	155075387	531591	37056
1864	4	155341183	155773844	1.55558e+08	432662	37000
1865	4	155773845	156375999	156074922	602155	36999
1866	4	156376000	156753352	156564676	377353	36901
1867	4	156753353	156784963	156769158	31611	37098
1868	4	156784964	156786267	1.56786e+08	1304	36979
1869	4	156786268	156798123	1.56792e+08	11856	36961
1870	4	156798124	156800550	156799337	2427	37033
1871	4	156800551	156801892	1.56801e+08	1342	36985
1872	4	156801893	156830647	156816270	28755	36973
1873	4	156830648	157739860	157285254	909213	37068
1874	4	157739861	158439751	158089806	699891	37003
1875	4	158439752	158987144	158713448	547393	36998
1876	4	158987145	160287623	159637384	1300479	37002
1877	4	160287624	160964450	160626037	676827	37000
1878	4	160964451	161888432	1.61426e+08	923982	36996
1879	4	161888433	162624638	1.62257e+08	736206	37003
1880	4	162624639	163427298	1.63026e+08	802660	37001
1881	4	163427299	164292617	163859958	865319	37000
1882	4	164292618	165769428	165031023	1476811	36998
1883	4	165769429	166587316	1.66178e+08	817888	37002
1884	4	166587317	167218846	1.66903e+08	631530	36999
1885	4	167218847	167653498	1.67436e+08	434652	37001
1886	4	167653499	167977658	1.67816e+08	324160	37000
1887	4	167977659	168378211	168177935	400553	37000
1888	4	168378212	168870348	168624280	492137	36999
1889	4	168870349	169389582	1.6913e+08	519234	36999
1890	4	169389583	170041975	169715779	652393	37002
1891	4	170041976	170907763	1.70475e+08	865788	37000
1892	4	170907764	171411766	171159765	504003	37000
1893	4	171411767	172236642	1.71824e+08	824876	37000
1894	4	172236643	172408466	1.72323e+08	171824	36995
1895	4	172408467	172417279	172412873	8813	37001
1896	4	172417280	172425437	1.72421e+08	8158	36957
1897	4	172425438	172428316	172426877	2879	37047
1898	4	172428317	172434952	1.72432e+08	6636	36085
1899	4	172434953	172439705	172437329	4753	37788
1900	4	172439706	172439881	1.7244e+08	176	37050
1901	4	172439882	172445926	172442904	6045	36817
1902	4	172445927	172447061	172446494	1135	37260
1903	4	172447062	172860762	172653912	413701	37000
1904	4	172860763	173461990	1.73161e+08	601228	36999
1905	4	173461991	173988493	173725242	526503	37001
1906	4	173988494	174626801	1.74308e+08	638308	37000
1907	4	174626802	175409919	1.75018e+08	783118	37000
1908	4	175409920	175924394	175667157	514475	37000
1909	4	175924395	176484921	176204658	560527	36999
1910	4	176484922	177291424	176888173	806503	37001
1911	4	177291425	178125704	1.77709e+08	834280	37000
1912	4	178125705	178772726	1.78449e+08	647022	36998
1913	4	178772727	179270535	179021631	497809	37001
1914	4	179270536	179533719	1.79402e+08	263184	36997
1915	4	179533720	180090426	179812073	556707	37002
1916	4	180090427	180658188	1.80374e+08	567762	37002
1917	4	180658189	181572133	181115161	913945	36998
1918	4	181572134	182121392	181846763	549259	37002
1919	4	182121393	182852639	182487016	731247	36999
1920	4	182852640	183358934	183105787	506295	37001
1921	4	183358935	184093045	183725990	734111	36999
1922	4	184093046	185000292	184546669	907247	36994
1923	4	185000293	185953676	1.85477e+08	953384	37006
1924	4	185953677	186762246	1.86358e+08	808570	37001
1925	4	186762247	187535284	1.87149e+08	773038	37000
1926	4	187535285	188615948	1.88076e+08	1080664	37000
1927	4	188615949	188868882	1.88742e+08	252934	37000
1928	4	188868883	189366774	1.89118e+08	497892	36999
1929	4	189366775	189775464	1.89571e+08	408690	37001
1930	4	189775465	190550052	1.90163e+08	774588	37000
1931	4	190550053	191112457	190831255	562405	37000
1932	4	191112458	191572669	1.91343e+08	460212	37000
1933	4	191572670	192310288	191941479	737619	37000
1934	4	192310289	192774114	1.92542e+08	463826	37000
1935	4	192774115	193407585	193090850	633471	36999
1936	4	193407586	194061867	1.93735e+08	654282	37000
1937	4	194061868	194661401	1.94362e+08	599534	36998
1938	4	194661402	195102313	1.94882e+08	440912	37002
1939	4	195102314	195729451	1.95416e+08	627138	37001
1940	4	195729452	196129707	1.9593e+08	400256	37000
1941	4	196129708	196804825	1.96467e+08	675118	37000
1942	4	196804826	197796742	197300784	991917	36995
1943	4	197796743	198307760	1.98052e+08	511018	36859
1944	4	198307761	198765941	198536851	458181	37146
1945	4	198765942	199947538	199356740	1181597	36999
1946	4	199947539	200547212	2.00247e+08	599674	36991
1947	4	200547213	201166654	2.00857e+08	619442	37009
1948	4	201166655	201966701	201566678	800047	37000
1949	4	201966702	202519787	2.02243e+08	553086	37000
1950	4	202519788	202845790	202682789	326003	37001
1951	4	202845791	203251349	203048570	405559	36999
1952	4	203251350	203788497	2.0352e+08	537148	37001
1953	4	203788498	204253760	204021129	465263	36998
1954	4	204253761	204750725	204502243	496965	36999
1955	4	204750726	205379013	2.05065e+08	628288	37003
1956	4	205379014	205539202	205459108	160189	36999
1957	4	205539203	205850894	2.05695e+08	311692	36999
1958	4	205850895	206190466	2.06021e+08	339572	37001
1959	4	206190467	206723560	2.06457e+08	533094	37001
1960	4	206723561	207197946	2.06961e+08	474386	36986
1961	4	207197947	207198691	207198319	745	36991
1962	4	207198692	207369387	2.07284e+08	170696	37023
1963	4	207369388	207695452	207532420	326065	37000
1964	4	207695453	208105828	2.07901e+08	410376	36999
1965	4	208105829	208466192	2.08286e+08	360364	37001
1966	4	208466193	209079071	208772632	612879	36998
1967	4	209079072	209420898	209249985	341827	37002
1968	4	209420899	210112158	2.09767e+08	691260	37000
1969	4	210112159	210847642	2.1048e+08	735484	37000
1970	4	210847643	211304773	211076208	457131	37000
1971	4	211304774	211561700	211433237	256927	36998
1972	4	211561701	211935959	211748830	374259	36997
1973	4	211935960	212759273	2.12348e+08	823314	37005
1974	4	212759274	213440961	2.131e+08	681688	36997
1975	4	213440962	214034105	2.13738e+08	593144	37002
1976	4	214034106	214353081	2.14194e+08	318976	36995
1977	4	214353082	214670493	2.14512e+08	317412	37006
1978	4	214670494	214952300	214811397	281807	36999
1979	4	214952301	215379619	215165960	427319	37001
1980	4	215379620	215972135	2.15676e+08	592516	36999
1981	4	215972136	216349163	2.16161e+08	377028	37000
1982	4	216349164	216734230	216541697	385067	37001
1983	4	216734231	217246001	216990116	511771	37000
1984	4	217246002	217610902	217428452	364901	37000
1985	4	217610903	218015733	217813318	404831	37000
1986	4	218015734	218348645	2.18182e+08	332912	37000
1987	4	218348646	218771529	2.1856e+08	422884	36999
1988	4	218771530	219221267	2.18996e+08	449738	37001
1989	4	219221268	219583833	2.19403e+08	362566	36999
1990	4	219583834	220052001	2.19818e+08	468168	37000
1991	4	220052002	220681030	220366516	629029	36997
1992	4	220681031	221123078	2.20902e+08	442048	37004
1993	4	221123079	221703702	2.21413e+08	580624	36998
1994	4	221703703	222387774	2.22046e+08	684072	37002
1995	4	222387775	222829042	2.22608e+08	441268	36999
1996	4	222829043	223589349	223209196	760307	37001
1997	4	223589350	224071389	2.2383e+08	482040	37000
1998	4	224071390	224531408	224301399	460019	36998
[truncated: 1,993 more rows]
