# Supplementary material for: Single nucleus sequencing reveals spermatid chromosome fragmentation as a possible cause of maize haploid induction
Source: Nat Commun. 2017 Oct 23;8:991. doi: 10.1038/s41467-017-00969-8 (PMC5653662; doi:10.1038/s41467-017-00969-8)
Supplement: Supplementary file 14 — Data 11 [file 41467_2017_969_MOESM14_ESM.xlsx]

## Sheet: Supplementary Data 11
Supplementary Data 11 | Windows defined for CNV calling of CHOI3 single nucleus sequencing data
Bin	Chr	Pos1	Pos2	Median_pos	Length	Total_Read_amount
1	1	1	235304	117652	235304	17994
2	1	235305	253892	244598	18588	18002
3	1	253893	619350	436622	365458	18003
4	1	619351	1147695	883523	528345	18000
5	1	1147696	1507235	1.32747e+06	359540	18000
6	1	1507236	1942333	1.72478e+06	435098	17999
7	1	1942334	2427975	2.18515e+06	485642	18000
8	1	2427976	3172185	2.80008e+06	744210	18001
9	1	3172186	3832746	3502466	660561	18000
10	1	3832747	4279492	4.05612e+06	446746	17995
11	1	4279493	4900824	4.59016e+06	621332	18005
12	1	4900825	5824579	5362702	923755	18000
13	1	5824580	6809059	6.31682e+06	984480	18000
14	1	6809060	7600761	7.20491e+06	791702	17999
15	1	7600762	8086794	7843778	486033	18001
16	1	8086795	8755040	8.42092e+06	668246	17999
17	1	8755041	9503895	9129468	748855	18001
18	1	9503896	10391862	9947879	887967	17998
19	1	10391863	10956325	10674094	564463	18002
20	1	10956326	11589526	11272926	633201	18000
21	1	11589527	12180921	11885224	591395	17999
22	1	12180922	12909698	12545310	728777	18000
23	1	12909699	13513337	13211518	603639	18001
24	1	13513338	14099493	1.38064e+07	586156	18000
25	1	14099494	14603182	14351338	503689	18000
26	1	14603183	15270719	14936951	667537	18000
27	1	15270720	15740042	15505381	469323	18000
28	1	15740043	16620845	16180444	880803	17999
29	1	16620846	17343586	16982216	722741	18001
30	1	17343587	18120927	17732257	777341	17999
31	1	18120928	18526991	1.8324e+07	406064	18001
32	1	18526992	19025667	1.87763e+07	498676	18000
33	1	19025668	19790475	1.94081e+07	764808	18000
34	1	19790476	20690608	20240542	900133	17999
35	1	20690609	21267257	20978933	576649	18001
36	1	21267258	22197355	2.17323e+07	930098	18000
37	1	22197356	22894258	22545807	696903	17998
38	1	22894259	23644388	2.32693e+07	750130	18002
39	1	23644389	24063450	2.38539e+07	419062	18000
40	1	24063451	24619550	2.43415e+07	556100	17999
41	1	24619551	24792943	24706247	173393	17764
42	1	24792944	25021037	2.4907e+07	228094	18237
43	1	25021038	25398313	2.52097e+07	377276	17997
44	1	25398314	25696615	2.55475e+07	298302	18003
45	1	25696616	26431468	26064042	734853	18000
46	1	26431469	27074238	2.67529e+07	642770	17998
47	1	27074239	27847712	2.7461e+07	773474	18002
48	1	27847713	28303785	28075749	456073	18000
49	1	28303786	28924816	28614301	621031	18000
50	1	28924817	30096407	29510612	1171591	17996
51	1	30096408	31076154	30586281	979747	18004
52	1	31076155	31590578	3.13334e+07	514424	18000
53	1	31590579	32207563	31899071	616985	18000
54	1	32207564	32733413	3.24705e+07	525850	17999
55	1	32733414	33866336	33299875	1132923	18001
56	1	33866337	34664089	34265213	797753	18000
57	1	34664090	35809608	35236849	1145519	17999
58	1	35809609	36535079	36172344	725471	18001
59	1	36535080	37290798	36912939	755719	18000
60	1	37290799	37680887	37485843	390089	18000
61	1	37680888	38123919	3.79024e+07	443032	17999
62	1	38123920	38529639	3.83268e+07	405720	18001
63	1	38529640	39104626	38817133	574987	18000
64	1	39104627	40097981	39601304	993355	18000
65	1	40097982	40511135	4.03046e+07	413154	18000
66	1	40511136	41485554	40998345	974419	18000
67	1	41485555	42131913	41808734	646359	18000
68	1	42131914	42493108	42312511	361195	18000
69	1	42493109	43527600	4.30104e+07	1034492	18000
70	1	43527601	44540377	44033989	1012777	18000
71	1	44540378	45337927	4.49392e+07	797550	17999
72	1	45337928	46015557	4.56767e+07	677630	18001
73	1	46015558	46763870	46389714	748313	18000
74	1	46763871	47687459	47225665	923589	18000
75	1	47687460	48919783	4.83036e+07	1232324	18000
76	1	48919784	49272922	49096353	353139	18000
77	1	49272923	49776298	4.95246e+07	503376	18000
78	1	49776299	50336376	5.00563e+07	560078	18000
79	1	50336377	51213046	5.07747e+07	876670	18000
80	1	51213047	52333543	51773295	1120497	18000
81	1	52333544	52910698	52622121	577155	18000
82	1	52910699	53408488	5.31596e+07	497790	18000
83	1	53408489	54454330	5.39314e+07	1045842	17997
84	1	54454331	55184862	5.48196e+07	730532	18002
85	1	55184863	55607563	55396213	422701	18001
86	1	55607564	56173411	5.58905e+07	565848	18000
87	1	56173412	56854510	56513961	681099	18000
88	1	56854511	57430334	5.71424e+07	575824	18000
89	1	57430335	57847560	5.76389e+07	417226	18000
90	1	57847561	58478712	5.81631e+07	631152	18000
91	1	58478713	59090353	58784533	611641	18000
92	1	59090354	59945885	5.95181e+07	855532	18000
93	1	59945886	60534629	6.02403e+07	588744	18000
94	1	60534630	61028985	6.07818e+07	494356	18000
95	1	61028986	61516223	6.12726e+07	487238	18000
96	1	61516224	62274842	61895533	758619	18000
97	1	62274843	63326521	62800682	1051679	17999
98	1	63326522	64036308	63681415	709787	17999
99	1	64036309	64446180	6.42412e+07	409872	18001
100	1	64446181	65144029	64795105	697849	18001
101	1	65144030	66179039	6.56615e+07	1035010	17998
102	1	66179040	67112424	66645732	933385	18002
103	1	67112425	67400950	6.72567e+07	288526	18000
104	1	67400951	68003500	6.77022e+07	602550	18000
105	1	68003501	68799165	68401333	795665	18000
106	1	68799166	69103359	6.89513e+07	304194	18000
107	1	69103360	69557023	6.93302e+07	453664	18000
108	1	69557024	70034544	69795784	477521	18000
109	1	70034545	70797016	7.04158e+07	762472	18000
110	1	70797017	71438143	71117580	641127	17999
111	1	71438144	72470290	71954217	1032147	18001
112	1	72470291	73334405	72902348	864115	18000
113	1	73334406	74071530	73702968	737125	18000
114	1	74071531	74527062	7.42993e+07	455532	18000
115	1	74527063	75526567	75026815	999505	18000
116	1	75526568	75666531	7.55965e+07	139964	17991
117	1	75666532	75666684	75666608	153	17730
118	1	75666685	75666690	7.56667e+07	6	15913
119	1	75666691	75666696	7.56667e+07	6	18610
120	1	75666697	75666714	7.56667e+07	18	19308
121	1	75666715	75666820	7.56668e+07	106	17609
122	1	75666821	75666836	7.56668e+07	16	14595
123	1	75666837	75666862	7.56668e+07	26	20265
124	1	75666863	75666870	7.56669e+07	8	18506
125	1	75666871	75666879	75666875	9	17657
126	1	75666880	75666891	7.56669e+07	12	18689
127	1	75666892	75666903	7.56669e+07	12	17912
128	1	75666904	75666914	75666909	11	18821
129	1	75666915	75666923	75666919	9	17303
130	1	75666924	75666931	7.56669e+07	8	18573
131	1	75666932	75666939	7.56669e+07	8	17747
132	1	75666940	75666949	7.56669e+07	10	18396
133	1	75666950	75666990	75666970	41	18034
134	1	75666991	75667089	75667040	99	16994
135	1	75667090	75667128	75667109	39	17363
136	1	75667129	75667130	7.56671e+07	2	12408
137	1	75667131	76407076	7.60371e+07	739946	25576
138	1	76407077	77018981	76713029	611905	18000
139	1	77018982	77633832	77326407	614851	18000
140	1	77633833	77988552	7.78112e+07	354720	18000
141	1	77988553	78660486	7.83245e+07	671934	17999
142	1	78660487	79015784	7.88381e+07	355298	18000
143	1	79015785	79454071	79234928	438287	17999
144	1	79454072	80092238	79773155	638167	18001
145	1	80092239	81345684	8.0719e+07	1253446	18001
146	1	81345685	82302564	8.18241e+07	956880	18000
147	1	82302565	83350320	8.28264e+07	1047756	18000
148	1	83350321	84481972	8.39161e+07	1131652	18000
149	1	84481973	85076899	84779436	594927	18000
150	1	85076900	85379853	8.52284e+07	302954	18000
151	1	85379854	85771022	85575438	391169	18000
152	1	85771023	86291677	86031350	520655	18000
153	1	86291678	87303812	86797745	1012135	17998
154	1	87303813	87995514	8.76497e+07	691702	18002
155	1	87995515	88321026	8.81583e+07	325512	18000
156	1	88321027	88828167	88574597	507141	18000
157	1	88828168	89449763	8.9139e+07	621596	18000
158	1	89449764	89849321	8.96495e+07	399558	18000
159	1	89849322	90370599	9.011e+07	521278	17999
160	1	90370600	90803145	9.05869e+07	432546	18001
161	1	90803146	91485111	9.11441e+07	681966	18000
162	1	91485112	92029466	91757289	544355	17998
163	1	92029467	92438007	92233737	408541	18002
164	1	92438008	93287634	92862821	849627	18000
165	1	93287635	93588606	9.34381e+07	300972	17996
166	1	93588607	94195483	93892045	606877	18004
167	1	94195484	95042075	9.46188e+07	846592	18000
168	1	95042076	96255222	95648649	1213147	18000
169	1	96255223	97038115	96646669	782893	17999
170	1	97038116	97418916	97228516	380801	18001
171	1	97418917	98037147	97728032	618231	18000
172	1	98037148	98488065	9.82626e+07	450918	18000
173	1	98488066	98928070	98708068	440005	18000
174	1	98928071	99359348	9.91437e+07	431278	18000
175	1	99359349	99838245	99598797	478897	18000
176	1	99838246	101053617	1.00446e+08	1215372	18000
177	1	101053618	101498518	101276068	444901	18000
178	1	101498519	101847408	1.01673e+08	348890	18000
179	1	101847409	102673441	102260425	826033	18000
180	1	102673442	103497922	103085682	824481	18000
181	1	103497923	104046380	1.03772e+08	548458	18000
182	1	104046381	104947897	104497139	901517	17999
183	1	104947898	105775244	105361571	827347	17999
184	1	105775245	106166437	105970841	391193	18002
185	1	106166438	106871881	1.06519e+08	705444	17999
186	1	106871882	107408409	1.0714e+08	536528	18001
187	1	107408410	108111393	1.0776e+08	702984	18000
188	1	108111394	108577184	108344289	465791	17999
189	1	108577185	108892314	1.08735e+08	315130	18001
190	1	108892315	109277538	1.09085e+08	385224	18000
191	1	109277539	109717836	1.09498e+08	440298	17995
192	1	109717837	110121601	109919719	403765	18005
193	1	110121602	111093813	1.10608e+08	972212	18000
194	1	111093814	111595090	111344452	501277	18000
195	1	111595091	112133631	111864361	538541	18000
196	1	112133632	112818676	112476154	685045	18000
197	1	112818677	113101953	112960315	283277	18000
198	1	113101954	113533731	1.13318e+08	431778	18000
199	1	113533732	113936888	113735310	403157	17998
200	1	113936889	114862433	114399661	925545	18002
201	1	114862434	115724740	115293587	862307	18000
202	1	115724741	116385982	1.16055e+08	661242	18000
203	1	116385983	117002932	1.16694e+08	616950	18000
204	1	117002933	117563116	1.17283e+08	560184	18000
205	1	117563117	117987474	1.17775e+08	424358	18000
206	1	117987475	118486980	1.18237e+08	499506	18000
207	1	118486981	118908661	118697821	421681	17998
208	1	118908662	119274875	1.19092e+08	366214	18002
209	1	119274876	120160150	119717513	885275	18000
210	1	120160151	120637999	120399075	477849	18000
211	1	120638000	121033221	1.20836e+08	395222	17999
212	1	121033222	121372336	121202779	339115	18001
213	1	121372337	121893085	121632711	520749	17998
214	1	121893086	122297051	1.22095e+08	403966	18002
215	1	122297052	122693204	122495128	396153	17997
216	1	122693205	122980941	122837073	287737	18003
217	1	122980942	123338580	123159761	357639	18000
218	1	123338581	123745962	1.23542e+08	407382	18000
219	1	123745963	124113960	1.2393e+08	367998	18000
220	1	124113961	124469305	124291633	355345	18000
221	1	124469306	124816822	124643064	347517	18000
222	1	124816823	125162091	124989457	345269	18000
223	1	125162092	125492298	125327195	330207	18000
224	1	125492299	125890132	1.25691e+08	397834	18000
225	1	125890133	126217029	126053581	326897	18000
226	1	126217030	126584311	1.26401e+08	367282	18000
227	1	126584312	126898127	1.26741e+08	313816	18000
228	1	126898128	127264866	127081497	366739	18000
229	1	127264867	127580569	127422718	315703	17998
230	1	127580570	127946216	127763393	365647	18001
231	1	127946217	128332634	1.28139e+08	386418	18001
232	1	128332635	128601383	128467009	268749	18000
233	1	128601384	128986073	1.28794e+08	384690	18000
234	1	128986074	129347343	1.29167e+08	361270	18000
235	1	129347344	129654509	1.29501e+08	307166	18000
236	1	129654510	129919805	1.29787e+08	265296	18000
237	1	129919806	130315728	130117767	395923	18000
238	1	130315729	130621570	1.30469e+08	305842	18000
239	1	130621571	130892427	130756999	270857	18000
240	1	130892428	131201352	131046890	308925	17999
241	1	131201353	131539693	131370523	338341	18001
242	1	131539694	131953716	131746705	414023	18000
243	1	131953717	132315781	132134749	362065	18000
244	1	132315782	132694562	132505172	378781	18000
245	1	132694563	133022996	1.32859e+08	328434	17998
246	1	133022997	133420326	1.33222e+08	397330	18002
247	1	133420327	133848973	133634650	428647	18000
248	1	133848974	134223784	134036379	374811	18000
249	1	134223785	134555703	134389744	331919	17999
250	1	134555704	135012195	1.34784e+08	456492	18001
251	1	135012196	135418929	1.35216e+08	406734	18000
252	1	135418930	135801708	135610319	382779	17999
253	1	135801709	136184602	1.35993e+08	382894	18001
254	1	136184603	136539186	1.36362e+08	354584	18000
255	1	136539187	136894514	1.36717e+08	355328	18000
256	1	136894515	137264116	1.37079e+08	369602	18000
257	1	137264117	137645702	1.37455e+08	381586	18000
258	1	137645703	138020430	1.37833e+08	374728	18000
259	1	138020431	138399889	138210160	379459	17999
260	1	138399890	138811749	1.38606e+08	411860	18001
261	1	138811750	139227718	139019734	415969	17998
262	1	139227719	139587855	139407787	360137	18001
263	1	139587856	139973951	1.39781e+08	386096	18001
264	1	139973952	140816400	140395176	842449	18000
265	1	140816401	141494296	1.41155e+08	677896	17999
266	1	141494297	142158330	1.41826e+08	664034	18001
267	1	142158331	142729705	142444018	571375	17998
268	1	142729706	143199906	142964806	470201	18002
269	1	143199907	143760169	143480038	560263	17999
270	1	143760170	144242313	1.44001e+08	482144	18001
271	1	144242314	144970230	144606272	727917	17999
272	1	144970231	145879414	1.45425e+08	909184	18001
273	1	145879415	146441771	146160593	562357	18000
274	1	146441772	146868032	146654902	426261	18000
275	1	146868033	147273981	147071007	405949	18000
276	1	147273982	147954951	1.47614e+08	680970	17997
277	1	147954952	148471903	1.48213e+08	516952	18003
278	1	148471904	149059493	1.48766e+08	587590	17999
279	1	149059494	149612172	149335833	552679	18001
280	1	149612173	150035278	1.49824e+08	423106	18000
281	1	150035279	150439196	1.50237e+08	403918	18000
282	1	150439197	150775339	150607268	336143	17999
283	1	150775340	151133216	150954278	357877	17999
284	1	151133217	151509874	1.51322e+08	376658	18002
285	1	151509875	151805220	1.51658e+08	295346	18000
286	1	151805221	152141290	1.51973e+08	336070	18000
287	1	152141291	152392891	152267091	251601	17767
288	1	152392892	153438766	152915829	1045875	18233
289	1	153438767	154146123	153792445	707357	18000
290	1	154146124	154846636	154496380	700513	18000
291	1	154846637	155150235	154998436	303599	18000
292	1	155150236	156103896	155627066	953661	18000
293	1	156103897	156637300	1.56371e+08	533404	18000
294	1	156637301	157050644	1.56844e+08	413344	18000
295	1	157050645	157486115	157268380	435471	18000
296	1	157486116	157865065	1.57676e+08	378950	17989
297	1	157865066	158395606	158130336	530541	18011
298	1	158395607	158893126	1.58644e+08	497520	18000
299	1	158893127	159399329	159146228	506203	18000
300	1	159399330	159774406	159586868	375077	18000
301	1	159774407	160190942	1.59983e+08	416536	18000
302	1	160190943	160525546	1.60358e+08	334604	18000
303	1	160525547	161190226	1.60858e+08	664680	18000
304	1	161190227	161976301	161583264	786075	17999
305	1	161976302	162555882	162266092	579581	18001
306	1	162555883	162969674	1.62763e+08	413792	17998
307	1	162969675	163573623	163271649	603949	18002
308	1	163573624	163852681	1.63713e+08	279058	17998
309	1	163852682	164659857	1.64256e+08	807176	18002
310	1	164659858	165454043	1.65057e+08	794186	18000
311	1	165454044	165985814	165719929	531771	18000
312	1	165985815	166365714	1.66176e+08	379900	18000
313	1	166365715	166749414	1.66558e+08	383700	18000
314	1	166749415	167445253	167097334	695839	18000
315	1	167445254	167824388	167634821	379135	17999
316	1	167824389	168590034	1.68207e+08	765646	18001
317	1	168590035	169078030	1.68834e+08	487996	18000
318	1	169078031	169657978	1.69368e+08	579948	18000
319	1	169657979	170296865	169977422	638887	18000
320	1	170296866	171135703	1.70716e+08	838838	18000
321	1	171135704	171521623	1.71329e+08	385920	17999
322	1	171521624	172125156	171823390	603533	18001
323	1	172125157	172503345	172314251	378189	18000
324	1	172503346	173276503	1.7289e+08	773158	17999
325	1	173276504	174016799	1.73647e+08	740296	18001
326	1	174016800	174980362	174498581	963563	18000
327	1	174980363	176028359	175504361	1047997	18000
328	1	176028360	176823919	1.76426e+08	795560	18000
329	1	176823920	177398501	1.77111e+08	574582	18000
330	1	177398502	177869306	177633904	470805	18000
331	1	177869307	178662434	1.78266e+08	793128	18000
332	1	178662435	179004547	178833491	342113	18000
333	1	179004548	179417005	1.79211e+08	412458	18000
334	1	179417006	179990525	1.79704e+08	573520	18000
335	1	179990526	180762133	1.80376e+08	771608	18000
336	1	180762134	181669466	181215800	907333	18000
337	1	181669467	182311602	1.81991e+08	642136	18000
338	1	182311603	183386638	1.82849e+08	1075036	18000
339	1	183386639	183944746	1.83666e+08	558108	17999
340	1	183944747	184733618	1.84339e+08	788872	18001
341	1	184733619	186237809	185485714	1504191	18000
342	1	186237810	187337410	186787610	1099601	17999
343	1	187337411	188107936	1.87723e+08	770526	18001
344	1	188107937	188500091	188304014	392155	17999
345	1	188500092	188865557	1.88683e+08	365466	18001
346	1	188865558	189379001	1.89122e+08	513444	18000
347	1	189379002	190369703	1.89874e+08	990702	18000
348	1	190369704	191228396	190799050	858693	18000
349	1	191228397	192187661	191708029	959265	18000
350	1	192187662	192539035	1.92363e+08	351374	18000
351	1	192539036	192951316	192745176	412281	18000
352	1	192951317	194068462	1.9351e+08	1117146	18000
353	1	194068463	194570565	194319514	502103	18000
354	1	194570566	195255869	1.94913e+08	685304	18000
355	1	195255870	195911657	1.95584e+08	655788	17999
356	1	195911658	196480008	196195833	568351	18001
357	1	196480009	197084948	1.96782e+08	604940	18000
358	1	197084949	197766208	1.97426e+08	681260	18000
359	1	197766209	198768335	198267272	1002127	18000
360	1	198768336	199834078	199301207	1065743	18000
361	1	199834079	201053998	2.00444e+08	1219920	18000
362	1	201053999	202040058	2.01547e+08	986060	18000
363	1	202040059	202752879	202396469	712821	18000
364	1	202752880	203339563	2.03046e+08	586684	18000
365	1	203339564	203946578	203643071	607015	17997
366	1	203946579	204363509	204155044	416931	18001
367	1	204363510	204843846	204603678	480337	18001
368	1	204843847	205456894	2.0515e+08	613048	18001
369	1	205456895	205827891	205642393	370997	18000
370	1	205827892	206422669	2.06125e+08	594778	18000
371	1	206422670	207173141	2.06798e+08	750472	18000
372	1	207173142	207635310	207404226	462169	18000
373	1	207635311	208283762	2.0796e+08	648452	18000
374	1	208283763	209085952	2.08685e+08	802190	18000
375	1	209085953	209564025	209324989	478073	18000
376	1	209564026	210170940	209867483	606915	17999
377	1	210170941	210838827	210504884	667887	18000
378	1	210838828	211448902	211143865	610075	18001
379	1	211448903	211926863	211687883	477961	18000
380	1	211926864	212617851	2.12272e+08	690988	17999
381	1	212617852	213729754	213173803	1111903	18001
382	1	213729755	214304761	214017258	575007	17998
383	1	214304762	214586447	2.14446e+08	281686	18002
384	1	214586448	215261981	2.14924e+08	675534	18000
385	1	215261982	215697060	215479521	435079	18000
386	1	215697061	216112856	2.15905e+08	415796	18000
387	1	216112857	216888715	216500786	775859	18000
388	1	216888716	217548938	217218827	660223	18000
389	1	217548939	217910925	217729932	361987	18000
390	1	217910926	218476745	2.18194e+08	565820	18000
391	1	218476746	219077268	218777007	600523	18000
392	1	219077269	219661153	219369211	583885	17999
393	1	219661154	219914651	2.19788e+08	253498	18001
394	1	219914652	220303203	2.20109e+08	388552	18000
395	1	220303204	220773843	2.20539e+08	470640	17998
396	1	220773844	221632224	221203034	858381	18002
397	1	221632225	221918673	221775449	286449	15682
398	1	221918674	221918736	221918705	63	19811
399	1	221918737	221918763	221918750	27	17357
400	1	221918764	221918780	221918772	17	18404
401	1	221918781	221918809	221918795	29	18676
402	1	221918810	221918845	2.21919e+08	36	17884
403	1	221918846	222012726	221965786	93881	18186
404	1	222012727	222652040	2.22332e+08	639314	18000
405	1	222652041	223402651	223027346	750611	18000
406	1	223402652	224033384	223718018	630733	18000
407	1	224033385	224715944	2.24375e+08	682560	18000
408	1	224715945	225382127	225049036	666183	18000
409	1	225382128	225871124	225626626	488997	18000
410	1	225871125	226819352	2.26345e+08	948228	18000
411	1	226819353	227519355	227169354	700003	18000
412	1	227519356	228009945	2.27765e+08	490590	17999
413	1	228009946	228461698	228235822	451753	18001
414	1	228461699	229162743	228812221	701045	18000
415	1	229162744	229544161	2.29353e+08	381418	18000
416	1	229544162	229966746	229755454	422585	18000
417	1	229966747	230542948	2.30255e+08	576202	17999
418	1	230542949	231450266	2.30997e+08	907318	17999
419	1	231450267	231762708	2.31606e+08	312442	18002
420	1	231762709	232384850	2.32074e+08	622142	18000
421	1	232384851	233033036	2.32709e+08	648186	18000
422	1	233033037	233461007	233247022	427971	18000
423	1	233461008	234204310	233832659	743303	18000
424	1	234204311	234524794	2.34365e+08	320484	17927
425	1	234524795	234526092	2.34525e+08	1298	18070
426	1	234526093	234529167	234527630	3075	17810
427	1	234529168	234529179	2.34529e+08	12	13722
428	1	234529180	234529189	2.34529e+08	10	21837
429	1	234529190	234529201	2.34529e+08	12	17784
430	1	234529202	234529228	234529215	27	18219
431	1	234529229	234530605	234529917	1377	18628
432	1	234530606	234535926	234533266	5321	17989
433	1	234535927	234536252	2.34536e+08	326	17999
434	1	234536253	234536797	234536525	545	17943
435	1	234536798	234537713	2.34537e+08	916	18068
436	1	234537714	234543941	2.34541e+08	6228	18004
437	1	234543942	234546933	2.34545e+08	2992	17630
438	1	234546934	234547920	234547427	987	18367
439	1	234547921	234548662	2.34548e+08	742	17965
440	1	234548663	234549136	2.34549e+08	474	17967
441	1	234549137	234551801	234550469	2665	17940
442	1	234551802	234553140	234552471	1339	18115
443	1	234553141	234553891	234553516	751	17534
444	1	234553892	234564757	2.34559e+08	10866	18434
445	1	234564758	234568353	2.34567e+08	3596	18046
446	1	234568354	234568542	234568448	189	17324
447	1	234568543	234568556	2.34569e+08	14	18538
448	1	234568557	234569329	234568943	773	18136
449	1	234569330	234571298	234570314	1969	17985
450	1	234571299	234574385	234572842	3087	17340
451	1	234574386	234574643	2.34575e+08	258	18668
452	1	234574644	234574742	234574693	99	17942
453	1	234574743	234574922	2.34575e+08	180	17778
454	1	234574923	234576365	234575644	1443	18253
455	1	234576366	234578695	2.34578e+08	2330	18031
456	1	234578696	234582476	234580586	3781	17623
457	1	234582477	234586232	2.34584e+08	3756	18379
458	1	234586233	234591365	234588799	5133	18005
459	1	234591366	234591774	234591570	409	17821
460	1	234591775	234593726	2.34593e+08	1952	18168
461	1	234593727	234620344	2.34607e+08	26618	18011
462	1	234620345	234642549	234631447	22205	17995
463	1	234642550	234644228	234643389	1679	17988
464	1	234644229	234644790	2.34645e+08	562	18017
465	1	234644791	234646410	2.34646e+08	1620	17999
466	1	234646411	234653558	2.3465e+08	7148	17984
467	1	234653559	234661502	2.34658e+08	7944	18013
468	1	234661503	234663920	2.34663e+08	2418	17952
469	1	234663921	234664818	2.34664e+08	898	18029
470	1	234664819	234665134	2.34665e+08	316	17952
471	1	234665135	234665413	234665274	279	18070
472	1	234665414	234668025	2.34667e+08	2612	17967
473	1	234668026	234669743	2.34669e+08	1718	18032
474	1	234669744	234672596	234671170	2853	17986
475	1	234672597	234675892	2.34674e+08	3296	18015
476	1	234675893	234679101	234677497	3209	17984
477	1	234679102	234680315	2.3468e+08	1214	18005
478	1	234680316	234681094	234680705	779	18012
479	1	234681095	234685535	234683315	4441	17953
480	1	234685536	234686526	234686031	991	18043
481	1	234686527	234686592	2.34687e+08	66	17787
482	1	234686593	234686626	2.34687e+08	34	18123
483	1	234686627	234686763	234686695	137	18056
484	1	234686764	234689113	2.34688e+08	2350	18022
485	1	234689114	234691614	234690364	2501	17968
486	1	234691615	234694961	234693288	3347	18041
487	1	234694962	234696656	234695809	1695	18003
488	1	234696657	234697949	234697303	1293	18004
489	1	234697950	234700233	2.34699e+08	2284	17987
490	1	234700234	234702243	2.34701e+08	2010	18006
491	1	234702244	234704049	2.34703e+08	1806	17843
492	1	234704050	234704958	234704504	909	18160
493	1	234704959	234705587	234705273	629	17903
494	1	234705588	234705952	234705770	365	18074
495	1	234705953	234707781	234706867	1829	18017
496	1	234707782	234709279	2.34709e+08	1498	17983
497	1	234709280	234711041	2.3471e+08	1762	18020
498	1	234711042	234719330	234715186	8289	18006
499	1	234719331	234722190	2.34721e+08	2860	17998
500	1	234722191	234724649	234723420	2459	17997
501	1	234724650	234725755	2.34725e+08	1106	18006
502	1	234725756	234730295	2.34728e+08	4540	17899
503	1	234730296	234781174	234755735	50879	18101
504	1	234781175	234783844	2.34783e+08	2670	17999
505	1	234783845	234785978	2.34785e+08	2134	17972
506	1	234785979	234788552	2.34787e+08	2574	18028
507	1	234788553	234791582	2.3479e+08	3030	17994
508	1	234791583	234794821	234793202	3239	18002
509	1	234794822	234797138	234795980	2317	17980
510	1	234797139	234797262	2.34797e+08	124	17961
511	1	234797263	234873164	2.34835e+08	75902	18064
512	1	234873165	235250381	235061773	377217	18000
513	1	235250382	235748125	2.35499e+08	497744	18000
514	1	235748126	236353742	236050934	605617	18000
515	1	236353743	236974007	236663875	620265	17997
516	1	236974008	237753556	237363782	779549	18003
517	1	237753557	238402410	2.38078e+08	648854	18000
518	1	238402411	239188339	238795375	785929	18000
519	1	239188340	239880402	239534371	692063	18000
520	1	239880403	240644404	2.40262e+08	764002	18000
521	1	240644405	241009432	2.40827e+08	365028	18000
522	1	241009433	241487647	241248540	478215	18000
523	1	241487648	241898732	241693190	411085	18000
524	1	241898733	242482511	242190622	583779	18000
525	1	242482512	242933689	2.42708e+08	451178	18000
526	1	242933690	243320247	2.43127e+08	386558	18000
527	1	243320248	243750572	243535410	430325	18000
528	1	243750573	244126027	243938300	375455	17999
529	1	244126028	244428868	244277448	302841	18001
530	1	244428869	244826601	244627735	397733	18000
531	1	244826602	244913919	2.4487e+08	87318	17714
532	1	244913920	244913984	244913952	65	18145
533	1	244913985	244914006	2.44914e+08	22	10167
534	1	244914007	244914012	2.44914e+08	6	25701
535	1	244914013	244914029	244914021	17	18184
536	1	244914030	244914096	244914063	67	18072
537	1	244914097	244914138	2.44914e+08	42	16432
538	1	244914139	244914140	2.44914e+08	2	18041
539	1	244914141	244914144	2.44914e+08	4	16500
540	1	244914145	244914149	244914147	5	19066
541	1	244914150	244914154	244914152	5	17320
542	1	244914155	244914160	2.44914e+08	6	17712
543	1	244914161	244914168	2.44914e+08	8	20116
544	1	244914169	244914179	244914174	11	18230
545	1	244914180	244914192	244914186	13	18140
546	1	244914193	244914270	2.44914e+08	78	18219
547	1	244914271	244914292	2.44914e+08	22	17998
548	1	244914293	244914298	2.44914e+08	6	16044
549	1	244914299	244914307	244914303	9	18822
550	1	244914308	244914325	2.44914e+08	18	18976
551	1	244914326	244914354	244914340	29	16509
552	1	244914355	244914458	2.44914e+08	104	19121
553	1	244914459	244914469	244914464	11	16804
554	1	244914470	244914477	2.44914e+08	8	19459
555	1	244914478	244914491	2.44914e+08	14	17857
556	1	244914492	244914532	244914512	41	18551
557	1	244914533	245059578	2.44987e+08	145046	18100
558	1	245059579	245781931	245420755	722353	17999
559	1	245781932	246406506	246094219	624575	18001
560	1	246406507	246793585	246600046	387079	18000
561	1	246793586	247131087	2.46962e+08	337502	17999
562	1	247131088	247474798	247302943	343711	18001
563	1	247474799	248103104	2.47789e+08	628306	18000
564	1	248103105	248745648	2.48424e+08	642544	18000
565	1	248745649	249488531	249117090	742883	17999
566	1	249488532	250015876	249752204	527345	17511
567	1	250015877	250015951	250015914	75	18260
568	1	250015952	250015963	2.50016e+08	12	16915
569	1	250015964	250418118	250217041	402155	19315
570	1	250418119	251196914	2.50808e+08	778796	18000
571	1	251196915	251790983	251493949	594069	17999
572	1	251790984	252776215	2.52284e+08	985232	18001
573	1	252776216	253399750	253087983	623535	18000
574	1	253399751	254189716	2.53795e+08	789966	18000
575	1	254189717	254843040	2.54516e+08	653324	18000
576	1	254843041	255443716	2.55143e+08	600676	18000
577	1	255443717	256048340	2.55746e+08	604624	18000
578	1	256048341	256197596	2.56123e+08	149256	17988
579	1	256197597	256465234	2.56331e+08	267638	18012
580	1	256465235	257244180	2.56855e+08	778946	18000
581	1	257244181	257793091	257518636	548911	18000
582	1	257793092	258507154	258150123	714063	18000
583	1	258507155	259420912	2.58964e+08	913758	18000
584	1	259420913	260407633	259914273	986721	18000
585	1	260407634	260984732	260696183	577099	17999
586	1	260984733	261671748	2.61328e+08	687016	18000
587	1	261671749	262195055	261933402	523307	18001
588	1	262195056	262815770	262505413	620715	18000
589	1	262815771	263271451	263043611	455681	17999
590	1	263271452	263761324	263516388	489873	18000
591	1	263761325	264216703	263989014	455379	18001
592	1	264216704	264693340	264455022	476637	18000
593	1	264693341	265117755	264905548	424415	18000
594	1	265117756	265691767	2.65405e+08	574012	18000
595	1	265691768	266162760	265927264	470993	18000
596	1	266162761	267069463	266616112	906703	18000
597	1	267069464	267170971	2.6712e+08	101508	18000
598	1	267170972	267675513	2.67423e+08	504542	18000
599	1	267675514	268219299	2.67947e+08	543786	17999
600	1	268219300	268864324	268541812	645025	18001
601	1	268864325	269733172	2.69299e+08	868848	18000
602	1	269733173	270273096	2.70003e+08	539924	18000
603	1	270273097	270944242	2.70609e+08	671146	18000
604	1	270944243	271655325	271299784	711083	18000
605	1	271655326	272572792	272114059	917467	17999
606	1	272572793	273184268	2.72879e+08	611476	18001
607	1	273184269	273735519	273459894	551251	18000
608	1	273735520	274230296	273982908	494777	18000
609	1	274230297	275198867	274714582	968571	18000
610	1	275198868	275844789	2.75522e+08	645922	18000
611	1	275844790	276603560	276224175	758771	18000
612	1	276603561	277273767	276938664	670207	18000
613	1	277273768	277767055	2.7752e+08	493288	17999
614	1	277767056	278600208	278183632	833153	18001
615	1	278600209	279116435	278858322	516227	18000
616	1	279116436	279826416	279471426	709981	17998
617	1	279826417	280272979	280049698	446563	18002
618	1	280272980	281037767	2.80655e+08	764788	18000
619	1	281037768	281258959	2.81148e+08	221192	18000
620	1	281258960	282102906	281680933	843947	18000
621	1	282102907	282423517	282263212	320611	18000
622	1	282423518	283277112	282850315	853595	18000
623	1	283277113	283720429	283498771	443317	18000
624	1	283720430	285067093	2.84394e+08	1346664	18000
625	1	285067094	285619427	2.85343e+08	552334	18000
626	1	285619428	286277361	2.85948e+08	657934	18000
627	1	286277362	287094885	2.86686e+08	817524	18000
628	1	287094886	287800970	287447928	706085	18000
629	1	287800971	288329358	2.88065e+08	528388	18000
630	1	288329359	288990409	288659884	661051	17999
631	1	288990410	289741085	2.89366e+08	750676	18001
632	1	289741086	290171627	2.89956e+08	430542	18000
633	1	290171628	290760259	2.90466e+08	588632	18000
634	1	290760260	291303744	291032002	543485	18000
635	1	291303745	292139432	2.91722e+08	835688	18000
636	1	292139433	292688593	292414013	549161	18000
637	1	292688594	293169594	292929094	481001	18000
638	1	293169595	293853538	2.93512e+08	683944	18000
639	1	293853539	294882114	2.94368e+08	1028576	17999
640	1	294882115	295570446	2.95226e+08	688332	18001
641	1	295570447	296364097	295967272	793651	18000
642	1	296364098	297178813	2.96771e+08	814716	18000
643	1	297178814	297868864	297523839	690051	17999
644	1	297868865	298661686	2.98265e+08	792822	18001
645	1	298661687	299533520	2.99098e+08	871834	17999
646	1	299533521	299947126	2.9974e+08	413606	17998
647	1	299947127	300405772	3.00176e+08	458646	18001
648	1	300405773	300949725	300677749	543953	18002
649	1	300949726	301347368	301148547	397643	18000
650	1	301347369	301476924	3.01412e+08	129556	5645
651	2	1	669721	301811785	669721	17999
652	2	669722	1498532	302561051	828811	18000
653	2	1498533	2071201	303261791	572669	18000
654	2	2071202	2495746	303760398	424545	17998
655	2	2495747	3113821	304281708	618075	18002
656	2	3113822	3585077	3.04826e+08	471256	18000
657	2	3585078	4141389	3.0534e+08	556312	18000
658	2	4141390	5014703	3.06055e+08	873314	18000
659	2	5014704	5907117	3.06938e+08	892414	18000
660	2	5907118	6279442	307570204	372325	17999
661	2	6279443	6862555	308047923	583113	18001
662	2	6862556	7816416	308816410	953861	17998
663	2	7816417	8721231	309745748	904815	18002
664	2	8721232	9475878	310575479	754647	17998
665	2	9475879	9997407	311213567	521529	18002
666	2	9997408	10877801	3.11915e+08	880394	18000
667	2	10877802	11493475	3.12663e+08	615674	17998
668	2	11493476	12005995	3.13227e+08	512520	18002
669	2	12005996	12588084	313773964	582089	18000
670	2	12588085	13362071	314452002	773987	18000
671	2	13362072	13904502	315110211	542431	17999
672	2	13904503	14438834	3.15649e+08	534332	18001
673	2	14438835	15212732	3.16303e+08	773898	18000
674	2	15212733	16045863	317106222	833131	17999
675	2	16045864	16820872	317910292	775009	18000
676	2	16820873	17270003	318522362	449131	18001
677	2	17270004	17978850	319101351	708847	18000
678	2	17978851	18499349	319716024	520499	18000
679	2	18499350	19295560	320374379	796211	18000
680	2	19295561	19664466	3.20957e+08	368906	18000
681	2	19664467	20161863	321390089	497397	17998
682	2	20161864	20542453	3.21829e+08	380590	18000
683	2	20542454	21045375	3.22271e+08	502922	18002
684	2	21045376	22025414	323012319	980039	18000
685	2	22025415	23144877	324062070	1119463	17999
686	2	23144878	23817053	3.24958e+08	672176	18001
687	2	23817054	24554947	3.25663e+08	737894	18000
688	2	24554948	25156584	326332690	601637	18000
689	2	25156585	25783431	326946932	626847	18000
690	2	25783432	26166790	327452035	383359	18000
691	2	26166791	26758613	327939626	591823	18000
692	2	26758614	27172312	328442387	413699	18000
693	2	27172313	27828614	3.28977e+08	656302	18000
694	2	27828615	28689166	3.29736e+08	860552	18000
695	2	28689167	29304079	330473547	614913	18000
696	2	29304080	30304639	3.31281e+08	1000560	18000
697	2	30304640	30762887	3.32011e+08	458248	17999
698	2	30762888	31415813	3.32566e+08	652926	18000
699	2	31415814	32117471	3.33244e+08	701658	18001
700	2	32117472	33175804	334123562	1058333	18000
701	2	33175805	33485970	3.34808e+08	310166	18000
702	2	33485971	34080725	335260272	594755	18000
703	2	34080726	34919568	335977071	838843	18000
704	2	34919569	35619078	3.36746e+08	699510	17999
705	2	35619079	35989689	337281308	370611	18000
706	2	35989690	36411300	337677419	421611	18001
707	2	36411301	36641579	338003364	230279	18000
708	2	36641580	37073528	338334478	431949	17998
709	2	37073529	37831098	3.38929e+08	757570	18002
710	2	37831099	38711358	3.39748e+08	880260	18000
711	2	38711359	39470897	340568052	759539	18000
712	2	39470898	40377855	3.41401e+08	906958	18000
713	2	40377856	41299877	3.42316e+08	922022	18000
714	2	41299878	41736669	3.42995e+08	436792	18000
715	2	41736670	42741812	343716165	1005143	18000
716	2	42741813	43814091	344754876	1072279	18000
717	2	43814092	44694545	3.45731e+08	880454	18000
718	2	44694546	45152876	346400635	458331	18000
719	2	45152877	45496814	3.46802e+08	343938	18000
720	2	45496815	45898964	3.47175e+08	402150	18000
721	2	45898965	46271864	3.47562e+08	372900	18000
722	2	46271865	47175833	348200773	903969	17999
723	2	47175834	47855446	348992564	679613	18001
724	2	47855447	48387822	3.49599e+08	532376	18000
725	2	48387823	48727397	350034534	339575	18000
726	2	48727398	49352198	350516722	624801	18000
727	2	49352199	50356774	3.51331e+08	1004576	18000
728	2	50356775	51442492	3.52377e+08	1085718	17999
729	2	51442493	52027913	353212127	585421	18001
730	2	52027914	52542293	3.53762e+08	514380	18000
731	2	52542294	52950063	3.54223e+08	407770	18000
732	2	52950064	53935398	354919655	985335	18000
733	2	53935399	54287245	355588246	351847	17999
734	2	54287246	55583882	356412488	1296637	18001
735	2	55583883	56191085	357364408	607203	18000
736	2	56191086	56648257	3.57897e+08	457172	17999
737	2	56648258	57280926	358441516	632669	18000
738	2	57280927	58046834	3.59141e+08	765908	18001
739	2	58046835	58920397	359960540	873563	18000
740	2	58920398	59245233	3.6056e+08	324836	17999
741	2	59245234	59567416	360883249	322183	18001
742	2	59567417	59943471	361232368	376055	18000
743	2	59943472	60126794	361512057	183323	17999
744	2	60126795	60390909	361735776	264115	18001
745	2	60390910	60746143	3.62045e+08	355234	18000
746	2	60746144	61048350	362374171	302207	18000
747	2	61048351	61349401	362675800	301051	18000
748	2	61349402	61751609	3.63027e+08	402208	18000
749	2	61751610	62125182	363415320	373573	18000
750	2	62125183	62485434	3.63782e+08	360252	18000
751	2	62485435	62843862	3.64142e+08	358428	18000
752	2	62843863	63144323	364471017	300461	17999
753	2	63144324	63466000	364782086	321677	18001
754	2	63466001	63773402	3.65097e+08	307402	18000
755	2	63773403	64315006	3.65521e+08	541604	17999
756	2	64315007	65058152	3.66164e+08	743146	18001
757	2	65058153	65733736	3.66873e+08	675584	18000
758	2	65733737	66483192	3.67585e+08	749456	18000
759	2	66483193	66817994	3.68128e+08	334802	17999
760	2	66817995	67214487	368493165	396493	18001
761	2	67214488	67494648	368831492	280161	18000
762	2	67494649	67778884	3.69114e+08	284236	18000
763	2	67778885	68177355	369455044	398471	18000
764	2	68177356	68479472	369805338	302117	18000
765	2	68479473	68885208	3.70159e+08	405736	18000
766	2	68885209	69365939	370602498	480731	18000
767	2	69365940	69792896	371056342	426957	18000
768	2	69792897	70664168	3.71705e+08	871272	18000
769	2	70664169	71327882	3.72473e+08	663714	18000
770	2	71327883	71742620	3.73012e+08	414738	18000
771	2	71742621	72226874	3.73462e+08	484254	17997
772	2	72226875	72578664	3.7388e+08	351790	18000
773	2	72578665	73033415	374282964	454751	18002
774	2	73033416	73298269	3.74643e+08	264854	18000
775	2	73298270	73652681	3.74952e+08	354412	18001
776	2	73652682	73972553	3.7529e+08	319872	17999
777	2	73972554	74331709	3.75629e+08	359156	18001
778	2	74331710	74620615	3.75953e+08	288906	18000
779	2	74620616	74901911	3.76238e+08	281296	18000
780	2	74901912	75251059	3.76553e+08	349148	17993
781	2	75251060	75573739	3.76889e+08	322680	18006
782	2	75573740	75905745	3.77217e+08	332006	18001
783	2	75905746	76200928	377530261	295183	18000
784	2	76200929	76833101	377993939	632173	18000
785	2	76833102	77171768	378479359	338667	18000
786	2	77171769	77538334	3.78832e+08	366566	18000
787	2	77538335	77789577	379140880	251243	18000
788	2	77789578	78103985	3.79424e+08	314408	18000
789	2	78103986	78432934	379745384	328949	18000
790	2	78432935	78454307	379920545	21373	17979
791	2	78454308	78455021	3.79932e+08	714	18015
792	2	78455022	78455818	379932344	797	17872
793	2	78455819	78456197	379932932	379	18070
794	2	78456198	78456860	379933453	663	18058
795	2	78456861	78471946	3.79941e+08	15086	17995
796	2	78471947	78499686	3.79963e+08	27740	17950
797	2	78499687	78502069	379977802	2383	18061
798	2	78502070	78503505	3.7998e+08	1436	17916
799	2	78503506	78504847	3.79981e+08	1342	18075
800	2	78504848	78507539	3.79983e+08	2692	17986
801	2	78507540	78509882	379985635	2343	18023
802	2	78509883	78514816	3.79989e+08	4934	18000
803	2	78514817	78518073	379993369	3257	17994
804	2	78518074	78522296	379997109	4223	17995
805	2	78522297	78529265	380002705	6969	18007
806	2	78529266	78615185	3.80049e+08	85920	18004
807	2	78615186	79176177	3.80373e+08	560992	17999
808	2	79176178	79837299	3.80984e+08	661122	18001
809	2	79837300	80310322	381550735	473023	18000
810	2	80310323	80876502	3.8207e+08	566180	18000
811	2	80876503	81387890	3.82609e+08	511388	18000
812	2	81387891	81706208	3.83024e+08	318318	18000
813	2	81706209	81996141	383328099	289933	18000
814	2	81996142	82296467	3.83623e+08	300326	18000
815	2	82296468	82602684	383926500	306217	18000
816	2	82602685	82940501	384248517	337817	18000
817	2	82940502	83758033	3.84826e+08	817532	17998
818	2	83758034	84176820	385444351	418787	18002
819	2	84176821	84583569	385857119	406749	18000
820	2	84583570	84914077	3.86226e+08	330508	18000
821	2	84914078	85290620	386579273	376543	18000
822	2	85290621	85647610	3.86946e+08	356990	18000
823	2	85647611	86075777	387338618	428167	18000
824	2	86075778	86847590	387938608	771813	18000
825	2	86847591	87414089	388607764	566499	17997
826	2	87414090	88334266	389351102	920177	18003
827	2	88334267	88935135	390111625	600869	18000
828	2	88935136	89426242	390657613	491107	17999
829	2	89426243	90080155	391230123	653913	18001
830	2	90080156	90412537	3.91723e+08	332382	18000
831	2	90412538	90698762	392032574	286225	18000
832	2	90698763	91003297	392327954	304535	17996
833	2	91003298	91340740	392648943	337443	18004
834	2	91340741	91650460	3.92973e+08	309720	18000
835	2	91650461	91976894	3.93291e+08	326434	17999
836	2	91976895	92332050	3.93631e+08	355156	18000
837	2	92332051	92868689	394077294	536639	18001
838	2	92868690	93726878	394774708	858189	18000
839	2	93726879	94825679	395753203	1098801	18000
840	2	94825680	95525491	3.96653e+08	699812	18000
841	2	95525492	96238178	397358759	712687	17999
842	2	96238179	97137956	3.98165e+08	899778	18000
843	2	97137957	98123797	399107801	985841	18000
844	2	98123798	99182216	400129931	1058419	18000
845	2	99182217	99489232	4.00813e+08	307016	18001
846	2	99489233	99746442	4.01095e+08	257210	18000
847	2	99746443	100563477	401631884	817035	17999
848	2	100563478	100922971	4.0222e+08	359494	18001
849	2	100922972	101248929	4.02563e+08	325958	18000
850	2	101248930	101599667	4.02901e+08	350738	18000
851	2	101599668	101978694	403266105	379027	18000
852	2	101978695	102321598	4.03627e+08	342904	17996
853	2	102321599	102845060	4.0406e+08	523462	18004
854	2	102845061	103497224	4.04648e+08	652164	18000
855	2	103497225	103805051	405128062	307827	17994
856	2	103805052	104085917	4.05422e+08	280866	18002
857	2	104085918	104811323	4.05926e+08	725406	18002
858	2	104811324	105281102	406523137	469779	18002
859	2	105281103	106009635	407122293	728533	18000
860	2	106009636	106384239	4.07674e+08	374604	18000
861	2	106384240	106693065	4.08016e+08	308826	18000
862	2	106693066	107977728	408812321	1284663	18000
863	2	107977729	108318440	4.09625e+08	340712	18000
864	2	108318441	108685859	409979074	367419	18000
865	2	108685860	108994100	410316904	308241	18000
866	2	108994101	109226278	4.10587e+08	232178	17999
867	2	109226279	109597366	4.10889e+08	371088	18001
868	2	109597367	110883228	4.11717e+08	1285862	18000
869	2	110883229	111531965	412684521	648737	18000
870	2	111531966	112293476	413389645	761511	18000
871	2	112293477	113145471	414196398	851995	18000
872	2	113145472	113578109	4.14839e+08	432638	18000
873	2	113578110	114014360	415273159	436251	18000
874	2	114014361	115004896	4.15987e+08	990536	17999
875	2	115004897	115441062	4.167e+08	436166	18001
876	2	115441063	116005926	4.172e+08	564864	18000
877	2	116005927	117341330	4.18151e+08	1335404	18000
878	2	117341331	117887426	4.19091e+08	546096	18000
879	2	117887427	118213847	419527561	326421	18000
880	2	118213848	118561306	419864501	347459	18000
881	2	118561307	118904159	420209657	342853	18000
882	2	118904160	119222302	420540155	318143	17999
883	2	119222303	119611184	4.20894e+08	388882	18001
884	2	119611185	119988126	4.21277e+08	376942	18000
885	2	119988127	120312021	421626998	323895	18000
886	2	120312022	120629632	421947751	317611	17999
887	2	120629633	120970209	422276845	340577	18001
888	2	120970210	121298719	4.22611e+08	328510	18000
889	2	121298720	121624552	422938560	325833	18000
890	2	121624553	122006125	423292263	381573	18000
891	2	122006126	122367448	423663711	361323	17997
892	2	122367449	122704873	424013085	337425	18003
893	2	122704874	122998695	4.24329e+08	293822	17999
894	2	122998696	123287038	424619791	288343	18001
895	2	123287039	123620841	424930864	333803	17999
896	2	123620842	123959084	425266887	338243	18000
897	2	123959085	124285546	4.25599e+08	326462	18001
898	2	124285547	124572204	4.25906e+08	286658	18000
899	2	124572205	124928815	426227434	356611	17999
900	2	124928816	125214426	426548545	285611	18001
901	2	125214427	125471895	426820085	257469	18000
902	2	125471896	125720170	427072957	248275	18000
903	2	125720171	126007084	4.27341e+08	286914	18000
904	2	126007085	126340674	4.27651e+08	333590	18000
905	2	126340675	126622833	427958678	282159	17999
906	2	126622834	127374946	428475814	752113	18001
907	2	127374947	128082886	4.29206e+08	707940	17999
908	2	128082887	128629851	429833293	546965	18001
909	2	128629852	129097290	430340495	467439	18000
910	2	129097291	129554902	4.30803e+08	457612	18000
911	2	129554903	129906084	4.31207e+08	351182	18000
912	2	129906085	130311506	4.31586e+08	405422	18000
913	2	130311507	130595812	4.31931e+08	284306	18000
914	2	130595813	130947407	432248534	351595	18000
915	2	130947408	131276340	432588798	328933	17999
916	2	131276341	131585868	4.32908e+08	309528	18001
917	2	131585869	131880796	4.3321e+08	294928	18000
918	2	131880797	132475870	4.33655e+08	595074	18000
919	2	132475871	134195541	434812630	1719671	18000
920	2	134195542	134586782	435868086	391241	18000
921	2	134586783	135169883	436355257	583101	18000
922	2	135169884	135574954	436849343	405071	18000
923	2	135574955	135969725	437249264	394771	18000
924	2	135969726	136407989	4.37666e+08	438264	18000
925	2	136407990	137068987	4.38215e+08	660998	18000
926	2	137068988	137919506	438971171	850519	18000
927	2	137919507	138737841	439805598	818335	18000
928	2	138737842	139688645	4.4069e+08	950804	18000
929	2	139688646	140482306	441562400	793661	18000
930	2	140482307	140960846	4.42199e+08	478540	18000
931	2	140960847	141653655	442784175	692809	18000
932	2	141653656	142434865	4.43521e+08	781210	18000
933	2	142434866	142776418	444082566	341553	18000
934	2	142776419	143375930	4.44553e+08	599512	18000
935	2	143375931	144097802	4.45214e+08	721872	18000
936	2	144097803	145052347	446051999	954545	18000
937	2	145052348	145854384	446930290	802037	18000
938	2	145854385	146581153	447694693	726769	18000
939	2	146581154	147639461	4.48587e+08	1058308	18000
940	2	147639462	148536893	4.49565e+08	897432	18000
941	2	148536894	149324340	450407541	787447	18000
942	2	149324341	150299543	451288866	975203	18000
943	2	150299544	151182484	452217938	882941	17994
944	2	151182485	151667956	4.52902e+08	485472	18005
945	2	151667957	152176118	4.53399e+08	508162	18001
946	2	152176119	153240003	454184985	1063885	17999
947	2	153240004	154111289	4.55153e+08	871286	18000
948	2	154111290	154499965	4.55783e+08	388676	18001
949	2	154499966	155165707	4.5631e+08	665742	18000
950	2	155165708	155488055	4.56804e+08	322348	18000
951	2	155488056	155841655	4.57142e+08	353600	18000
952	2	155841656	156267926	457531715	426271	17999
953	2	156267927	156628061	457924918	360135	18001
954	2	156628062	157025005	4.58303e+08	396944	18000
955	2	157025006	157561576	458770215	536571	18000
956	2	157561577	157937134	4.59226e+08	375558	17996
957	2	157937135	158319684	4.59605e+08	382550	18003
958	2	158319685	158772683	460023108	452999	18000
959	2	158772684	159313958	460520245	541275	18001
960	2	159313959	159806249	461037028	492291	17999
961	2	159806250	160229640	461494869	423391	17999
962	2	160229641	160668835	461926162	439195	18002
963	2	160668836	161096424	462359554	427589	18000
964	2	161096425	161742372	4.62896e+08	645948	17998
965	2	161742373	162074157	463385189	331785	18002
966	2	162074158	162354377	4.63691e+08	280220	18000
967	2	162354378	162747391	4.64028e+08	393014	17999
968	2	162747392	163044959	4.64373e+08	297568	18001
969	2	163044960	163653586	464826197	608627	18000
970	2	163653587	164060047	465333741	406461	18000
971	2	164060048	164959716	465986806	899669	18000
972	2	164959717	165758792	4.66836e+08	799076	17998
973	2	165758793	166262016	4.67487e+08	503224	18002
974	2	166262017	166670566	4.67943e+08	408550	18000
975	2	166670567	167082608	4.68354e+08	412042	18000
976	2	167082609	167844071	468940264	761463	18000
977	2	167844072	168660480	469729200	816409	18000
978	2	168660481	169252298	4.70433e+08	591818	18000
979	2	169252299	170265327	471235737	1013029	18000
980	2	170265328	171313508	472266342	1048181	18000
981	2	171313509	171867823	473067590	554315	18000
982	2	171867824	172523262	473672467	655439	17999
983	2	172523263	172756498	4.74117e+08	233236	17999
984	2	172756499	173393148	4.74552e+08	636650	18002
985	2	173393149	173890951	475118974	497803	18000
986	2	173890952	174421096	475632948	530145	18000
987	2	174421097	174813552	4.76094e+08	392456	18000
988	2	174813553	176024482	4.76896e+08	1210930	17999
989	2	176024483	176703236	4.77841e+08	678754	17999
990	2	176703237	177177925	478417505	474689	18001
991	2	177177926	178335159	4.79233e+08	1157234	18001
992	2	178335160	179144262	480216635	809103	18000
993	2	179144263	179528747	480813429	384485	18000
994	2	179528748	180464386	481473491	935639	18000
995	2	180464387	181688349	482553292	1223963	17995
996	2	181688350	182201287	4.83422e+08	512938	18005
997	2	182201288	183025805	4.8409e+08	824518	18000
998	2	183025806	183833925	4.84907e+08	808120	18000
999	2	183833926	184871934	485829854	1038009	17999
1000	2	184871935	185681491	486753637	809557	18001
1001	2	185681492	186297963	4.87467e+08	616472	18000
1002	2	186297964	187092971	4.88172e+08	795008	18000
1003	2	187092972	188353158	489199989	1260187	18000
1004	2	188353159	189460845	490383926	1107687	18000
1005	2	189460846	190494440	491454567	1033595	17999
1006	2	190494441	191333128	4.92391e+08	838688	18001
1007	2	191333129	192671248	4.93479e+08	1338120	17999
1008	2	192671249	193400216	4.94513e+08	728968	18001
1009	2	193400217	194062459	495208262	662243	18000
1010	2	194062460	195122084	496069196	1059625	17999
1011	2	195122085	195820949	496948441	698865	18001
1012	2	195820950	196277032	497525915	456083	18000
1013	2	196277033	196859059	498044970	582027	18000
1014	2	196859060	197872893	4.98843e+08	1013834	18000
1015	2	197872894	198319172	499572957	446279	17999
1016	2	198319173	198614268	4.99944e+08	295096	18001
1017	2	198614269	199088832	5.00328e+08	474564	18000
1018	2	199088833	199511563	500777122	422731	18000
1019	2	199511564	200022593	5.01244e+08	511030	18000
1020	2	200022594	200652593	5.01815e+08	630000	18000
1021	2	200652594	201330799	5.02469e+08	678206	17996
1022	2	201330800	201848562	503066605	517763	18003
1023	2	201848563	202264171	503533291	415609	17999
1024	2	202264172	202637299	5.03928e+08	373128	18002
1025	2	202637300	203715561	5.04653e+08	1078262	18000
1026	2	203715562	204404942	505537176	689381	17999
1027	2	204404943	204884856	5.06122e+08	479914	18001
1028	2	204884857	205584230	5.06711e+08	699374	18000
1029	2	205584231	206169194	5.07354e+08	584964	18000
1030	2	206169195	206722428	5.07923e+08	553234	17999
1031	2	206722429	207709135	508692706	986707	18001
1032	2	207709136	208324313	5.09494e+08	615178	18000
1033	2	208324314	209010395	5.10144e+08	686082	18000
1034	2	209010396	209736995	5.10851e+08	726600	17999
1035	2	209736996	210172388	511431616	435393	18001
1036	2	210172389	210836704	5.11981e+08	664316	18000
1037	2	210836705	211539701	512665127	702997	18000
1038	2	211539702	211955658	513224604	415957	18000
1039	2	211955659	212436778	5.13673e+08	481120	18000
1040	2	212436779	212901653	514146140	464875	18000
1041	2	212901654	213879879	5.14868e+08	978226	17999
1042	2	213879880	214658948	515746338	779069	18001
1043	2	214658949	215115550	5.16364e+08	456602	18000
1044	2	215115551	215646155	516857777	530605	18000
1045	2	215646156	216330775	5.17465e+08	684620	18000
1046	2	216330776	217220457	5.18253e+08	889682	18000
1047	2	217220458	218023213	5.19099e+08	802756	17997
1048	2	218023214	218678023	5.19828e+08	654810	18003
1049	2	218678024	219125822	520378847	447799	18000
1050	2	219125823	219764503	520922087	638681	17999
1051	2	219764504	220641583	5.2168e+08	877080	18001
1052	2	220641584	221199491	5.22397e+08	557908	18000
1053	2	221199492	221830992	522992166	631501	18000
1054	2	221830993	222691567	523738204	860575	18000
1055	2	222691568	223519151	5.24582e+08	827584	17994
1056	2	223519152	224062861	5.25268e+08	543710	18006
1057	2	224062862	224649703	5.25833e+08	586842	18000
1058	2	224649704	225127146	526365349	477443	17999
1059	2	225127147	225586439	526833717	459293	18000
1060	2	225586440	226290461	5.27415e+08	704022	18001
1061	2	226290462	226933868	528089089	643407	18000
1062	2	226933869	227720963	528804340	787095	17997
1063	2	227720964	228102414	529388613	381451	18003
1064	2	228102415	228638998	5.29848e+08	536584	18000
1065	2	228638999	229335576	5.30464e+08	696578	18000
1066	2	229335577	229765413	531027419	429837	17986
1067	2	229765414	229774446	531246854	9033	18007
1068	2	229774447	230165457	531446876	391011	18007
1069	2	230165458	230584386	531851846	418929	18000
1070	2	230584387	231309231	532423733	724845	18000
1071	2	231309232	232099300	533181190	790069	17999
1072	2	232099301	232719916	5.33887e+08	620616	17987
1073	2	232719917	232867303	534270534	147387	18014
1074	2	232867304	233410971	5.34616e+08	543668	18000
1075	2	233410972	233898140	535131480	487169	18000
1076	2	233898141	234705798	5.35779e+08	807658	18000
1077	2	234705799	235493568	5.36577e+08	787770	18000
1078	2	235493569	235591474	5.37019e+08	97906	17999
1079	2	235591475	236171500	5.37358e+08	580026	18001
1080	2	236171501	236803575	537964462	632075	17999
1081	2	236803576	237582297	5.3867e+08	778722	18000
1082	2	237582298	237917468	539226807	335171	7743
1083	3	1	533540	5.39661e+08	533540	17999
1084	3	533541	1150509	540236417	616969	17999
1085	3	1150510	1741857	5.40841e+08	591348	18001
1086	3	1741858	2541456	541536049	799599	18000
1087	3	2541457	3125466	5.42228e+08	584010	18000
1088	3	3125467	3705814	5.4281e+08	580348	18000
1089	3	3705815	4285508	5.4339e+08	579694	17999
1090	3	4285509	4914567	543994430	629059	18001
1091	3	4914568	6176960	544940156	1262393	18000
1092	3	6176961	6715542	5.45841e+08	538582	18000
1093	3	6715543	7280785	546392556	565243	18000
1094	3	7280786	8042964	547056267	762179	18000
1095	3	8042965	8629806	5.47731e+08	586842	17995
1096	3	8629807	9381676	5.484e+08	751870	18005
1097	3	9381677	9936829	549053645	555153	17999
1098	3	9936830	10611854	549668734	675025	17800
1099	3	10611855	11395244	5.50398e+08	783390	18201
1100	3	11395245	12565957	551374993	1170713	18000
1101	3	12565958	12898747	5.52127e+08	332790	18000
1102	3	12898748	13920475	5.52804e+08	1021728	18000
1103	3	13920476	14675145	5.53692e+08	754670	18000
1104	3	14675146	15722108	554593019	1046963	17997
1105	3	15722109	16582483	555546688	860375	18003
1106	3	16582484	16992004	556181636	409521	18000
1107	3	16992005	17832977	556806883	840973	18000
1108	3	17832978	18716808	557669285	883831	18000
1109	3	18716809	19457107	558481350	740299	18000
1110	3	19457108	20383852	559314872	926745	18000
1111	3	20383853	21150708	5.60162e+08	766856	17998
1112	3	21150709	21858598	5.60899e+08	707890	18000
1113	3	21858599	22617477	561632430	758879	18002
1114	3	22617478	23474689	5.6244e+08	857212	18000
1115	3	23474690	24005076	563134275	530387	18000
1116	3	24005077	24831116	5.63812e+08	826040	18000
1117	3	24831117	25492309	564556105	661193	18000
1118	3	25492310	26486170	565383632	993861	17999
1119	3	26486171	26945394	5.6611e+08	459224	18000
1120	3	26945395	27514690	5.66624e+08	569296	18000
1121	3	27514691	27922246	5.67113e+08	407556	18001
1122	3	27922247	28523451	567617241	601205	17999
1123	3	28523452	28965580	568138908	442129	18001
1124	3	28965581	29368366	5.68561e+08	402786	17990
1125	3	29368367	29581196	5.68869e+08	212830	18010
1126	3	29581197	30126290	5.69248e+08	545094	18000
1127	3	30126291	30466917	569690996	340627	18000
1128	3	30466918	30777001	5.70016e+08	310084	18000
1129	3	30777002	31185314	570375550	408313	17999
1130	3	31185315	31826819	570900459	641505	17998
1131	3	31826820	32407015	5.71511e+08	580196	18003
1132	3	32407016	32822447	5.72009e+08	415432	18000
1133	3	32822448	33647436	572629334	824989	18000
1134	3	33647437	34814981	573625601	1167545	18000
1135	3	34814982	35680553	5.74642e+08	865572	18000
1136	3	35680554	36765730	575617534	1085177	18000
1137	3	36765731	37593361	576573938	827631	18000
1138	3	37593362	38496904	577439525	903543	17999
1139	3	38496905	39702432	5.78494e+08	1205528	18001
1140	3	39702433	40633372	5.79562e+08	930940	18000
1141	3	40633373	41250006	5.80336e+08	616634	18000
1142	3	41250007	42005337	581022064	755331	18000
1143	3	42005338	42361496	581577809	356159	18000
1144	3	42361497	42860628	5.82005e+08	499132	18000
1145	3	42860629	43447588	5.82549e+08	586960	18000
1146	3	43447589	43897205	583066789	449617	18000
1147	3	43897206	44286208	583486099	389003	18000
1148	3	44286209	44670912	5.83873e+08	384704	18000
1149	3	44670913	45538132	5.84499e+08	867220	18000
1150	3	45538133	46049391	585188154	511259	18000
1151	3	46049392	47429494	586133835	1380103	18000
1152	3	47429495	48138426	5.87178e+08	708932	18000
1153	3	48138427	48492204	5.8771e+08	353778	18000
1154	3	48492205	49456658	5.88369e+08	964454	18000
1155	3	49456659	49842210	5.89044e+08	385552	18000
1156	3	49842211	50231634	5.89431e+08	389424	18000
1157	3	50231635	50755331	589887875	523697	18000
1158	3	50755332	51001649	5.90273e+08	246318	17995
1159	3	51001650	51628800	590709617	627151	18005
1160	3	51628801	52005506	5.91212e+08	376706	18000
1161	3	52005507	52466654	5.9163e+08	461148	17999
1162	3	52466655	52801352	5.92028e+08	334698	18000
1163	3	52801353	53172660	5.92381e+08	371308	18001
1164	3	53172661	53634956	5.92798e+08	462296	18000
1165	3	53634957	53944131	593183936	309175	18000
1166	3	53944132	54342159	5.93538e+08	398028	18000
1167	3	54342160	54804490	593967717	462331	18000
1168	3	54804491	55577730	5.94586e+08	773240	18000
1169	3	55577731	55933429	595149972	355699	18000
1170	3	55933430	56529410	595625812	595981	18000
1171	3	56529411	57205779	596261987	676369	18000
1172	3	57205780	57615253	5.96805e+08	409474	17999
1173	3	57615254	57968547	5.97186e+08	353294	18001
1174	3	57968548	58557951	5.97658e+08	589404	18000
1175	3	58557952	59163125	5.98255e+08	605174	18000
1176	3	59163126	59655628	598803769	492503	17998
1177	3	59655629	60073368	5.99259e+08	417740	17996
1178	3	60073369	60447878	5.99655e+08	374510	18006
1179	3	60447879	60966322	6.00101e+08	518444	18000
1180	3	60966323	61287073	600521090	320751	18000
1181	3	61287074	61631285	6.00854e+08	344212	17999
1182	3	61631286	61939844	601179957	308559	18001
1183	3	61939845	62267555	601498092	327711	17999
1184	3	62267556	62672956	601864648	405401	18000
1185	3	62672957	63013338	6.02238e+08	340382	18001
1186	3	63013339	63829029	602815576	815691	18000
1187	3	63829030	64619697	6.03619e+08	790668	18000
1188	3	64619698	65740647	6.04575e+08	1120950	18000
1189	3	65740648	66104484	605316958	363837	18000
1190	3	66104485	66432334	6.05663e+08	327850	17999
1191	3	66432335	67059428	6.0614e+08	627094	18001
1192	3	67059429	67686915	606767564	627487	18000
1193	3	67686916	68190950	607333325	504035	18000
1194	3	68190951	68583559	607781647	392609	18000
1195	3	68583560	69007710	608190027	424151	18000
1196	3	69007711	70092509	608944502	1084799	18000
1197	3	70092510	70483775	6.09683e+08	391266	18000
1198	3	70483776	70864774	610068667	380999	18000
1199	3	70864775	71228515	610441037	363741	18000
1200	3	71228516	71639746	610828523	411231	18000
1201	3	71639747	72076705	611252618	436959	17997
1202	3	72076706	72401285	6.11633e+08	324580	17999
1203	3	72401286	72836637	6.12013e+08	435352	18004
1204	3	72836638	73206420	612415921	369783	18000
1205	3	73206421	73763245	612879225	556825	18000
1206	3	73763246	74049770	613300900	286525	18000
1207	3	74049771	74396528	6.13618e+08	346758	18000
1208	3	74396529	74665697	613925505	269169	17990
1209	3	74665698	74666320	614060401	623	17994
1210	3	74666321	74667065	614061085	745	18003
1211	3	74667066	74668326	614062088	1261	18005
1212	3	74668327	75011928	6.14235e+08	343602	18008
1213	3	75011929	75391001	614595857	379073	18000
1214	3	75391002	75818728	614999257	427727	17997
1215	3	75818729	76195257	615401385	376529	18002
1216	3	76195258	76458418	615721230	263161	18001
1217	3	76458419	76747731	615997467	289313	18000
1218	3	76747732	77101823	6.16319e+08	354092	18000
1219	3	77101824	77465150	616677879	363327	18000
1220	3	77465151	77776771	617015353	311621	17999
1221	3	77776772	78065677	6.17316e+08	288906	18001
1222	3	78065678	78487338	617670900	421661	18000
1223	3	78487339	78832935	618054529	345597	18000
1224	3	78832936	79142621	6.18382e+08	309686	18000
1225	3	79142622	79481684	618706545	339063	18000
1226	3	79481685	79790278	6.1903e+08	308594	17999
1227	3	79790279	80136492	6.19358e+08	346214	18001
1228	3	80136493	80559448	6.19742e+08	422956	17996
1229	3	80559449	80883388	6.20116e+08	323940	18002
1230	3	80883389	81193628	6.20433e+08	310240	17993
1231	3	81193629	81199283	620590848	5655	18000
1232	3	81199284	81491076	620739572	291793	18009
1233	3	81491077	81864411	621072136	373335	18000
1234	3	81864412	82235057	6.21444e+08	370646	18000
1235	3	82235058	82610653	6.21817e+08	375596	17997
1236	3	82610654	82897696	622148567	287043	18003
1237	3	82897697	83222315	622454398	324619	17999
1238	3	83222316	83542259	6.22777e+08	319944	18001
1239	3	83542260	83891328	623111186	349069	18000
1240	3	83891329	84238046	6.23459e+08	346718	17998
1241	3	84238047	84725828	6.23876e+08	487782	18002
1242	3	84725829	85118032	6.24316e+08	392204	18000
1243	3	85118033	85662570	6.24785e+08	544538	18000
1244	3	85662571	86670934	6.25561e+08	1008364	17998
1245	3	86670935	87406470	6.26433e+08	735536	18002
1246	3	87406471	88492270	6.27344e+08	1085800	18000
1247	3	88492271	88952751	628116903	460481	18000
1248	3	88952752	89354057	6.28548e+08	401306	17999
1249	3	89354058	89660916	628901879	306859	17999
1250	3	89660917	89952863	629201282	291947	18002
1251	3	89952864	90303457	6.29523e+08	350594	18000
1252	3	90303458	90709347	6.29901e+08	405890	18000
1253	3	90709348	91166186	630332159	456839	17999
1254	3	91166187	91927711	630941341	761525	18001
1255	3	91927712	92549005	6.31633e+08	621294	18000
1256	3	92549006	93204267	6.32271e+08	655262	17998
1257	3	93204268	93994377	6.32994e+08	790110	18002
1258	3	93994378	94316349	6.3355e+08	321972	18000
1259	3	94316350	94700211	6.33903e+08	383862	18000
1260	3	94700212	94961175	6.34225e+08	260964	18000
1261	3	94961176	95297239	6.34524e+08	336064	18000
1262	3	95297240	95619126	634852575	321887	17996
1263	3	95619127	95968721	635188316	349595	18004
1264	3	95968722	96498911	6.35628e+08	530190	17999
1265	3	96498912	96914409	6.36101e+08	415498	18001
1266	3	96914410	97228528	636465861	314119	18000
1267	3	97228529	97839513	636928413	610985	18000
1268	3	97839514	98275590	637451944	436077	18000
1269	3	98275591	98855118	6.3796e+08	579528	18000
1270	3	98855119	99450353	638547128	595235	18000
1271	3	99450354	99908506	639073822	458153	18000
1272	3	99908507	100587079	639642185	678573	18000
1273	3	100587080	101043699	6.4021e+08	456620	18000
1274	3	101043700	101413782	640623133	370083	18000
1275	3	101413783	101880059	641041313	466277	18000
1276	3	101880060	102306791	6.41488e+08	426732	18000
1277	3	102306792	102675296	641885436	368505	18000
1278	3	102675297	102993520	6.42229e+08	318224	18000
1279	3	102993521	103423914	6.42603e+08	430394	18000
1280	3	103423915	103463297	642837998	39383	17890
1281	3	103463298	103635904	642943993	172607	18110
1282	3	103635905	103975767	643200228	339863	18000
1283	3	103975768	104349770	643557161	374003	18000
1284	3	104349771	104793761	643966158	443991	18000
1285	3	104793762	105246748	644414647	452987	17997
1286	3	105246749	105529842	6.44783e+08	283094	18003
1287	3	105529843	105869087	645093857	339245	18000
1288	3	105869088	106195764	645426818	326677	18000
1289	3	106195765	106496178	6.4574e+08	300414	18000
1290	3	106496179	106759186	6.46022e+08	263008	18000
1291	3	106759187	107079651	646313811	320465	18000
1292	3	107079652	107422140	646645288	342489	18000
1293	3	107422141	107885465	647048195	463325	18000
1294	3	107885466	108306309	6.4749e+08	420844	18000
1295	3	108306310	108693891	6.47894e+08	387582	18000
1296	3	108693892	109000010	648241343	306119	17994
1297	3	109000011	109283150	6.48536e+08	283140	18006
1298	3	109283151	109571540	6.48822e+08	288390	18000
1299	3	109571541	109904875	649132600	333335	18000
1300	3	109904876	110324772	649509216	419897	18000
1301	3	110324773	111087993	650100775	763221	18000
1302	3	111087994	111570715	6.50724e+08	482722	18000
1303	3	111570716	112443144	651401322	872429	18000
1304	3	112443145	113629347	652430638	1186203	18000
1305	3	113629348	114233242	653325687	603895	18000
1306	3	114233243	115033334	6.54028e+08	800092	18000
1307	3	115033335	115477762	6.5465e+08	444428	17999
1308	3	115477763	116100520	6.55184e+08	622758	18001
1309	3	116100521	116418009	655653657	317489	18000
1310	3	116418010	116754957	6.55981e+08	336948	18000
1311	3	116754958	117385795	6.56465e+08	630838	18000
1312	3	117385796	118088323	6.57131e+08	702528	17999
1313	3	118088324	118935163	6.57906e+08	846840	18001
1314	3	118935164	119807020	658765484	871857	18000
1315	3	119807021	120240114	6.59418e+08	433094	17998
1316	3	120240115	120578715	659803807	338601	18002
1317	3	120578716	121041808	660204654	463093	18000
1318	3	121041809	122021296	6.60926e+08	979488	18000
1319	3	122021297	122540037	661675059	518741	18000
1320	3	122540038	122975900	662152361	435863	18000
1321	3	122975901	123467525	662616105	491625	18000
1322	3	123467526	123955343	6.63106e+08	487818	17999
1323	3	123955344	124720646	663732387	765303	18001
1324	3	124720647	125215811	664362621	495165	18000
1325	3	125215812	125822227	6.64913e+08	606416	18000
1326	3	125822228	126479646	665545329	657419	18000
1327	3	126479647	127274332	6.66271e+08	794686	18000
1328	3	127274333	127522956	6.66793e+08	248624	17990
1329	3	127522957	127673546	6.66993e+08	150590	18010
1330	3	127673547	128176714	6.6732e+08	503168	18000
1331	3	128176715	128654155	667809827	477441	18000
1332	3	128654156	129190114	668316527	535959	18000
1333	3	129190115	129581387	668780143	391273	18000
1334	3	129581388	129955867	6.69163e+08	374480	18000
1335	3	129955868	130803337	6.69774e+08	847470	17999
1336	3	130803338	131445941	6.70519e+08	642604	18001
1337	3	131445942	131867116	671050921	421175	18000
1338	3	131867117	132287583	671471742	420467	18000
1339	3	132287584	132935102	672005735	647519	18000
1340	3	132935103	133773455	672748671	838353	18000
1341	3	133773456	134545180	673553710	771725	18000
1342	3	134545181	135149740	6.74242e+08	604560	18000
1343	3	135149741	135738110	6.74838e+08	588370	18000
1344	3	135738111	136484731	675505813	746621	18000
1345	3	136484732	136914616	676094066	429885	17999
1346	3	136914617	137418637	676561019	504021	17999
1347	3	137418638	138127100	677167261	708463	18002
1348	3	138127101	138473019	677694452	345919	17998
1349	3	138473020	139071861	6.78167e+08	598842	18002
1350	3	139071862	139869313	6.78865e+08	797452	18000
1351	3	139869314	140593745	6.79626e+08	724432	18000
1352	3	140593746	141287451	6.80335e+08	693706	18000
1353	3	141287452	141730214	680903225	442763	17998
1354	3	141730215	142451771	681485385	721557	18001
1355	3	142451772	143375886	682308221	924115	18001
1356	3	143375887	143964456	6.83065e+08	588570	18000
1357	3	143964457	144324874	6.83539e+08	360418	18000
1358	3	144324875	144716951	683915305	392077	18000
1359	3	144716952	145468909	6.84487e+08	751958	17999
1360	3	145468910	146054910	685156302	586001	18001
1361	3	146054911	146487477	685665586	432567	18000
1362	3	146487478	146920753	6.86099e+08	433276	17999
1363	3	146920754	147384090	686546814	463337	18001
1364	3	147384091	147884877	687028876	500787	18000
1365	3	147884878	148450891	6.87562e+08	566014	17999
1366	3	148450892	149326432	688283054	875541	17999
1367	3	149326433	149814458	6.88965e+08	488026	18002
1368	3	149814459	150294547	689448895	480089	18000
1369	3	150294548	150566642	689824987	272095	17999
1370	3	150566643	150988948	6.90172e+08	422306	18001
1371	3	150988949	151491849	690634791	502901	18000
1372	3	151491850	151935300	691107967	443451	18000
1373	3	151935301	152153999	691439042	218699	18000
1374	3	152154000	152455906	691699345	301907	18000
1375	3	152455907	152927625	692086158	471719	18000
1376	3	152927626	153324576	692520493	396951	18000
1377	3	153324577	153737505	692925433	412929	18000
1378	3	153737506	154090326	693308308	352821	17998
1379	3	154090327	154500334	6.9369e+08	410008	18001
1380	3	154500335	155285555	694287337	785221	18001
1381	3	155285556	155677416	694875878	391861	17999
1382	3	155677417	156260139	695363170	582723	17997
1383	3	156260140	156666457	6.95858e+08	406318	18004
1384	3	156666458	157640676	696547959	974219	18000
1385	3	157640677	158075738	6.97253e+08	435062	18000
1386	3	158075739	158480993	697672758	405255	17999
1387	3	158480994	158942714	698106246	461721	18000
1388	3	158942715	159362408	6.98547e+08	419694	18001
1389	3	159362409	160368563	699259878	1006155	18000
1390	3	160368564	161070203	7.00114e+08	701640	18000
1391	3	161070204	161522736	700690862	452533	18000
1392	3	161522737	161984589	701148055	461853	18000
1393	3	161984590	162670834	701722104	686245	18000
1394	3	162670835	162982249	702220934	311415	18000
1395	3	162982250	163308964	702539999	326715	18000
1396	3	163308965	163739393	702918571	430429	18000
1397	3	163739394	164218419	7.03373e+08	479026	18000
1398	3	164218420	164633292	703820248	414873	18000
1399	3	164633293	165213806	7.04318e+08	580514	17997
1400	3	165213807	165893916	7.04948e+08	680110	18003
1401	3	165893917	166592927	705637814	699011	18000
1402	3	166592928	167072068	706226890	479141	18000
1403	3	167072069	167915543	706888198	843475	18000
1404	3	167915544	168337167	7.07521e+08	421624	17997
1405	3	168337168	168918778	708022365	581611	18003
1406	3	168918779	169380346	7.08544e+08	461568	18000
1407	3	169380347	169913986	7.09042e+08	533640	18000
1408	3	169913987	170489499	709596135	575513	18000
1409	3	170489500	171070998	710174641	581499	18000
1410	3	171070999	171463347	710661565	392349	18000
1411	3	171463348	172234087	7.11243e+08	770740	18000
1412	3	172234088	172624440	711823656	390353	18000
1413	3	172624441	173196179	712304702	571739	18000
1414	3	173196180	173840530	712912747	644351	18000
1415	3	173840531	174301978	7.13466e+08	461448	17999
1416	3	174301979	174671918	7.13881e+08	369940	18001
1417	3	174671919	175368970	7.14415e+08	697052	18000
1418	3	175368971	175723124	7.1494e+08	354154	18000
1419	3	175723125	176389029	715450469	665905	18000
1420	3	176389030	177187688	716182751	798659	18000
1421	3	177187689	177732251	716854362	544563	17999
1422	3	177732252	178112671	7.17317e+08	380420	18001
1423	3	178112672	178656902	717779179	544231	18000
1424	3	178656903	179262486	7.18354e+08	605584	18000
1425	3	179262487	180013756	7.19033e+08	751270	18000
1426	3	180013757	181063213	719932877	1049457	17998
1427	3	181063214	181489713	7.20671e+08	426500	18002
1428	3	181489714	182080777	7.2118e+08	591064	18000
1429	3	182080778	182528924	721699243	448147	18000
1430	3	182528925	182998526	7.22158e+08	469602	18000
1431	3	182998527	183456969	722622140	458443	18000
1432	3	183456970	184244251	7.23245e+08	787282	18000
1433	3	184244252	185045933	7.24039e+08	801682	18000
1434	3	185045934	185811742	724823230	765809	17999
1435	3	185811743	186290454	7.25445e+08	478712	18001
1436	3	186290455	186717129	725898184	426675	18000
1437	3	186717130	187279204	726392559	562075	17999
1438	3	187279205	187949210	7.27009e+08	670006	18001
1439	3	187949211	188701548	7.2772e+08	752338	17999
1440	3	188701549	189576887	728533610	875339	18001
1441	3	189576888	190021089	7.29193e+08	444202	18000
1442	3	190021090	190768327	7.29789e+08	747238	18000
1443	3	190768328	191114751	7.30336e+08	346424	18000
1444	3	191114752	191557865	7.30731e+08	443114	18000
1445	3	191557866	192193249	7.3127e+08	635384	18000
1446	3	192193250	192621265	7.31802e+08	428016	18000
1447	3	192621266	193012494	732211272	391229	18000
1448	3	193012495	193364022	7.32583e+08	351528	18000
1449	3	193364023	193975084	7.33064e+08	611062	18000
1450	3	193975085	194343137	733553503	368053	18000
1451	3	194343138	194895399	7.34014e+08	552262	18000
1452	3	194895400	195463754	734573969	568355	18000
1453	3	195463755	195958563	735105551	494809	18000
1454	3	195958564	196632380	735689864	673817	18000
1455	3	196632381	197028597	736224881	396217	18000
1456	3	197028598	197959219	7.36888e+08	930622	18000
1457	3	197959220	198603297	7.37676e+08	644078	18000
1458	3	198603298	199263357	7.38328e+08	660060	17997
1459	3	199263358	200075873	7.39064e+08	812516	18002
1460	3	200075874	200516860	739690759	440987	18001
1461	3	200516861	201084207	740194926	567347	18000
1462	3	201084208	201615970	740744481	531763	18000
1463	3	201615971	202115259	741260007	499289	18000
1464	3	202115260	202587908	741745976	472649	18000
1465	3	202587909	203013590	7.42195e+08	425682	18000
1466	3	203013591	203352826	7.42578e+08	339236	18000
1467	3	203352827	203872808	7.43007e+08	519982	18000
1468	3	203872809	204292470	7.43477e+08	419662	18000
1469	3	204292471	204845604	7.43963e+08	553134	18000
1470	3	204845605	205341440	7.44488e+08	495836	18000
1471	3	205341441	205922793	745026509	581353	18000
1472	3	205922794	206299950	745505764	377157	17996
1473	3	206299951	206846794	7.45968e+08	546844	18004
1474	3	206846795	207296413	746465996	449619	18000
1475	3	207296414	207681420	746883309	385007	18000
1476	3	207681421	208075996	7.47273e+08	394576	18000
1477	3	208075997	208694987	747779884	618991	17995
1478	3	208694988	209505964	748494868	810977	18004
1479	3	209505965	210187816	7.49241e+08	681852	18001
1480	3	210187817	210756081	749866341	568265	17943
1481	3	210756082	211360943	7.50453e+08	604862	18056
1482	3	211360944	211670992	750910360	310049	17986
1483	3	211670993	212248965	751354371	577973	18013
1484	3	212248966	213167216	752102483	918251	18002
1485	3	213167217	213593856	7.52775e+08	426640	18000
1486	3	213593857	214101167	753241904	507311	18000
1487	3	214101168	215111740	754000846	1010573	18000
1488	3	215111741	216024969	754962747	913229	18000
1489	3	216024970	216824409	7.55819e+08	799440	18000
1490	3	216824410	217408596	756510895	584187	17999
1491	3	217408597	217852027	757024704	443431	18001
1492	3	217852028	218477334	757559073	625307	18000
1493	3	218477335	218863279	758064699	385945	18000
1494	3	218863280	219639991	7.58646e+08	776712	18000
1495	3	219639992	219988480	759208628	348489	18000
1496	3	219988481	220416479	759596872	427999	18000
1497	3	220416480	220946463	7.60076e+08	529984	18000
1498	3	220946464	221431245	7.60583e+08	484782	18000
1499	3	221431246	222008452	761114241	577207	17999
1500	3	222008453	222503679	761650458	495227	17992
1501	3	222503680	223169637	7.62231e+08	665958	18009
1502	3	223169638	223831147	7.62895e+08	661510	18000
1503	3	223831148	224379866	763499899	548719	18000
1504	3	224379867	225185795	764177223	805929	18000
1505	3	225185796	225851730	764913155	665935	18000
1506	3	225851731	226597489	765619002	745759	18000
1507	3	226597490	227455672	766420973	858183	18000
1508	3	227455673	228016812	7.67131e+08	561140	17999
1509	3	228016813	228635721	767720659	618909	18001
1510	3	228635722	229176877	7.68301e+08	541156	18000
1511	3	229176878	229603617	7.68785e+08	426740	18000
1512	3	229603618	230337191	7.69365e+08	733574	17998
1513	3	230337192	230973671	7.7005e+08	636480	18002
1514	3	230973672	231312277	7.70537e+08	338606	17999
1515	3	231312278	231720408	770910735	408131	18000
1516	3	231720409	232245527	771377360	525119	15849
1517	4	1	487607	771883723	487607	17997
1518	4	487608	1443241	7.72605e+08	955634	18002
1519	4	1443242	2752205	7.73738e+08	1308964	18000
1520	4	2752206	3185860	774608952	433655	18000
1521	4	3185861	3741634	7.75104e+08	555774	18000
1522	4	3741635	4324451	775672962	582817	18000
1523	4	4324452	5047501	7.76326e+08	723050	18000
1524	4	5047502	5482127	7.76905e+08	434626	18000
1525	4	5482128	5804186	777283076	322059	18000
1526	4	5804187	6244454	7.77664e+08	440268	18000
1527	4	6244455	6600753	778062523	356299	18000
1528	4	6600754	7063113	7.78472e+08	462360	18000
1529	4	7063114	7445054	778894003	381941	17999
1530	4	7445055	7762391	779243642	317337	18000
1531	4	7762392	8076680	779559455	314289	18001
1532	4	8076681	8325689	779841104	249009	17998
1533	4	8325690	8581855	7.80094e+08	256166	18002
1534	4	8581856	8907024	780384359	325169	18000
1535	4	8907025	9212921	780699892	305897	17997
1536	4	9212922	9500656	780996708	287735	18003
1537	4	9500657	10073529	781427012	572873	18000
1538	4	10073530	10609208	781981288	535679	18000
1539	4	10609209	11063624	7.82476e+08	454416	18000
1540	4	11063625	11788983	783066223	725359	17998
1541	4	11788984	12334304	783701563	545321	18002
1542	4	12334305	13007663	784310903	673359	18000
1543	4	13007664	13788947	7.85038e+08	781284	18000
1544	4	13788948	14136505	7.85603e+08	347558	18000
1545	4	14136506	14679574	786047959	543069	18000
1546	4	14679575	15237249	786598331	557675	18000
1547	4	15237250	15803546	787160317	566297	18000
1548	4	15803547	16327891	787705638	524345	18000
1549	4	16327892	16674191	7.88141e+08	346300	18000
1550	4	16674192	17111242	788532636	437051	18000
1551	4	17111243	17845435	789118258	734193	17994
1552	4	17845436	18465615	7.89795e+08	620180	18005
1553	4	18465616	18835195	7.9029e+08	369580	17997
1554	4	18835196	19269302	790692168	434107	18004
1555	4	19269303	19617030	7.91083e+08	347728	18000
1556	4	19617031	20001772	7.91449e+08	384742	18000
1557	4	20001773	20433473	791857542	431701	18000
1558	4	20433474	21162900	792438106	729427	18000
1559	4	21162901	21852194	7.93147e+08	689294	18000
1560	4	21852195	22622282	7.93877e+08	770088	18000
1561	4	22622283	23284614	7.94593e+08	662332	18000
1562	4	23284615	23764947	795164700	480333	18000
1563	4	23764948	24934803	7.9599e+08	1169856	18000
1564	4	24934804	25732083	7.96973e+08	797280	18000
1565	4	25732084	26720219	7.97866e+08	988136	17999
1566	4	26720220	27150317	7.98575e+08	430098	18001
1567	4	27150318	27527693	7.98979e+08	377376	18000
1568	4	27527694	27926142	799366837	398449	17999
1569	4	27926143	28320423	799763202	394281	18001
1570	4	28320424	28861533	8.00231e+08	541110	17994
1571	4	28861534	29367321	8.00754e+08	505788	18006
1572	4	29367322	29704372	801175766	337051	18000
1573	4	29704373	30128671	801556441	424299	18000
1574	4	30128672	30437771	8.01923e+08	309100	17999
1575	4	30437772	30982282	802349946	544511	18001
1576	4	30982283	31645087	802953604	662805	17999
1577	4	31645088	32382530	803653728	737443	18001
1578	4	32382531	33248262	8.04455e+08	865732	18000
1579	4	33248263	34233718	8.05381e+08	985456	18000
1580	4	34233719	34686002	8.061e+08	452284	18000
1581	4	34686003	35315661	806640751	629659	18000
1582	4	35315662	36097578	807346539	781917	17999
1583	4	36097579	36799643	808088530	702065	18001
1584	4	36799644	37310992	808695237	511349	18000
1585	4	37310993	38551042	8.09571e+08	1240050	18000
1586	4	38551043	39074742	8.10453e+08	523700	18000
1587	4	39074743	39630288	8.10992e+08	555546	18000
1588	4	39630289	40083081	811496604	452793	17998
1589	4	40083082	40666753	8.12015e+08	583672	17998
1590	4	40666754	41100548	812523570	433795	18004
1591	4	41100549	41476324	8.12928e+08	375776	18000
1592	4	41476325	42220015	813488089	743691	18000
1593	4	42220016	42874656	814187255	654641	18000
1594	4	42874657	43478473	814816484	603817	17999
1595	4	43478474	44004627	8.15381e+08	526154	18001
1596	4	44004628	44324919	8.15805e+08	320292	18000
1597	4	44324920	44808875	8.16207e+08	483956	18000
1598	4	44808876	45080068	816584391	271193	18000
1599	4	45080069	45565256	8.16963e+08	485188	18000
1600	4	45565257	46124609	817484852	559353	18000
1601	4	46124610	46769679	8.18087e+08	645070	18000
1602	4	46769680	47167052	818608285	397373	18000
1603	4	47167053	47590724	8.19019e+08	423672	18000
1604	4	47590725	48006398	8.19438e+08	415674	18000
1605	4	48006399	48458607	819872422	452209	18000
1606	4	48458608	48807532	820272989	348925	18000
1607	4	48807533	49132217	820609794	324685	18000
1608	4	49132218	49486996	820949526	354779	18000
1609	4	49486997	50202143	821484489	715147	18000
1610	4	50202144	50551347	8.22017e+08	349204	17999
1611	4	50551348	51348651	8.2259e+08	797304	18001
1612	4	51348652	51980393	8.23304e+08	631742	18000
1613	4	51980394	52470578	823865405	490185	18000
1614	4	52470579	52925359	824337888	454781	18000
1615	4	52925360	53553919	8.2488e+08	628560	18000
1616	4	53553920	54055089	8.25444e+08	501170	18000
1617	4	54055090	54367703	8.25851e+08	312614	18000
1618	4	54367704	54712658	826180100	344955	18000
1619	4	54712659	55092359	826542428	379701	17999
1620	4	55092360	55395863	8.26884e+08	303504	17987
1621	4	55395864	56160771	8.27418e+08	764908	18014
1622	4	56160772	56492785	8.27967e+08	332014	18000
1623	4	56492786	56860552	828316588	367767	18000
1624	4	56860553	57291282	8.28716e+08	430730	18000
1625	4	57291283	57638678	8.29105e+08	347396	18000
1626	4	57638679	57972733	829445625	334055	18000
1627	4	57972734	58275801	8.29764e+08	303068	18000
1628	4	58275802	58664240	830109940	388439	17999
1629	4	58664241	59105932	8.30525e+08	441692	18001
1630	4	59105933	59675870	8.31031e+08	569938	18000
1631	4	59675871	60393461	831674585	717591	18000
1632	4	60393462	61244977	8.32459e+08	851516	18000
1633	4	61244978	62335640	833430228	1090663	18000
1634	4	62335641	62643022	8.34129e+08	307382	18000
1635	4	62643023	63066676	8.34495e+08	423654	18000
1636	4	63066677	63604820	8.34976e+08	538144	18000
1637	4	63604821	64119918	8.35502e+08	515098	18000
1638	4	64119919	64377913	835888835	257995	18000
1639	4	64377914	64840381	8.36249e+08	462468	18000
1640	4	64840382	65188492	836654356	348111	18000
1641	4	65188493	65776830	8.37123e+08	588338	18000
1642	4	65776831	66578736	8.37818e+08	801906	18000
1643	4	66578737	67042668	8.38451e+08	463932	18000
1644	4	67042669	67391408	8.38857e+08	348740	17999
1645	4	67391409	67741008	8.39206e+08	349600	18000
1646	4	67741009	68183056	8.39602e+08	442048	18001
1647	4	68183057	68745383	840104139	562327	18000
1648	4	68745384	69361705	8.40693e+08	616322	18000
1649	4	69361706	69907568	841274556	545863	18000
1650	4	69907569	70379864	8.41784e+08	472296	17999
1651	4	70379865	70717214	8.42188e+08	337350	18000
1652	4	70717215	71112023	842554538	394809	18001
1653	4	71112024	71858762	843125312	746739	18000
1654	4	71858763	72637525	843888063	778763	18000
1655	4	72637526	73210378	844563871	572853	17998
1656	4	73210379	73687831	845089024	477453	18002
1657	4	73687832	74371415	8.4567e+08	683584	17999
1658	4	74371416	74595604	846123429	224189	17984
1659	4	74595605	74954118	8.46415e+08	358514	18017
1660	4	74954119	75695680	8.46965e+08	741562	18000
1661	4	75695681	76166965	847571242	471285	17999
1662	4	76166966	76956398	848201601	789433	18001
1663	4	76956399	77725919	848981078	769521	17999
1664	4	77725920	78136128	849570943	410209	18001
1665	4	78136129	78515801	849965884	379673	17998
1666	4	78515802	79198885	8.50497e+08	683084	18002
1667	4	79198886	79831199	8.51155e+08	632314	18000
1668	4	79831200	80377407	8.51744e+08	546208	17998
1669	4	80377408	80815912	852236579	438505	18002
1670	4	80815913	81458382	8.52777e+08	642470	18000
1671	4	81458383	81788639	853263430	330257	17999
1672	4	81788640	82126782	853597630	338143	18000
1673	4	82126783	82465282	8.53936e+08	338500	18001
1674	4	82465283	82834292	8.5429e+08	369010	17996
1675	4	82834293	83276138	8.54695e+08	441846	18004
1676	4	83276139	83752383	855154180	476245	18000
1677	4	83752384	84191095	8.55612e+08	438712	18000
1678	4	84191096	84594271	8.56033e+08	403176	18000
1679	4	84594272	84944305	8.56409e+08	350034	17999
1680	4	84944306	85224692	856724418	280387	18001
1681	4	85224693	85568024	8.57036e+08	343332	18000
1682	4	85568025	85916397	857382130	348373	17999
1683	4	85916398	86344324	857770280	427927	18001
1684	4	86344325	86667796	8.58146e+08	323472	18000
1685	4	86667797	87000931	858474283	333135	18000
1686	4	87000932	87329856	858805313	328925	17999
1687	4	87329857	87668554	8.59139e+08	338698	18001
1688	4	87668555	88019700	8.59484e+08	351146	17994
1689	4	88019701	88293969	859796754	274269	18006
1690	4	88293970	88563444	860068626	269475	17999
1691	4	88563445	88863146	8.60353e+08	299702	17998
1692	4	88863147	89102501	860622743	239355	18002
1693	4	89102502	89442734	860912537	340233	17999
1694	4	89442735	89767988	8.61245e+08	325254	18001
1695	4	89767989	90178063	861612945	410075	18001
1696	4	90178064	90674821	8.62066e+08	496758	18000
1697	4	90674822	91076544	862515602	401723	18000
1698	4	91076545	91531814	8.62944e+08	455270	17999
1699	4	91531815	91903120	8.63357e+08	371306	18001
1700	4	91903121	92336246	8.6376e+08	433126	17991
1701	4	92336247	92937086	8.64277e+08	600840	18009
1702	4	92937087	93281692	8.64749e+08	344606	18000
1703	4	93281693	93622823	865092177	341131	18000
1704	4	93622824	93942906	865422784	320083	18000
1705	4	93942907	94359377	865791061	416471	17999
1706	4	94359378	94682487	8.66161e+08	323110	18001
1707	4	94682488	95116238	866539282	433751	18000
1708	4	95116239	95462158	8.66929e+08	345920	17999
1709	4	95462159	95824992	8.67283e+08	362834	18001
1710	4	95824993	96282500	8.67694e+08	457508	18000
1711	4	96282501	96854811	868208575	572311	18000
1712	4	96854812	97179628	868657139	324817	18000
1713	4	97179629	97560837	869010152	381209	18000
1714	4	97560838	97923220	869381948	362383	18000
1715	4	97923221	98303762	8.69753e+08	380542	18000
1716	4	98303763	98703814	8.70144e+08	400052	18000
1717	4	98703815	99114187	870548920	410373	18000
1718	4	99114188	99506341	8.7095e+08	392154	18000
1719	4	99506342	99867533	8.71327e+08	361192	18000
1720	4	99867534	100183394	871665383	315861	17999
1721	4	100183395	100524223	871993728	340829	18001
1722	4	100524224	100925398	872364730	401175	18000
1723	4	100925399	101214157	872709697	288759	18000
1724	4	101214158	101547020	873020508	332863	18000
1725	4	101547021	101832745	873329802	285725	17999
1726	4	101832746	102150457	8.73632e+08	317712	18001
1727	4	102150458	102534143	8.73982e+08	383686	18000
1728	4	102534144	102843547	8.74329e+08	309404	18000
1729	4	102843548	103124725	8.74624e+08	281178	18000
1730	4	103124726	103510002	874957283	385277	18000
1731	4	103510003	104036397	875413119	526395	18000
1732	4	104036398	104470584	875893410	434187	18000
1733	4	104470585	104842322	8.76296e+08	371738	18000
1734	4	104842323	105170814	8.76646e+08	328492	18000
1735	4	105170815	105386198	8.76918e+08	215384	18000
1736	4	105386199	106249197	877457617	862999	18000
1737	4	106249198	106663653	8.78096e+08	414456	18000
1738	4	106663654	106958551	8.78451e+08	294898	18000
1739	4	106958552	107283190	878760790	324639	18000
1740	4	107283191	107620144	8.79092e+08	336954	18000
1741	4	107620145	107914533	879407258	294389	18000
1742	4	107914534	108261568	879727970	347035	18000
1743	4	108261569	108571478	8.80056e+08	309910	18000
1744	4	108571479	108891760	8.80372e+08	320282	18000
1745	4	108891761	109215663	880693631	323903	18000
1746	4	109215664	109527771	8.81012e+08	312108	18000
1747	4	109527772	109881179	8.81344e+08	353408	18000
1748	4	109881180	110213596	881687307	332417	18000
1749	4	110213597	110548152	8.82021e+08	334556	18000
1750	4	110548153	110908275	882368133	360123	18000
1751	4	110908276	111281095	8.82735e+08	372820	17997
1752	4	111281096	111609245	8.83085e+08	328150	18003
1753	4	111609246	111698332	883293708	89087	17990
1754	4	111698333	111726651	883352411	28319	18010
1755	4	111726652	112000533	8.83504e+08	273882	18000
1756	4	112000534	112406018	883843195	405485	17999
1757	4	112406019	112765277	884225567	359259	18000
1758	4	112765278	113126524	884585820	361247	18001
1759	4	113126525	113478983	884942673	352459	18000
1760	4	113478984	114103331	8.85431e+08	624348	18000
1761	4	114103332	114501551	8.85942e+08	398220	18000
1762	4	114501552	114868460	886324925	366909	18000
1763	4	114868461	115228363	886688331	359903	18000
1764	4	115228364	115624679	8.87066e+08	396316	17995
1765	4	115624680	115960243	8.87432e+08	335564	18005
1766	4	115960244	116378088	887809085	417845	18000
1767	4	116378089	116696674	8.88177e+08	318586	18000
1768	4	116696675	116972607	888474560	275933	18000
1769	4	116972608	117261560	888757003	288953	18000
1770	4	117261561	117519101	889030250	257541	18000
1771	4	117519102	117814914	889306927	295813	18000
1772	4	117814915	118077166	8.89586e+08	262252	18000
1773	4	118077167	118415209	889886107	338043	18000
1774	4	118415210	118709107	8.90202e+08	293898	18000
1775	4	118709108	119081183	8.90535e+08	372076	18000
1776	4	119081184	119419519	8.9089e+08	338336	18000
1777	4	119419520	119788905	8.91244e+08	369386	17999
1778	4	119788906	120134966	891601855	346061	18001
1779	4	120134967	120815485	892115145	680519	18000
1780	4	120815486	121683469	8.92889e+08	867984	18000
1781	4	121683470	122023954	893493631	340485	18000
1782	4	122023955	122504557	893904175	480603	18000
1783	4	122504558	122964916	894374656	460359	17999
1784	4	122964917	123295111	894769933	330195	18001
1785	4	123295112	123814572	895194761	519461	18000
1786	4	123814573	124536806	8.95816e+08	722234	18000
1787	4	124536807	125356471	896586558	819665	18000
1788	4	125356472	126109171	8.97373e+08	752700	18000
1789	4	126109172	126980314	898184662	871143	18000
1790	4	126980315	127392647	898826400	412333	18000
1791	4	127392648	127785265	8.99229e+08	392618	18000
1792	4	127785266	128148197	8.99607e+08	362932	17999
1793	4	128148198	128502189	8.99965e+08	353992	18001
1794	4	128502190	128916035	9.00349e+08	413846	18000
1795	4	128916036	129402583	9.00799e+08	486548	18000
1796	4	129402584	129786807	9.01235e+08	384224	18000
1797	4	129786808	130282798	901674722	495991	17999
1798	4	130282799	130693047	902127842	410249	18001
1799	4	130693048	131064084	902518485	371037	18000
1800	4	131064085	131430162	9.02887e+08	366078	18000
1801	4	131430163	131749338	9.0323e+08	319176	18000
1802	4	131749339	132869660	9.03949e+08	1120322	18000
1803	4	132869661	133273946	9.04712e+08	404286	18000
1804	4	133273947	133863797	905208791	589851	18000
1805	4	133863798	134630672	905887154	766875	17998
1806	4	134630673	135285469	906597990	654797	18002
1807	4	135285470	136140146	907352727	854677	18000
1808	4	136140147	136722527	908071256	582381	17998
1809	4	136722528	137367028	908684697	644501	18000
1810	4	137367029	137664338	9.09156e+08	297310	18002
1811	4	137664339	138253769	909598973	589431	18000
1812	4	138253770	139942324	910737966	1688555	17997
1813	4	139942325	141004413	912113288	1062089	18003
1814	4	141004414	141573286	912928769	568873	18000
1815	4	141573287	142384850	9.13619e+08	811564	18000
1816	4	142384851	142917728	9.14291e+08	532878	17999
1817	4	142917729	143912967	915055267	995239	18001
1818	4	143912968	144475237	9.15834e+08	562270	18000
1819	4	144475238	145014460	916384768	539223	18000
1820	4	145014461	145495826	9.16895e+08	481366	18000
1821	4	145495827	146278419	917527042	782593	18000
1822	4	146278420	147032259	9.18295e+08	753840	18000
1823	4	147032260	148201911	9.19257e+08	1169652	18000
1824	4	148201912	149272404	920377077	1070493	18000
1825	4	149272405	149997181	921274712	724777	18000
1826	4	149997182	150957544	922117282	960363	18000
1827	4	150957545	151906533	923071958	948989	18000
1828	4	151906534	152551604	923868988	645071	17999
1829	4	152551605	153009350	9.2442e+08	457746	18001
1830	4	153009351	153561370	9.24925e+08	552020	18000
1831	4	153561371	154459291	925650250	897921	18000
1832	4	154459292	154809648	926274389	350357	17933
1833	4	154809649	155429579	926759533	619931	18060
1834	4	155429580	156364852	927537135	935273	18007
1835	4	156364853	156545288	9.28095e+08	180436	18000
1836	4	156545289	156786830	9.28306e+08	241542	17998
1837	4	156786831	156830121	928448395	43291	18002
1838	4	156830122	157418996	928764478	588875	18000
1839	4	157418997	158323334	9.29511e+08	904338	18000
1840	4	158323335	158689646	9.30146e+08	366312	18000
1841	4	158689647	159726315	930847900	1036669	18000
1842	4	159726316	160555722	931780938	829407	17999
1843	4	160555723	161439932	9.32638e+08	884210	18001
1844	4	161439933	162321537	933520654	881605	18000
1845	4	162321538	163073306	934337341	751769	18000
1846	4	163073307	163635617	934994381	562311	18000
1847	4	163635618	164238144	935576800	602527	18000
1848	4	164238145	164912426	9.36215e+08	674282	18000
1849	4	164912427	165560632	9.36876e+08	648206	18000
1850	4	165560633	166059521	937449996	498889	17993
1851	4	166059522	166749557	9.38044e+08	690036	18007
1852	4	166749558	167451300	938740348	701743	18000
1853	4	167451301	167687909	939209524	236609	17998
1854	4	167687910	167893497	9.39431e+08	205588	18002
1855	4	167893498	168282850	939728093	389353	18000
1856	4	168282851	168717807	940140248	434957	17999
1857	4	168717808	169076561	9.40537e+08	358754	18000
1858	4	169076562	169514800	940935600	438239	18001
1859	4	169514801	170434500	9.41615e+08	919700	18000
1860	4	170434501	171163204	9.42439e+08	728704	18000
1861	4	171163205	171728785	943085914	565581	18000
1862	4	171728786	172395448	943702036	666663	18000
1863	4	172395449	172408403	944041845	12955	17833
1864	4	172408404	172410758	944049500	2355	17365
1865	4	172410759	172416662	9.44054e+08	5904	18686
1866	4	172416663	172419403	944057952	2741	18024
1867	4	172419404	172422329	9.44061e+08	2926	17970
1868	4	172422330	172425402	944063785	3073	18069
1869	4	172425403	172425682	9.44065e+08	280	18027
1870	4	172425683	172426750	9.44066e+08	1068	17879
1871	4	172426751	172431522	9.44069e+08	4772	18142
1872	4	172431523	172434920	9.44073e+08	3398	17896
1873	4	172434921	172434959	944074859	39	17692
1874	4	172434960	172439395	9.44077e+08	4436	18403
1875	4	172439396	172439716	944079475	321	17845
1876	4	172439717	172439854	9.4408e+08	138	18112
1877	4	172439855	172439869	944079781	15	17129
1878	4	172439870	172439907	9.4408e+08	38	18867
1879	4	172439908	172442193	9.44081e+08	2286	18061
1880	4	172442194	172445928	944083980	3735	17767
1881	4	172445929	172446776	9.44086e+08	848	18167
1882	4	172446777	172446881	944086748	105	18016
1883	4	172446882	172455418	944091069	8537	17984
1884	4	172455419	173052730	9.44394e+08	597312	18066
1885	4	173052731	173573856	9.44953e+08	521126	18000
1886	4	173573857	174253178	9.45553e+08	679322	18000
1887	4	174253179	174868671	946200844	615493	17999
1888	4	174868672	175753792	946951151	885121	18001
1889	4	175753793	176294024	9.47664e+08	540232	18000
1890	4	176294025	176908386	9.48241e+08	614362	18000
1891	4	176908387	177456518	9.48822e+08	548132	18000
1892	4	177456519	178026492	9.49381e+08	569974	18000
1893	4	178026493	178581497	949943914	555005	18000
1894	4	178581498	179212346	950536841	630849	17982
1895	4	179212347	179501626	9.50997e+08	289280	18018
1896	4	179501627	179836832	9.51309e+08	335206	18000
1897	4	179836833	180222342	9.5167e+08	385510	18000
1898	4	180222343	180830952	9.52167e+08	608610	17999
1899	4	180830953	181600718	9.52856e+08	769766	18001
1900	4	181600719	182232635	953556596	631917	18000
1901	4	182232636	182973687	9.54243e+08	741052	18000
1902	4	182973688	183386653	9.5482e+08	412966	17997
1903	4	183386654	184158113	9.55412e+08	771460	18003
1904	4	184158114	184832991	9.56135e+08	674878	18000
1905	4	184832992	185748741	9.56931e+08	915750	18000
1906	4	185748742	186336545	9.57683e+08	587804	18000
1907	4	186336546	187121816	958369100	785271	18000
1908	4	187121817	188176105	959288880	1054289	18000
1909	4	188176106	188767133	9.60112e+08	591028	17998
1910	4	188767134	188793496	960420234	26363	18000
1911	4	188793497	189369823	960721579	576327	18002
1912	4	189369824	189950640	961300151	580817	18000
1913	4	189950641	190655645	961943062	705005	18000
1914	4	190655646	191055337	9.62495e+08	399692	18000
1915	4	191055338	191469682	962902429	414345	18000
1916	4	191469683	192134915	963442218	665233	17999
1917	4	192134916	192468058	963941406	333143	18001
1918	4	192468059	192971362	9.6436e+08	503304	18000
1919	4	192971363	193735788	9.64993e+08	764426	18000
1920	4	193735789	194134866	9.65575e+08	399078	17998
1921	4	194134867	194664439	966039572	529573	18002
1922	4	194664440	195046514	966495396	382075	18000
1923	4	195046515	195324587	966825470	278073	18000
1924	4	195324588	195763071	9.67184e+08	438484	18000
1925	4	195763072	196075174	967559042	312103	18000
1926	4	196075175	196640253	967997633	565079	18000
1927	4	196640254	197232613	9.68576e+08	592360	17999
1928	4	197232614	198012461	9.69262e+08	779848	18000
1929	4	198012462	198506371	9.69899e+08	493910	18001
1930	4	198506372	199252629	9.70519e+08	746258	18000
1931	4	199252630	199993698	971263083	741069	18000
1932	4	199993699	200850876	9.72062e+08	857178	18000
1933	4	200850877	201473470	9.72802e+08	622594	18000
1934	4	201473471	202365912	9.7356e+08	892442	18000
1935	4	202365913	202826464	9.74236e+08	460552	18000
1936	4	202826465	203163503	974634903	337039	18000
1937	4	203163504	203701115	9.75072e+08	537612	18000
1938	4	203701116	204201314	975591134	500199	18000
1939	4	204201315	204665414	9.76073e+08	464100	18000
1940	4	204665415	204983975	976464614	318561	18000
1941	4	204983976	205412373	9.76838e+08	428398	18000
1942	4	205412374	205702999	9.77198e+08	290626	18000
1943	4	205703000	206015036	977498937	312037	18000
1944	4	206015037	206748332	9.78022e+08	733296	18000
1945	4	206748333	207198168	9.78613e+08	449836	17994
1946	4	207198169	207565256	9.79022e+08	367088	18005
1947	4	207565257	208527797	979686446	962541	18001
1948	4	208527798	209107381	9.80458e+08	579584	17999
1949	4	209107382	209508028	980947624	400647	18001
1950	4	209508029	210071441	981429654	563413	17999
1951	4	210071442	210738470	982044875	667029	18001
1952	4	210738471	211345967	982682138	607497	17999
1953	4	211345968	211644112	983134959	298145	17995
1954	4	211644113	212128026	9.83526e+08	483914	18006
1955	4	212128027	212832229	984120047	704203	18000
1956	4	212832230	213211737	9.84662e+08	379508	18000
1957	4	213211738	213586634	985039105	374897	17997
1958	4	213586635	213909676	9.85388e+08	323042	18003
1959	4	213909677	214240702	9.85715e+08	331026	18000
1960	4	214240703	214582381	986051461	341679	18000
1961	4	214582382	214907498	986384859	325117	18000
1962	4	214907499	215301509	986744423	394011	17999
1963	4	215301510	215652139	9.87117e+08	350630	18000
1964	4	215652140	215991629	9.87462e+08	339490	18001
1965	4	215991630	216567088	987919278	575459	18000
1966	4	216567089	216979895	988413411	412807	17998
1967	4	216979896	217575040	988917387	595145	18002
1968	4	217575041	217947638	9.89401e+08	372598	18000
1969	4	217947639	218371287	989799382	423649	18000
1970	4	218371288	218855345	9.90253e+08	484058	17998
1971	4	218855346	219313563	9.90724e+08	458218	18002
1972	4	219313564	219794960	991194181	481397	18000
1973	4	219794961	220457832	9.91766e+08	662872	18000
1974	4	220457833	221020327	992378999	562495	18000
1975	4	221020328	221382133	9.92841e+08	361806	18000
1976	4	221382134	221809897	9.93236e+08	427764	17999
1977	4	221809898	222277127	9.93683e+08	467230	18001
1978	4	222277128	222692331	9.94125e+08	415204	18000
1979	4	222692332	223043760	994507965	351429	18000
1980	4	223043761	223375194	9.94849e+08	331434	17998
1981	4	223375195	223748810	9.95202e+08	373616	18002
1982	4	223748811	224255976	9.95642e+08	507166	17999
1983	4	224255977	224921903	996228859	665927	18001
1984	4	224921904	225542840	996872291	620937	18000
1985	4	225542841	225625881	997224280	83041	17598
1986	4	225625882	225625927	9.97266e+08	46	17944
1987	4	225625928	225626208	997265987	281	18239
1988	4	225626209	225628258	9.97267e+08	2050	18145
1989	4	225628259	225636289	997272193	8031	18073
1990	4	225636290	225642128	997279128	5839	17993
1991	4	225642129	225646342	9.97284e+08	4214	17920
1992	4	225646343	225656753	997291467	10411	17971
1993	4	225656754	225682169	9.97309e+08	25416	18097
1994	4	225682170	225684890	997323449	2721	17977
1995	4	225684891	225685736	9.97325e+08	846	17995
1996	4	225685737	225688635	997327105	2899	18007
1997	4	225688636	225690382	997329428	1747	17759
1998	4	225690383	225692162	9.97331e+08	1780	18282
[truncated: 1,994 more rows]
