# Supplementary material for: Single nucleus sequencing reveals spermatid chromosome fragmentation as a possible cause of maize haploid induction
Source: Nat Commun. 2017 Oct 23;8:991. doi: 10.1038/s41467-017-00969-8 (PMC5653662; doi:10.1038/s41467-017-00969-8)
Supplement: Supplementary file 15 — Data 12 [file 41467_2017_969_MOESM15_ESM.xlsx]

## Sheet: Supplementary Data 12
Supplementary Data 12| Mapped reads amount of every embryo and endosperm sequencing data
Sample	Amount_of_filtered_reads	Amount_of_reads_mapped_for_snv_calling	Amount_of_reads_mapped (MapQ>=10)_for_cnv_calling	SNP amount	Note
Embryo_1	11662864	10190087	5498312	691311	Euploid embryo 1 (fig. 4a)
Embryo_2	17056050	14918725	7647288	823171	Euploid embryo
Embryo_3	27695808	25323124	13195267	1103248	Euploid embryo
Embryo_4	30602586	27156563	13887192	1087564	Euploid embryo
Embryo_5	19975278	18227842	9336130	920431	Euploid embryo
Embryo_6	25131096	21936191	11795106	1047148	Euploid embryo
Embryo_7	8997868	7942013	4146583	565136	Euploid embryo
Embryo_8	14942450	13279376	6849305	771823	Euploid embryo
Embryo_9	14526642	12752541	6618138	756339	Euploid embryo
Embryo_10	15297626	13497487	6640723	644476	Euploid embryo
Embryo_11	17913942	15754601	7626197	683059	Euploid embryo
Embryo_12	11628894	10311001	5437404	692926	Euploid embryo
Embryo_13	10355270	9129898	4735713	608853	Euploid embryo
Embryo_14	11686462	10387993	5388556	658409	Euploid embryo
Embryo_15	13651652	12395923	6514872	764572	Euploid embryo
Embryo_16	24110726	21154934	11459346	1267567	haploid embryo 1 (fig. 4b)
Embryo_17	16697370	14478111	7795622	839671	Euploid embryo
Embryo_18	15968454	14009508	7060093	734749	Euploid embryo
Embryo_19	12110652	10649142	5730187	798173	haploid embryo 2
Embryo_20	12756512	11125889	5496184	559892	Euploid embryo
Embryo_21	22723820	19635547	10203591	1061510	haploid embryo 3
Embryo_22	11617208	10232554	5319692	657036	Euploid embryo
Embryo_23	17200814	15035388	7341539	682507	Euploid embryo
Embryo_24	11595080	10060323	4803733	435375	Euploid embryo
Embryo_25	12298262	10694914	5079196	453424	Euploid embryo
Embryo_26	9810000	8656915	4189982	445112	Euploid embryo
Embryo_27	11544922	10089841	5448409	684820	Euploid embryo
Embryo_28	21590632	18776910	10087127	965966	Euploid embryo
Embryo_29	23029858	20547390	10823039	1019833	Euploid embryo
Embryo_30	22502214	19737719	9520985	773983	Euploid embryo
Embryo_31	18530128	16884662	8772702	913916	Euploid embryo
Embryo_32	24985478	22893733	11967431	1295443	haploid embryo 4
Embryo_34	8537538	7592030	3928261	514605	Euploid embryo
Embryo_35	20430142	18006137	8829434	771018	Euploid embryo
Embryo_36	14294366	12632886	6293521	654486	Euploid embryo
Embryo_37	17155802	15018786	7949355	861743	Euploid embryo
Embryo_38	12732038	11185829	5632396	667702	haploid embryo 5
Embryo_39	18064286	15527983	7338149	609307	Euploid embryo
Embryo_42	15310716	13203496	6289321	561204	Euploid embryo
Embryo_43	10537926	9200051	4805862	603378	Euploid embryo
Embryo_44	17461312	15366234	8195626	980135	haploid embryo 8 (fig. 4c)
Embryo_45	15263572	13472851	6913046	857365	haploid embryo 6
Embryo_46	16842906	14997762	7795477	845129	Euploid embryo
Embryo_47	16862276	14729728	7073220	611183	Euploid embryo
Embryo_48	21423080	18834944	9261883	788157	Euploid embryo
Embryo_49	19116938	16932805	8752855	884999	Euploid embryo
Embryo_50	14543306	12823421	6229783	587608	Euploid embryo
Embryo_51	13997478	12224400	5735726	523517	Euploid embryo
Embryo_53	20877414	18182620	9676815	932354	Euploid embryo
Embryo_54	13586412	12376326	5981750	633964	Euploid embryo
Embryo_55	14305198	13059834	6868389	791993	Euploid embryo
Embryo_56	23161966	21008019	10230801	845969	Euploid embryo
Embryo_57	9830822	8989134	4666056	623048	Euploid embryo
Embryo_58	13179774	12026250	6293188	757602	Euploid embryo
Embryo_59	23461988	20567691	10771908	1011189	Euploid embryo
Embryo_60	19561874	17705445	8580561	781457	Euploid embryo
Embryo_61	15579290	14176190	7173113	784556	Euploid embryo
Embryo_62	14794938	12997411	7001511	814377	Euploid embryo
Embryo_63	13873066	12645060	6359886	742602	Euploid embryo
Embryo_64	17462996	15927816	8164696	875882	Euploid embryo
Embryo_65	5587968	5000286	2585194	379181	Euploid embryo
Embryo_67	7119592	6319456	3098041	368241	Euploid embryo
Embryo_68	18712130	16326334	8831076	916173	Euploid embryo
Embryo_69	11637930	10176122	5490516	689034	embryo with paternal deletion (fig. 4d)
Embryo_70	15462182	14057769	7268219	818378	Euploid embryo
Embryo_71	20542944	18680000	9264902	865532	Euploid embryo
Embryo_72	22405650	20523590	10636626	1016338	Euploid embryo
Embryo_73	19216290	17542866	8912370	1015043	haploid embryo 7
Embryo_74	23053200	20913308	10609703	984044	Euploid embryo
Embryo_75	18431750	16195249	8529449	897171	Euploid embryo
Embryo_76	17503644	15836811	7702532	740470	Euploid embryo
Embryo_77	13171400	11487272	6221890	750017	Euploid embryo
Embryo_78	17968348	16350677	8778687	958331	embryo with maternal deletion (fig. 4e)
Embryo_79	14733774	13409514	7036165	813729	Euploid embryo
Embryo_80	20360680	18495881	9731788	956564	Euploid embryo
Embryo_81	20920860	19045018	9969484	981493	Euploid embryo
Embryo_82	7878066	6997101	3759978	532476	Euploid embryo
Embryo_83	9640082	8555132	4333127	544958	Euploid embryo
Embryo_84	5383458	4791864	2522114	378814	Euploid embryo
Embryo_85	13751066	12034495	6473055	768085	Euploid embryo
Embryo_86	15630020	13613103	7354491	814478	Euploid embryo
Endosperm_2	4864464	3938850	1934295	209224	Euploid endosperm
Endosperm_3	23523972	21361749	10506182	938377	Euploid endosperm
Endosperm_4	23941104	21740445	11748752	1101374	Euploid endosperm
Endosperm_5	2139126	1750377	969027	166560	Euploid endosperm
Endosperm_6	2789676	2308772	1264280	210045	Euploid endosperm
Endosperm_7	2752700	2263087	1218509	195153	Euploid endosperm
Endosperm_8	6539120	5374829	2794632	357796	Euploid endosperm
Endosperm_10	4197040	3450438	1777872	248078	Euploid endosperm
Endosperm_11	2816606	2326984	1262048	204034	Euploid endosperm
Endosperm_12	4957928	4052398	2109437	275669	Euploid endosperm
Endosperm_13	26756932	24171826	12974626	1120376	endosperm with maternal deletion (fig. 4f)
Endosperm_15	18432928	16748440	9027881	981097	Euploid endosperm
Endosperm_16	6409416	5282628	2812116	392240	Euploid endosperm
Endosperm_17	7187262	5911359	3194940	447112	Euploid endosperm
Endosperm_18	8943560	7311334	3791713	449942	Euploid endosperm
Endosperm_19	1636286	1342847	743662	129193	Euploid endosperm
Endosperm_20	2924534	2364344	1155053	131159	Euploid endosperm
Endosperm_21	3803138	3119448	1679875	255099	Euploid endosperm
Endosperm_22	4874738	3959910	2120923	320822	Euploid endosperm
Endosperm_23	4006130	3296934	1747072	253757	Euploid endosperm
Endosperm_24	2008636	1664609	897990	149137	Euploid endosperm
Endosperm_25	4699676	3847071	2083786	315293	Euploid endosperm
Endosperm_26	22478086	20349208	11295723	1069338	Euploid endosperm
Endosperm_27	4886464	3998385	2177244	326792	Euploid endosperm
Endosperm_28	6972702	5700557	2999703	399703	Euploid endosperm
Endosperm_29	7402498	6009262	3034086	346884	Euploid endosperm
Endosperm_30	5765190	4659703	2345586	274841	Euploid endosperm
Endosperm_31	4754362	3879184	2018840	269020	Euploid endosperm
Endosperm_32	7886004	6481470	3476522	474006	Euploid endosperm
Endosperm_33	3352220	2737822	1462152	227445	Euploid endosperm
Endosperm_34	6201312	4993460	2474535	272065	Euploid endosperm
Endosperm_35	3204114	2600500	1275876	145942	Euploid endosperm
Endosperm_36	5798744	4729795	2407590	303061	Euploid endosperm
Endosperm_37	8863640	7891177	4177689	586197	Euploid endosperm
Endosperm_40	3218410	2617170	1392625	211750	Euploid endosperm
Endosperm_41	4705732	3808912	1922495	228442	Euploid endosperm
Endosperm_42	2099494	1677241	887834	135707	Euploid endosperm
Endosperm_43	6901862	5617518	3015152	423706	Euploid endosperm
Endosperm_44	7728806	6267913	3140491	355845	Euploid endosperm
Endosperm_45	6803912	5455644	2696562	290939	Euploid endosperm
Endosperm_46	3213484	2567153	1255998	138924	Euploid endosperm
Endosperm_47	2678730	2203838	1201361	197169	Euploid endosperm
Endosperm_48	3105152	2540264	1349328	208775	Euploid endosperm
Endosperm_49	14592840	12912764	6963402	834476	Euploid endosperm
Endosperm_50	4094574	3346947	1833181	260072	Euploid endosperm
Endosperm_51	5375136	4373006	2332115	341756	Euploid endosperm
Endosperm_52	18701756	16861378	9183396	970353	Euploid endosperm
Endosperm_53	3696404	3014796	1588336	227482	Euploid endosperm
Endosperm_54	4743848	3895069	1963042	242965	Euploid endosperm
Endosperm_55	3115264	2532646	1419577	234851	Euploid endosperm
Endosperm_56	4266482	3478760	1830290	260274	Euploid endosperm
Endosperm_57	4351098	3530607	1906354	287117	Euploid endosperm
Endosperm_58	6043282	4856970	2414660	258732	Euploid endosperm
Endosperm_59	5245636	4200340	2084346	229581	Euploid endosperm
Endosperm_60	38963314	35594560	18311315	1282001	Euploid endosperm
Endosperm_62	18075664	16309824	8923163	954269	Euploid endosperm
Endosperm_63	28881372	26250743	14009167	1196840	Euploid endosperm
Endosperm_64	14048294	12286643	6353847	719807	Euploid endosperm
Endosperm_65	24510666	21588429	11505234	1066380	Euploid endosperm
Endosperm_66	19375568	17357312	9281895	968678	Euploid endosperm
Endosperm_67	23983554	21047066	11161452	1057673	Euploid endosperm
Endosperm_68	13986892	12286147	6491438	775149	Euploid endosperm
Endosperm_69	12952028	11343403	5902517	673922	Euploid endosperm
Endosperm_70	11761596	10244501	5034345	505546	Euploid endosperm
Endosperm_71	14296352	12599351	6217153	607869	Euploid endosperm
Endosperm_72	16960546	14905984	7302041	672470	Euploid endosperm
Endosperm_73	14026284	12439722	6645341	789310	Euploid endosperm
Endosperm_74	12914388	11289370	6218704	780558	Euploid endosperm
Endosperm_75	10487142	9277855	5028536	682779	Euploid endosperm
Endosperm_76	10834834	9529253	4658361	470094	Euploid endosperm
Endosperm_77	28108306	25501381	13847564	1183864	Euploid endosperm
Endosperm_78	13923836	12217846	5848728	549615	Euploid endosperm
Endosperm_79	10934604	9647089	4674975	485507	Euploid endosperm
Endosperm_80	9992286	8651589	4256549	432652	Euploid endosperm
Endosperm_81	21479878	18878116	10040726	981780	Euploid endosperm
Endosperm_82	18350186	16045181	8849207	953796	Euploid endosperm
Endosperm_83	14638026	12689455	6221694	588562	Euploid endosperm
Endosperm_84	16414372	14298257	7218530	718358	Euploid endosperm
Endosperm_85	8562186	7482747	3991930	524149	Euploid endosperm
Endosperm_87	18006762	15622642	8497639	931096	Euploid endosperm
Endosperm_88	16617968	14701047	7588908	761192	Euploid endosperm
total	2147121460	1893112903	979749320
Average	1.32537e+07	1.16858e+07	6.04777e+06	640199
CAU5	133760320	104065460
Zheng58	145904322	108440227
