# Supplementary material for: Single nucleus sequencing reveals spermatid chromosome fragmentation as a possible cause of maize haploid induction
Source: Nat Commun. 2017 Oct 23;8:991. doi: 10.1038/s41467-017-00969-8 (PMC5653662; doi:10.1038/s41467-017-00969-8)
Supplement: Supplementary file 16 — Data 13 [file 41467_2017_969_MOESM16_ESM.xlsx]

## Sheet: Supplementary Data 13
Supplementary Data 13 | Windows defined for embryo and endosperm CNV calling
Bin	Chr	Pos1	Pos2	Median_pos	Length	Total_Read_amount
1	1	1	236278	118140	236278	249933
2	1	236279	518379	377329	282101	250057
3	1	518380	1009031	763706	490652	249995
4	1	1009032	1404893	1.20696e+06	395862	249999
5	1	1404894	1781932	1593413	377039	249998
6	1	1781933	2268391	2025162	486459	249991
7	1	2268392	2868337	2.56836e+06	599946	250004
8	1	2868338	3423053	3.1457e+06	554716	249998
9	1	3423054	4128018	3775536	704965	249990
10	1	4128019	4717526	4.42277e+06	589508	249999
11	1	4717527	5500301	5108914	782775	249998
12	1	5500302	6177866	5839084	677565	249998
13	1	6177867	6852068	6.51497e+06	674202	250000
14	1	6852069	7600851	7226460	748783	249996
15	1	7600852	8071376	7836114	470525	250005
16	1	8071377	8186119	8128748	114743	249949
17	1	8186120	8740268	8463194	554149	250041
18	1	8740269	9417612	9.07894e+06	677344	249998
19	1	9417613	10222124	9.81987e+06	804512	249998
20	1	10222125	10871184	1.05467e+07	649060	249997
21	1	10871185	11495416	1.11833e+07	624232	249994
22	1	11495417	11810056	1.16527e+07	314640	250003
23	1	11810057	12427454	1.21188e+07	617398	249999
24	1	12427455	12892343	12659899	464889	249996
25	1	12892344	13366097	1.31292e+07	473754	249996
26	1	13366098	13770808	13568453	404711	249995
27	1	13770809	14244977	14007893	474169	249994
28	1	14244978	14604664	14424821	359687	250003
29	1	14604665	15037857	14821261	433193	250000
30	1	15037858	15461203	1.52495e+07	423346	250001
31	1	15461204	15992485	1.57268e+07	531282	249986
32	1	15992486	16404967	1.61987e+07	412482	250006
33	1	16404968	16887975	1.66465e+07	483008	250003
34	1	16887976	17335939	1.7112e+07	447964	249995
35	1	17335940	17714903	1.75254e+07	378964	250001
36	1	17714904	18231823	1.79734e+07	516920	249999
37	1	18231824	18614255	1.8423e+07	382432	249999
38	1	18614256	19092096	18853176	477841	249996
39	1	19092097	19632294	1.93622e+07	540198	249997
40	1	19632295	20089897	19861096	457603	249997
41	1	20089898	20590320	20340109	500423	250000
42	1	20590321	21104019	20847170	513699	250000
43	1	21104020	21495377	2.12997e+07	391358	249994
44	1	21495378	22123838	21809608	628461	249997
45	1	22123839	22636736	2.23803e+07	512898	250001
46	1	22636737	23046818	2.28418e+07	410082	250001
47	1	23046819	23504839	23275829	458021	250000
48	1	23504840	23886312	23695576	381473	250000
49	1	23886313	24253031	24069672	366719	249999
50	1	24253032	24732132	24492582	479101	249996
51	1	24732133	25062770	2.48975e+07	330638	250003
52	1	25062771	25430932	2.52469e+07	368162	249999
53	1	25430933	25769251	25600092	338319	249997
54	1	25769252	26285144	26027198	515893	249998
55	1	26285145	26832202	2.65587e+07	547058	249996
56	1	26832203	27147978	2.69901e+07	315776	249994
57	1	27147979	27592125	27370052	444147	250000
58	1	27592126	28032990	27812558	440865	250002
59	1	28032991	28405814	2.82194e+07	372824	250000
60	1	28405815	28881815	28643815	476001	249996
61	1	28881816	29412256	29147036	530441	249998
62	1	29412257	29988864	2.97006e+07	576608	249991
63	1	29988865	30576824	3.02828e+07	587960	249998
64	1	30576825	31093952	3.08354e+07	517128	249995
65	1	31093953	31512975	31303464	419023	249998
66	1	31512976	32091309	3.18021e+07	578334	250002
67	1	32091310	32529967	3.23106e+07	438658	249996
68	1	32529968	33088250	32809109	558283	249994
69	1	33088251	33785750	3.3437e+07	697500	249993
70	1	33785751	34534728	3.41602e+07	748978	249997
71	1	34534729	35460329	34997529	925601	249997
72	1	35460330	36058402	35759366	598073	249996
73	1	36058403	36695087	36376745	636685	249993
74	1	36695088	37460624	37077856	765537	250001
75	1	37460625	38036756	3.77487e+07	576132	249994
76	1	38036757	38626831	38331794	590075	249996
77	1	38626832	39408564	39017698	781733	249998
78	1	39408565	40225028	3.98168e+07	816464	249991
79	1	40225029	40701553	40463291	476525	250005
80	1	40701554	41848990	41275272	1147437	249995
81	1	41848991	42331897	42090444	482907	249994
82	1	42331898	43248256	42790077	916359	250001
83	1	43248257	44368690	4.38085e+07	1120434	249991
84	1	44368691	44958468	4.46636e+07	589778	250003
85	1	44958469	45662317	45310393	703849	249993
86	1	45662318	46373692	46018005	711375	249999
87	1	46373693	47135863	46754778	762171	249997
88	1	47135864	47688627	4.74122e+07	552764	249999
89	1	47688628	48868049	4.82783e+07	1179422	249998
90	1	48868050	49286967	4.90775e+07	418918	249999
91	1	49286968	49814452	49550710	527485	249996
92	1	49814453	50266161	50040307	451709	249996
93	1	50266162	50709384	50487773	443223	249994
94	1	50709385	51234513	50971949	525129	250005
95	1	51234514	51846391	5.15405e+07	611878	249998
96	1	51846392	52353880	52100136	507489	249985
97	1	52353881	53146045	52749963	792165	250003
98	1	53146046	53878970	53512508	732925	249998
99	1	53878971	54838756	5.43589e+07	959786	250000
100	1	54838757	55401053	55119905	562297	249996
101	1	55401054	56075450	55738252	674397	249999
102	1	56075451	56852802	5.64641e+07	777352	249997
103	1	56852803	57517200	5.7185e+07	664398	249992
104	1	57517201	57922988	5.77201e+07	405788	250003
105	1	57922989	58328323	58125656	405335	249995
106	1	58328324	58955907	5.86421e+07	627584	249998
107	1	58955908	59655922	59305915	700015	249997
108	1	59655923	60154622	5.99053e+07	498700	249999
109	1	60154623	60667051	60410837	512429	249986
110	1	60667052	61248167	6.09576e+07	581116	250009
111	1	61248168	61747478	61497823	499311	249998
112	1	61747479	62442147	62094813	694669	249996
113	1	62442148	63093557	6.27679e+07	651410	249997
114	1	63093558	63851500	63472529	757943	250001
115	1	63851501	64268563	64060032	417063	249984
116	1	64268564	65024003	6.46463e+07	755440	250004
117	1	65024004	65543783	6.52839e+07	519780	249996
118	1	65543784	66516242	66030013	972459	249994
119	1	66516243	67187875	66852059	671633	249995
120	1	67187876	67777526	67482701	589651	250000
121	1	67777527	68367105	68072316	589579	249998
122	1	68367106	68841510	68604308	474405	249998
123	1	68841511	69169585	69005548	328075	249999
124	1	69169586	69830756	69500171	661171	249998
125	1	69830757	70524632	7.01777e+07	693876	249999
126	1	70524633	71324999	70924816	800367	249998
127	1	71325000	72135500	71730250	810501	250001
128	1	72135501	72959562	7.25475e+07	824062	249992
129	1	72959563	73622821	73291192	663259	249996
130	1	73622822	74042936	73832879	420115	249999
131	1	74042937	74718177	74380557	675241	249995
132	1	74718178	75517573	7.51179e+07	799396	249999
133	1	75517574	76084235	7.58009e+07	566662	249997
134	1	76084236	77128968	76606602	1044733	249997
135	1	77128969	77723582	7.74263e+07	594614	250001
136	1	77723583	78320383	78021983	596801	249997
137	1	78320384	78941614	78630999	621231	249997
138	1	78941615	79595567	79268591	653953	249996
139	1	79595568	80081096	79838332	485529	249995
140	1	80081097	81415658	8.07484e+07	1334562	249996
141	1	81415659	82203179	81809419	787521	249996
142	1	82203180	82727486	82465333	524307	249996
143	1	82727487	83349644	8.30386e+07	622158	250000
144	1	83349645	84387229	83868437	1037585	249992
145	1	84387230	84966981	8.46771e+07	579752	249996
146	1	84966982	85657349	8.53122e+07	690368	250004
147	1	85657350	86182419	8.59199e+07	525070	249999
148	1	86182420	87167034	86674727	984615	249999
149	1	87167035	87875927	87521481	708893	249998
150	1	87875928	88236065	8.8056e+07	360138	249999
151	1	88236066	88835491	8.85358e+07	599426	249998
152	1	88835492	89403258	89119375	567767	249994
153	1	89403259	89786559	89594909	383301	249992
154	1	89786560	90175286	89980923	388727	249998
155	1	90175287	90783056	9.04792e+07	607770	250004
156	1	90783057	91305480	9.10443e+07	522424	249995
157	1	91305481	91878190	9.15918e+07	572710	249998
158	1	91878191	92250055	92064123	371865	249997
159	1	92250056	93091498	92670777	841443	249998
160	1	93091499	93522980	9.33072e+07	431482	249997
161	1	93522981	94093020	9.3808e+07	570040	249996
162	1	94093021	94724574	9.44088e+07	631554	249998
163	1	94724575	95107092	9.49158e+07	382518	249993
164	1	95107093	95793296	9.54502e+07	686204	249998
165	1	95793297	96420162	9.61067e+07	626866	249997
166	1	96420163	97208092	9.68141e+07	787930	249995
167	1	97208093	97616854	9.74125e+07	408762	250001
168	1	97616855	98343496	9.79802e+07	726642	250002
169	1	98343497	98708708	9.85261e+07	365212	249977
170	1	98708709	99167187	98937948	458479	250019
171	1	99167188	99833302	99500245	666115	249994
172	1	99833303	100346799	100090051	513497	249999
173	1	100346800	100826378	100586589	479579	250000
174	1	100826379	101240848	1.01034e+08	414470	249997
175	1	101240849	101594417	101417633	353569	250001
176	1	101594418	101880758	101737588	286341	249998
177	1	101880759	102442968	1.02162e+08	562210	250000
178	1	102442969	103082421	102762695	639453	249979
179	1	103082422	103578224	103330323	495803	250010
180	1	103578225	103955319	103766772	377095	250001
181	1	103955320	104422120	104188720	466801	249994
182	1	104422121	104831938	1.04627e+08	409818	250000
183	1	104831939	105302192	1.05067e+08	470254	250001
184	1	105302193	105739529	105520861	437337	249999
185	1	105739530	106087935	1.05914e+08	348406	249997
186	1	106087936	106380364	106234150	292429	249996
187	1	106380365	106854856	1.06618e+08	474492	249998
188	1	106854857	107183215	107019036	328359	249990
189	1	107183216	107620494	107401855	437279	249995
190	1	107620495	108028621	107824558	408127	249990
191	1	108028622	108368706	108198664	340085	250007
192	1	108368707	108725275	108546991	356569	249995
193	1	108725276	109088904	108907090	363629	250000
194	1	109088905	109454979	109271942	366075	249993
195	1	109454980	109840842	109647911	385863	249993
196	1	109840843	110180917	110010880	340075	249991
197	1	110180918	110693139	1.10437e+08	512222	250000
198	1	110693140	111204040	110948590	510901	249993
199	1	111204041	111543516	1.11374e+08	339476	249999
200	1	111543517	111927614	1.11736e+08	384098	249999
201	1	111927615	112350913	112139264	423299	249996
202	1	112350914	112813016	112581965	462103	249993
203	1	112813017	113145127	112979072	332111	249992
204	1	113145128	113523978	113334553	378851	250003
205	1	113523979	113889502	1.13707e+08	365524	249995
206	1	113889503	114298098	1.14094e+08	408596	249998
207	1	114298099	114806129	114552114	508031	249998
208	1	114806130	115187907	1.14997e+08	381778	249998
209	1	115187908	115651759	1.1542e+08	463852	250000
210	1	115651760	116051504	115851632	399745	249990
211	1	116051505	116460472	1.16256e+08	408968	250000
212	1	116460473	116912424	1.16686e+08	451952	249998
213	1	116912425	117339784	1.17126e+08	427360	249998
214	1	117339785	117761887	117550836	422103	249999
215	1	117761888	118127480	117944684	365593	249999
216	1	118127481	118498130	1.18313e+08	370650	249992
217	1	118498131	118891244	1.18695e+08	393114	249986
218	1	118891245	119231265	119061255	340021	250005
219	1	119231266	119650976	119441121	419711	250003
220	1	119650977	119988714	1.1982e+08	337738	249999
221	1	119988715	120362974	1.20176e+08	374260	249995
222	1	120362975	120700449	120531712	337475	249997
223	1	120700450	121057802	120879126	357353	250001
224	1	121057803	121406244	1.21232e+08	348442	249993
225	1	121406245	121779137	121592691	372893	249982
226	1	121779138	122170096	121974617	390959	250009
227	1	122170097	122483291	122326694	313195	250002
228	1	122483292	122923399	1.22703e+08	440108	249999
229	1	122923400	123585981	1.23255e+08	662582	249997
230	1	123585982	124061355	1.23824e+08	475374	249999
231	1	124061356	124508937	1.24285e+08	447582	249996
232	1	124508938	124945078	124727008	436141	249999
233	1	124945079	125303719	125124399	358641	249996
234	1	125303720	125676187	1.2549e+08	372468	249999
235	1	125676188	126031977	1.25854e+08	355790	249998
236	1	126031978	126430594	126231286	398617	249998
237	1	126430595	126770419	126600507	339825	249995
238	1	126770420	127096160	126933290	325741	250001
239	1	127096161	127417627	127256894	321467	249998
240	1	127417628	127825264	127621446	407637	250000
241	1	127825265	128167141	127996203	341877	249999
242	1	128167142	128525845	1.28346e+08	358704	250000
243	1	128525846	128879510	128702678	353665	249998
244	1	128879511	129248190	1.29064e+08	368680	249999
245	1	129248191	129595833	129422012	347643	249992
246	1	129595834	129930161	1.29763e+08	334328	250001
247	1	129930162	130324845	1.30128e+08	394684	249995
248	1	130324846	130679485	1.30502e+08	354640	249994
249	1	130679486	130976480	130827983	296995	249996
250	1	130976481	131326207	131151344	349727	249998
251	1	131326208	131666661	1.31496e+08	340454	249998
252	1	131666662	132118230	131892446	451569	249993
253	1	132118231	132474314	1.32296e+08	356084	250000
254	1	132474315	132813966	1.32644e+08	339652	250003
255	1	132813967	133192437	133003202	378471	249998
256	1	133192438	133583311	1.33388e+08	390874	249994
257	1	133583312	133957193	1.3377e+08	373882	250000
258	1	133957194	134343893	1.34151e+08	386700	249989
259	1	134343894	134838596	134591245	494703	250000
260	1	134838597	135302434	1.35071e+08	463838	249997
261	1	135302435	135709764	1.35506e+08	407330	249992
262	1	135709765	136065548	1.35888e+08	355784	250002
263	1	136065549	136480638	1.36273e+08	415090	249998
264	1	136480639	136807545	136644092	326907	249997
265	1	136807546	137191655	1.37e+08	384110	250000
266	1	137191656	137499235	1.37345e+08	307580	249996
267	1	137499236	137882926	137691081	383691	249997
268	1	137882927	138233387	138058157	350461	249998
269	1	138233388	138567056	138400222	333669	249995
270	1	138567057	138928417	138747737	361361	250000
271	1	138928418	139269612	139099015	341195	249992
272	1	139269613	139634145	139451879	364533	250003
273	1	139634146	140238027	1.39936e+08	603882	250000
274	1	140238028	140740539	1.40489e+08	502512	249996
275	1	140740540	141084977	1.40913e+08	344438	250000
276	1	141084978	141632694	141358836	547717	250000
277	1	141632695	142286080	1.41959e+08	653386	249994
278	1	142286081	143066927	142676504	780847	249998
279	1	143066928	143588309	1.43328e+08	521382	249995
280	1	143588310	143960538	143774424	372229	250001
281	1	143960539	144373343	144166941	412805	249996
282	1	144373344	144777001	1.44575e+08	403658	249996
283	1	144777002	145285669	1.45031e+08	508668	249996
284	1	145285670	145780057	1.45533e+08	494388	249986
285	1	145780058	146167824	145973941	387767	250008
286	1	146167825	146709747	146438786	541923	249997
287	1	146709748	147065852	146887800	356105	250000
288	1	147065853	147812706	1.47439e+08	746854	249997
289	1	147812707	148279920	1.48046e+08	467214	249997
290	1	148279921	149000059	148639990	720139	249996
291	1	149000060	149437179	1.49219e+08	437120	249998
292	1	149437180	150146947	1.49792e+08	709768	249991
293	1	150146948	150550717	1.50349e+08	403770	250001
294	1	150550718	150998875	1.50775e+08	448158	249999
295	1	150998876	151447249	1.51223e+08	448374	249997
296	1	151447250	152101265	1.51774e+08	654016	249998
297	1	152101266	152778217	1.5244e+08	676952	249992
298	1	152778218	153321943	1.5305e+08	543726	249996
299	1	153321944	153775270	153548607	453327	249994
300	1	153775271	154236997	154006134	461727	250002
301	1	154236998	154813799	1.54525e+08	576802	249994
302	1	154813800	155671846	155242823	858047	250000
303	1	155671847	156546914	1.56109e+08	875068	249998
304	1	156546915	157216065	156881490	669151	249994
305	1	157216066	157574039	1.57395e+08	357974	250000
306	1	157574040	158041973	1.57808e+08	467934	249991
307	1	158041974	158644119	1.58343e+08	602146	249996
308	1	158644120	158988433	1.58816e+08	344314	249997
309	1	158988434	159472429	1.5923e+08	483996	249997
310	1	159472430	159873428	159672929	400999	250000
311	1	159873429	160311302	1.60092e+08	437874	249995
312	1	160311303	160892790	1.60602e+08	581488	249995
313	1	160892791	161699012	1.61296e+08	806222	249994
314	1	161699013	162282166	1.61991e+08	583154	249997
315	1	162282167	162693811	162487989	411645	249996
316	1	162693812	163289034	162991423	595223	249999
317	1	163289035	163800837	163544936	511803	249997
318	1	163800838	164248576	164024707	447739	249996
319	1	164248577	164761870	1.64505e+08	513294	249999
320	1	164761871	165531488	1.65147e+08	769618	249998
321	1	165531489	165961551	165746520	430063	249997
322	1	165961552	166750015	1.66356e+08	788464	249996
323	1	166750016	167363232	167056624	613217	249998
324	1	167363233	167765198	1.67564e+08	401966	249995
325	1	167765199	168192481	167978840	427283	250001
326	1	168192482	168639253	1.68416e+08	446772	249994
327	1	168639254	169327702	168983478	688449	249998
328	1	169327703	169769093	169548398	441391	249989
329	1	169769094	170363533	1.70066e+08	594440	250000
330	1	170363534	171165344	170764439	801811	250000
331	1	171165345	171486425	171325885	321081	249995
332	1	171486426	171964641	1.71726e+08	478216	249999
333	1	171964642	172746305	1.72355e+08	781664	249994
334	1	172746306	173358148	173052227	611843	249989
335	1	173358149	173812156	1.73585e+08	454008	249998
336	1	173812157	174171026	1.73992e+08	358870	250007
337	1	174171027	174611852	1.74391e+08	440826	249996
338	1	174611853	175088407	174850130	476555	250000
339	1	175088408	175549754	175319081	461347	249998
340	1	175549755	176073197	175811476	523443	249994
341	1	176073198	176474698	176273948	401501	249996
342	1	176474699	176822088	1.76648e+08	347390	249998
343	1	176822089	177319599	177070844	497511	250000
344	1	177319600	177753438	177536519	433839	249988
345	1	177753439	178359870	1.78057e+08	606432	250003
346	1	178359871	178756151	178558011	396281	249998
347	1	178756152	179112236	178934194	356085	249997
348	1	179112237	179675375	179393806	563139	249997
349	1	179675376	180729158	180202267	1053783	250004
350	1	180729159	181125483	180927321	396325	249996
351	1	181125484	181650051	1.81388e+08	524568	249995
352	1	181650052	182312075	1.81981e+08	662024	249996
353	1	182312076	183224592	182768334	912517	250002
354	1	183224593	183629200	1.83427e+08	404608	249984
355	1	183629201	184050650	1.8384e+08	421450	250004
356	1	184050651	184464719	184257685	414069	250000
357	1	184464720	184800528	184632624	335809	249995
358	1	184800529	185546751	185173640	746223	249998
359	1	185546752	186295261	1.85921e+08	748510	250000
360	1	186295262	186981867	1.86639e+08	686606	249998
361	1	186981868	187759786	187370827	777919	249997
362	1	187759787	188370135	188064961	610349	249997
363	1	188370136	188775947	1.88573e+08	405812	249986
364	1	188775948	189389640	189082794	613693	250006
365	1	189389641	190058982	1.89724e+08	669342	250001
366	1	190058983	191047412	1.90553e+08	988430	250000
367	1	191047413	192130934	1.91589e+08	1083522	249998
368	1	192130935	192499056	1.92315e+08	368122	250000
369	1	192499057	193457635	192978346	958579	249995
370	1	193457636	194207436	193832536	749801	249999
371	1	194207437	195025451	194616444	818015	249998
372	1	195025452	195775048	195400250	749597	249997
373	1	195775049	196382942	1.96079e+08	607894	249999
374	1	196382943	196883403	196633173	500461	249998
375	1	196883404	197509247	1.97196e+08	625844	249989
376	1	197509248	197989679	1.97749e+08	480432	249994
377	1	197989680	198551776	198270728	562097	250010
378	1	198551777	199104997	198828387	553221	249996
379	1	199104998	200072165	1.99589e+08	967168	250003
380	1	200072166	200705674	200388920	633509	249994
381	1	200705675	201759755	201232715	1054081	250000
382	1	201759756	202476527	2.02118e+08	716772	249998
383	1	202476528	203312059	2.02894e+08	835532	249994
384	1	203312060	203922309	2.03617e+08	610250	249782
385	1	203922310	203943102	203932706	20793	249885
386	1	203943103	203951102	2.03947e+08	8000	250160
387	1	203951103	203954513	203952808	3411	249332
388	1	203954514	203970609	2.03963e+08	16096	250650
389	1	203970610	204718021	2.04344e+08	747412	250133
390	1	204718022	205612473	2.05165e+08	894452	250000
391	1	205612474	206048361	2.0583e+08	435888	249989
392	1	206048362	206943599	2.06496e+08	895238	250006
393	1	206943600	207729066	207336333	785467	249998
394	1	207729067	208200917	207964992	471851	250000
395	1	208200918	209001327	2.08601e+08	800410	249999
396	1	209001328	209485665	2.09243e+08	484338	249995
397	1	209485666	210159479	2.09823e+08	673814	249998
398	1	210159480	210692927	2.10426e+08	533448	249978
399	1	210692928	211240599	2.10967e+08	547672	250012
400	1	211240600	211798940	211519770	558341	249998
401	1	211798941	212125926	2.11962e+08	326986	249998
402	1	212125927	213092843	212609385	966917	249996
403	1	213092844	213747854	213420349	655011	250005
404	1	213747855	214222989	213985422	475135	249996
405	1	214222990	214628774	214425882	405785	249992
406	1	214628775	215321218	2.14975e+08	692444	249998
407	1	215321219	215789118	2.15555e+08	467900	250000
408	1	215789119	216731885	216260502	942767	249995
409	1	216731886	217422296	217077091	690411	250000
410	1	217422297	217835054	2.17629e+08	412758	250000
411	1	217835055	218345769	218090412	510715	249994
412	1	218345770	218712805	2.18529e+08	367036	249999
413	1	218712806	219093971	2.18903e+08	381166	249997
414	1	219093972	219608523	2.19351e+08	514552	249992
415	1	219608524	219889306	219748915	280783	250000
416	1	219889307	220317009	220103158	427703	250000
417	1	220317010	220711963	2.20514e+08	394954	249998
418	1	220711964	221602735	2.21157e+08	890772	249997
419	1	221602736	222141174	221871955	538439	249999
420	1	222141175	222713308	2.22427e+08	572134	250000
421	1	222713309	223333513	223023411	620205	249998
422	1	223333514	223775670	223554592	442157	249989
423	1	223775671	224484723	224130197	709053	250002
424	1	224484724	224976038	224730381	491315	250001
425	1	224976039	225501712	2.25239e+08	525674	249995
426	1	225501713	226328047	225914880	826335	249993
427	1	226328048	226919492	226623770	591445	250000
428	1	226919493	227547231	227233362	627739	250000
429	1	227547232	227989059	2.27768e+08	441828	249994
430	1	227989060	228547925	2.28268e+08	558866	250004
431	1	228547926	229182468	228865197	634543	249998
432	1	229182469	229768386	2.29475e+08	585918	249999
433	1	229768387	230201822	2.29985e+08	433436	249998
434	1	230201823	230941689	230571756	739867	249999
435	1	230941690	231571290	231256490	629601	249999
436	1	231571291	231899039	231735165	327749	250000
437	1	231899040	232713730	232306385	814691	249989
438	1	232713731	233272782	2.32993e+08	559052	250001
439	1	233272783	233998971	233635877	726189	250007
440	1	233998972	234484927	2.34242e+08	485956	249996
441	1	234484928	234534024	234509476	49097	249983
442	1	234534025	234548536	2.34541e+08	14512	249903
443	1	234548537	234564772	2.34557e+08	16236	250107
444	1	234564773	234574727	234569750	9955	248215
445	1	234574728	234593665	2.34584e+08	18938	251627
446	1	234593666	234641571	2.34618e+08	47906	250097
447	1	234641572	234645238	234643405	3667	250003
448	1	234645239	234653284	2.34649e+08	8046	249869
449	1	234653285	234661424	2.34657e+08	8140	250013
450	1	234661425	234665486	2.34663e+08	4062	250160
451	1	234665487	234669214	2.34667e+08	3728	249918
452	1	234669215	234673818	2.34672e+08	4604	250076
453	1	234673819	234679236	2.34677e+08	5418	249943
454	1	234679237	234683445	234681341	4209	249886
455	1	234683446	234686662	234685054	3217	247770
456	1	234686663	234692379	234689521	5717	252352
457	1	234692380	234696338	234694359	3959	249882
458	1	234696339	234701134	2.34699e+08	4796	250038
459	1	234701135	234704213	234702674	3079	250080
460	1	234704214	234707620	234705917	3407	250024
461	1	234707621	234711875	234709748	4255	249993
462	1	234711876	234721471	2.34717e+08	9596	250001
463	1	234721472	234726141	2.34724e+08	4670	249431
464	1	234726142	234778933	2.34753e+08	52792	250534
465	1	234778934	234782643	2.34781e+08	3710	249822
466	1	234782644	234786326	234784485	3683	250171
467	1	234786327	234790459	234788393	4133	249992
468	1	234790460	234794982	234792721	4523	249944
469	1	234794983	234903501	234849242	108519	250108
470	1	234903502	235424168	235163835	520667	249999
471	1	235424169	236093860	2.35759e+08	669692	249998
472	1	236093861	236446686	2.3627e+08	352826	250000
473	1	236446687	237037477	236742082	590791	249998
474	1	237037478	238034436	237535957	996959	249995
475	1	238034437	238672155	238353296	637719	250000
476	1	238672156	239329956	239001056	657801	250000
477	1	239329957	239821717	239575837	491761	249998
478	1	239821718	240605692	240213705	783975	250000
479	1	240605693	241057454	2.40832e+08	451762	249994
480	1	241057455	241537328	2.41297e+08	479874	250000
481	1	241537329	241951645	241744487	414317	249991
482	1	241951646	242509785	2.42231e+08	558140	249997
483	1	242509786	242966466	242738126	456681	249997
484	1	242966467	243378103	243172285	411637	249995
485	1	243378104	243824067	2.43601e+08	445964	250000
486	1	243824068	244219706	244021887	395639	249996
487	1	244219707	244660864	2.4444e+08	441158	250006
488	1	244660865	245159339	244910102	498475	249993
489	1	245159340	245957316	245558328	797977	249997
490	1	245957317	246608033	246282675	650717	249995
491	1	246608034	247132151	2.4687e+08	524118	249998
492	1	247132152	247498040	247315096	365889	249999
493	1	247498041	248145216	2.47822e+08	647176	250000
494	1	248145217	248872278	2.48509e+08	727062	250000
495	1	248872279	249673484	2.49273e+08	801206	249996
496	1	249673485	250202650	2.49938e+08	529166	249996
497	1	250202651	250680601	250441626	477951	249998
498	1	250680602	251443564	251062083	762963	249995
499	1	251443565	252221634	2.51833e+08	778070	249998
500	1	252221635	252811379	252516507	589745	249995
501	1	252811380	253374807	2.53093e+08	563428	249996
502	1	253374808	254039653	2.53707e+08	664846	249996
503	1	254039654	254616318	254327986	576665	249995
504	1	254616319	255352902	2.54985e+08	736584	249999
505	1	255352903	256052947	255702925	700045	250001
506	1	256052948	256632736	256342842	579789	249997
507	1	256632737	257083243	256857990	450507	250000
508	1	257083244	257484961	2.57284e+08	401718	250000
509	1	257484962	257943690	257714326	458729	250000
510	1	257943691	258449597	258196644	505907	249995
511	1	258449598	259220215	2.58835e+08	770618	250002
512	1	259220216	259831733	2.59526e+08	611518	250000
513	1	259831734	260519679	2.60176e+08	687946	249993
514	1	260519680	261021366	260770523	501687	249999
515	1	261021367	261816760	2.61419e+08	795394	249991
516	1	261816761	262291252	2.62054e+08	474492	250000
517	1	262291253	263111363	262701308	820111	250000
518	1	263111364	263704082	263407723	592719	249996
519	1	263704083	264243107	263973595	539025	249994
520	1	264243108	264862844	264552976	619737	250003
521	1	264862845	265446832	2.65155e+08	583988	249998
522	1	265446833	265929925	265688379	483093	249996
523	1	265929926	266542708	266236317	612783	249996
524	1	266542709	267273242	2.66908e+08	730534	249999
525	1	267273243	267666632	2.6747e+08	393390	250000
526	1	267666633	268258876	2.67963e+08	592244	249991
527	1	268258877	268944470	2.68602e+08	685594	249999
528	1	268944471	269549904	2.69247e+08	605434	249993
529	1	269549905	270419320	2.69985e+08	869416	249999
530	1	270419321	271274882	2.70847e+08	855562	249996
531	1	271274883	271764284	2.7152e+08	489402	249993
532	1	271764285	272415513	272089899	651229	249999
533	1	272415514	272938853	2.72677e+08	523340	249992
534	1	272938854	273577408	273258131	638555	249999
535	1	273577409	274085721	273831565	508313	249998
536	1	274085722	274630040	274357881	544319	249996
537	1	274630041	275116577	274873309	486537	249998
538	1	275116578	275769522	275443050	652945	249999
539	1	275769523	276607480	2.76189e+08	837958	249999
540	1	276607481	277356805	276982143	749325	250000
541	1	277356806	278094967	2.77726e+08	738162	249997
542	1	278094968	278852396	278473682	757429	249995
543	1	278852397	279326326	2.79089e+08	473930	249996
544	1	279326327	280177522	2.79752e+08	851196	249998
545	1	280177523	280902805	280540164	725283	250001
546	1	280902806	281391421	2.81147e+08	488616	249994
547	1	281391422	282139266	281765344	747845	249991
548	1	282139267	282462856	2.82301e+08	323590	250002
549	1	282462857	283504520	2.82984e+08	1041664	249996
550	1	283504521	284122323	283813422	617803	250000
551	1	284122324	285222916	284672620	1100593	249991
552	1	285222917	285976160	2.856e+08	753244	249994
553	1	285976161	286610168	2.86293e+08	634008	249996
554	1	286610169	287524185	287067177	914017	250001
555	1	287524186	288193231	2.87859e+08	669046	250000
556	1	288193232	289183628	288688430	990397	249990
557	1	289183629	289638487	289411058	454859	250002
558	1	289638488	290295711	2.89967e+08	657224	249999
559	1	290295712	290949894	290622803	654183	249998
560	1	290949895	291824458	2.91387e+08	874564	249991
561	1	291824459	292426884	2.92126e+08	602426	250007
562	1	292426885	292952585	292689735	525701	249994
563	1	292952586	293629545	2.93291e+08	676960	250001
564	1	293629546	294311405	2.9397e+08	681860	249993
565	1	294311406	295066901	2.94689e+08	755496	250000
566	1	295066902	295966104	295516503	899203	249989
567	1	295966105	296453999	296210052	487895	250006
568	1	296454000	297140733	2.96797e+08	686734	249997
569	1	297140734	297650212	297395473	509479	249998
570	1	297650213	298393060	2.98022e+08	742848	249998
571	1	298393061	299103544	2.98748e+08	710484	249996
572	1	299103545	299729508	2.99417e+08	625964	249998
573	1	299729509	300356066	3.00043e+08	626558	249996
574	1	300356067	300933107	300644587	577041	249999
575	1	300933108	301264069	3.01099e+08	330962	249999
576	1	301264070	301476924	301370497	212855	148093
577	2	1	729404	364702	729404	249996
578	2	729405	1454280	1.09184e+06	724876	249998
579	2	1454281	2067165	1760723	612885	249999
580	2	2067166	2624517	2.34584e+06	557352	249998
581	2	2624518	3273151	2.94883e+06	648634	250002
582	2	3273152	3834726	3553939	561575	249996
583	2	3834727	4714104	4.27442e+06	879378	249998
584	2	4714105	5315921	5015013	601817	249994
585	2	5315922	5929791	5.62286e+06	613870	249997
586	2	5929792	6582846	6256319	653055	250000
587	2	6582847	7294433	6938640	711587	249996
588	2	7294434	8128227	7.71133e+06	833794	249998
589	2	8128228	8554152	8341190	425925	249997
590	2	8554153	9091145	8822649	536993	249995
591	2	9091146	10252901	9.67202e+06	1161756	249996
592	2	10252902	10882241	1.05676e+07	629340	249997
593	2	10882242	11567851	1.1225e+07	685610	249970
594	2	11567852	12269181	1.19185e+07	701330	250021
595	2	12269182	13102022	12685602	832841	249994
596	2	13102023	13840378	1.34712e+07	738356	250001
597	2	13840379	14444441	14142410	604063	250001
598	2	14444442	15248709	1.48466e+07	804268	249998
599	2	15248710	16172868	15710789	924159	249999
600	2	16172869	16785643	16479256	612775	249999
601	2	16785644	17263479	1.70246e+07	477836	249995
602	2	17263480	17973566	17618523	710087	250001
603	2	17973567	18597428	1.82855e+07	623862	249996
604	2	18597429	19228828	1.89131e+07	631400	249997
605	2	19228829	19681933	19455381	453105	249999
606	2	19681934	20195917	1.99389e+07	513984	249997
607	2	20195918	21023941	2.06099e+07	828024	250000
608	2	21023942	21819007	2.14215e+07	795066	250001
609	2	21819008	22494146	22156577	675139	250000
610	2	22494147	23194523	22844335	700377	249996
611	2	23194524	23802520	23498522	607997	250000
612	2	23802521	24458070	2.41303e+07	655550	249998
613	2	24458071	24922134	2.46901e+07	464064	250001
614	2	24922135	25428329	25175232	506195	249998
615	2	25428330	25935581	2.5682e+07	507252	250002
616	2	25935582	26334549	2.61351e+07	398968	249993
617	2	26334550	26972374	26653462	637825	249996
618	2	26972375	27469076	2.72207e+07	496702	249992
619	2	27469077	27917780	2.76934e+07	448704	249997
620	2	27917781	28487323	28202552	569543	249998
621	2	28487324	29487257	2.89873e+07	999934	249993
622	2	29487258	30337363	2.99123e+07	850106	250002
623	2	30337364	30749141	3.05433e+07	411778	250000
624	2	30749142	31323833	3.10365e+07	574692	250000
625	2	31323834	32035688	31679761	711855	249995
626	2	32035689	32820853	32428271	785165	250001
627	2	32820854	33377746	33099300	556893	249999
628	2	33377747	33801268	3.35895e+07	423522	249998
629	2	33801269	34328162	3.40647e+07	526894	249996
630	2	34328163	35063716	3.46959e+07	735554	249997
631	2	35063717	35710308	3.5387e+07	646592	249998
632	2	35710309	36228074	3.59692e+07	517766	249997
633	2	36228075	36538862	3.63835e+07	310788	250002
634	2	36538863	36874409	36706636	335547	249997
635	2	36874410	37593593	3.7234e+07	719184	249999
636	2	37593594	38300556	37947075	706963	249999
637	2	38300557	39331248	3.88159e+07	1030692	250000
638	2	39331249	40248762	3.979e+07	917514	249995
639	2	40248763	40969103	40608933	720341	249992
640	2	40969104	41781483	4.13753e+07	812380	249999
641	2	41781484	42766336	42273910	984853	249996
642	2	42766337	43653756	4.321e+07	887420	249997
643	2	43653757	44155966	4.39049e+07	502210	249994
644	2	44155967	44910989	44533478	755023	250000
645	2	44910990	45719022	45315006	808033	249997
646	2	45719023	46242109	45980566	523087	250002
647	2	46242110	47001426	46621768	759317	249992
648	2	47001427	47468399	47234913	466973	250000
649	2	47468400	47973336	47720868	504937	250000
650	2	47973337	48777615	48375476	804279	249999
651	2	48777616	49416888	49097252	639273	249997
652	2	49416889	50482372	4.99496e+07	1065484	249994
653	2	50482373	51399672	5.0941e+07	917300	249996
654	2	51399673	52341392	5.18705e+07	941720	249996
655	2	52341393	52924904	5.26331e+07	583512	250001
656	2	52924905	53690161	53307533	765257	250000
657	2	53690162	54514969	5.41026e+07	824808	249999
658	2	54514970	55460916	54987943	945947	249996
659	2	55460917	56105045	55782981	644129	249999
660	2	56105046	57161877	5.66335e+07	1056832	249996
661	2	57161878	57645972	57403925	484095	249995
662	2	57645973	58279398	5.79627e+07	633426	250003
663	2	58279399	58933460	5.86064e+07	654062	249978
664	2	58933461	59626108	5.92798e+07	692648	250014
665	2	59626109	60142442	5.98843e+07	516334	250000
666	2	60142443	60938437	60540440	795995	249994
667	2	60938438	61620923	6.12797e+07	682486	249999
668	2	61620924	62098025	6.18595e+07	477102	249998
669	2	62098026	62779369	6.24387e+07	681344	249992
670	2	62779370	63387916	63083643	608547	249996
671	2	63387917	63951354	6.36696e+07	563438	250000
672	2	63951355	64622190	6.42868e+07	670836	249992
673	2	64622191	65308678	6.49654e+07	686488	249996
674	2	65308679	65670561	65489620	361883	249994
675	2	65670562	66240616	65955589	570055	249998
676	2	66240617	66628123	66434370	387507	249996
677	2	66628124	67056888	66842506	428765	250002
678	2	67056889	67465192	6.7261e+07	408304	249996
679	2	67465193	67930562	6.76979e+07	465370	250002
680	2	67930563	68394925	68162744	464363	249994
681	2	68394926	69231906	68813416	836981	250001
682	2	69231907	69779575	69505741	547669	249998
683	2	69779576	70735284	70257430	955709	249995
684	2	70735285	71542046	7.11387e+07	806762	250001
685	2	71542047	72187284	7.18647e+07	645238	250000
686	2	72187285	72614474	7.24009e+07	427190	249991
687	2	72614475	73028334	7.28214e+07	413860	250003
688	2	73028335	73547041	73287688	518707	249998
689	2	73547042	73910339	7.37287e+07	363298	249999
690	2	73910340	74277138	74093739	366799	249998
691	2	74277139	74598822	7.4438e+07	321684	249997
692	2	74598823	74930870	7.47648e+07	332048	250003
693	2	74930871	75287790	7.51093e+07	356920	249993
694	2	75287791	75602252	7.5445e+07	314462	250002
695	2	75602253	75948671	75775462	346419	249999
696	2	75948672	76271348	76110010	322677	249996
697	2	76271349	76837176	7.65543e+07	565828	250000
698	2	76837177	77230144	7.70337e+07	392968	249999
699	2	77230145	77589464	7.74098e+07	359320	249992
700	2	77589465	77963960	7.77767e+07	374496	250002
701	2	77963961	78338722	7.81513e+07	374762	249994
702	2	78338723	78454484	7.83966e+07	115762	249882
703	2	78454485	78456676	7.84556e+07	2192	250021
704	2	78456677	78498619	78477648	41943	250049
705	2	78498620	78502912	78500766	4293	249981
706	2	78502913	78506083	78504498	3171	250057
707	2	78506084	78509598	78507841	3515	249992
708	2	78509599	78514844	7.85122e+07	5246	249958
709	2	78514845	78520409	78517627	5565	249976
710	2	78520410	78529426	78524918	9017	249934
711	2	78529427	78819989	78674708	290563	250122
712	2	78819990	79555322	79187656	735333	250004
713	2	79555323	80051753	79803538	496431	249999
714	2	80051754	80625696	80338725	573943	249999
715	2	80625697	81439003	81032350	813307	249997
716	2	81439004	82046013	8.17425e+07	607010	250001
717	2	82046014	82575791	8.23109e+07	529778	249995
718	2	82575792	83023919	8.27999e+07	448128	249993
719	2	83023920	83739004	83381462	715085	249996
720	2	83739005	84230494	8.39847e+07	491490	249994
721	2	84230495	84612380	8.44214e+07	381886	250000
722	2	84612381	84935911	84774146	323531	249999
723	2	84935912	85326544	85131228	390633	250001
724	2	85326545	85737515	85532030	410971	249995
725	2	85737516	86220023	8.59788e+07	482508	249997
726	2	86220024	86893440	86556732	673417	250001
727	2	86893441	87293415	87093428	399975	249995
728	2	87293416	87711644	87502530	418229	249999
729	2	87711645	88247542	8.79796e+07	535898	249996
730	2	88247543	88696624	8.84721e+07	449082	249997
731	2	88696625	89180247	88938436	483623	249997
732	2	89180248	89783462	89481855	603215	249999
733	2	89783463	90201626	8.99925e+07	418164	249995
734	2	90201627	90581131	90391379	379505	250000
735	2	90581132	90943790	90762461	362659	249999
736	2	90943791	91268582	9.11062e+07	324792	249992
737	2	91268583	91574484	9.14215e+07	305902	250004
738	2	91574485	91943848	9.17592e+07	369364	249995
739	2	91943849	92338321	92141085	394473	249998
740	2	92338322	92945418	92641870	607097	249996
741	2	92945419	93759082	9.33523e+07	813664	250000
742	2	93759083	95025975	94392529	1266893	249996
743	2	95025976	95553996	95289986	528021	249999
744	2	95553997	96121053	95837525	567057	249992
745	2	96121054	97005114	96563084	884061	249997
746	2	97005115	97895695	97450405	890581	249995
747	2	97895696	99054622	98475159	1158927	249996
748	2	99054623	99383952	9.92193e+07	329330	249995
749	2	99383953	99747434	9.95657e+07	363482	249997
750	2	99747435	100533656	1.00141e+08	786222	250000
751	2	100533657	100921813	100727735	388157	249998
752	2	100921814	101279068	101100441	357255	249998
753	2	101279069	101657339	101468204	378271	249996
754	2	101657340	102142202	101899771	484863	249998
755	2	102142203	102863868	1.02503e+08	721666	249997
756	2	102863869	103694990	1.03279e+08	831122	250000
757	2	103694991	104049964	1.03872e+08	354974	250001
758	2	104049965	104477767	104263866	427803	249999
759	2	104477768	104991365	1.04735e+08	513598	250000
760	2	104991366	105378149	1.05185e+08	386784	249990
761	2	105378150	106250058	105814104	871909	249998
762	2	106250059	107109172	1.0668e+08	859114	249993
763	2	107109173	107834777	107471975	725605	250005
764	2	107834778	108219907	1.08027e+08	385130	249997
765	2	108219908	108614624	108417266	394717	250000
766	2	108614625	108987037	108800831	372413	250000
767	2	108987038	109356950	109171994	369913	249995
768	2	109356951	109863479	109610215	506529	249967
769	2	109863480	110241447	1.10052e+08	377968	250028
770	2	110241448	111159299	1.107e+08	917852	249997
771	2	111159300	112207056	111683178	1047757	249998
772	2	112207057	112845656	1.12526e+08	638600	250000
773	2	112845657	113313402	1.1308e+08	467746	249997
774	2	113313403	113672038	1.13493e+08	358636	249992
775	2	113672039	114186340	1.13929e+08	514302	250003
776	2	114186341	114974078	1.1458e+08	787738	249998
777	2	114974079	115382255	115178167	408177	249998
778	2	115382256	115836516	115609386	454261	249998
779	2	115836517	116482995	116159756	646479	249998
780	2	116482996	116870788	116676892	387793	249999
781	2	116870789	117278911	117074850	408123	249975
782	2	117278912	117721394	117500153	442483	250020
783	2	117721395	118089711	117905553	368317	250000
784	2	118089712	118481932	118285822	392221	249996
785	2	118481933	118812787	118647360	330855	249998
786	2	118812788	119190362	119001575	377575	249998
787	2	119190363	119740815	119465589	550453	249998
788	2	119740816	120347484	120044150	606669	249997
789	2	120347485	120743937	120545711	396453	250001
790	2	120743938	121136727	1.2094e+08	392790	249999
791	2	121136728	121463447	1.213e+08	326720	249990
792	2	121463448	121795440	121629444	331993	249996
793	2	121795441	122114102	1.21955e+08	318662	250001
794	2	122114103	122443186	1.22279e+08	329084	249998
795	2	122443187	122755963	122599575	312777	249999
796	2	122755964	123053487	1.22905e+08	297524	249992
797	2	123053488	123350020	123201754	296533	249999
798	2	123350021	123684186	1.23517e+08	334166	249992
799	2	123684187	124017419	123850803	333233	250001
800	2	124017420	124319167	1.24168e+08	301748	249996
801	2	124319168	124648291	1.24484e+08	329124	249995
802	2	124648292	125031605	1.2484e+08	383314	250001
803	2	125031606	125358542	125195074	326937	249991
804	2	125358543	125707233	125532888	348691	250000
805	2	125707234	126117611	1.25912e+08	410378	249997
806	2	126117612	126473893	1.26296e+08	356282	249994
807	2	126473894	127274875	1.26874e+08	800982	250005
808	2	127274876	127724648	127499762	449773	249999
809	2	127724649	128037661	127881155	313013	249996
810	2	128037662	128479545	1.28259e+08	441884	249995
811	2	128479546	129115413	1.28797e+08	635868	249995
812	2	129115414	129904333	1.2951e+08	788920	249998
813	2	129904334	130478263	1.30191e+08	573930	249999
814	2	130478264	130997976	130738120	519713	250000
815	2	130997977	131415182	1.31207e+08	417206	249997
816	2	131415183	131881234	1.31648e+08	466052	249995
817	2	131881235	132290484	1.32086e+08	409250	249998
818	2	132290485	132776236	1.32533e+08	485752	249998
819	2	132776237	133287269	133031753	511033	249995
820	2	133287270	134270487	1.33779e+08	983218	249999
821	2	134270488	134854868	134562678	584381	250000
822	2	134854869	135229596	1.35042e+08	374728	249998
823	2	135229597	135700580	1.35465e+08	470984	249999
824	2	135700581	136116718	1.35909e+08	416138	249999
825	2	136116719	136489392	1.36303e+08	372674	249998
826	2	136489393	137079352	1.36784e+08	589960	249997
827	2	137079353	137527137	137303245	447785	250001
828	2	137527138	137954414	137740776	427277	249996
829	2	137954415	138364583	138159499	410169	249993
830	2	138364584	138808367	1.38586e+08	443784	250001
831	2	138808368	139250511	1.39029e+08	442144	249997
832	2	139250512	139846087	1.39548e+08	595576	249996
833	2	139846088	140329936	140088012	483849	249996
834	2	140329937	140655169	140492553	325233	249996
835	2	140655170	141070779	1.40863e+08	415610	249995
836	2	141070780	141656964	141363872	586185	250002
837	2	141656965	142235968	1.41946e+08	579004	250000
838	2	142235969	142541781	142388875	305813	249999
839	2	142541782	142848365	1.42695e+08	306584	249992
840	2	142848366	143254031	1.43051e+08	405666	250005
841	2	143254032	143900653	1.43577e+08	646622	249996
842	2	143900654	144356569	1.44129e+08	455916	249998
843	2	144356570	145224665	1.44791e+08	868096	250001
844	2	145224666	145958321	1.45591e+08	733656	249996
845	2	145958322	147020520	146489421	1062199	249998
846	2	147020521	147957491	147489006	936971	249993
847	2	147957492	148824819	1.48391e+08	867328	249996
848	2	148824820	149385141	1.49105e+08	560322	250002
849	2	149385142	150111109	1.49748e+08	725968	249997
850	2	150111110	150591041	1.50351e+08	479932	249996
851	2	150591042	151213186	150902114	622145	250001
852	2	151213187	151851134	1.51532e+08	637948	249999
853	2	151851135	152282773	152066954	431639	249989
854	2	152282774	153022187	1.52652e+08	739414	250008
855	2	153022188	154077241	1.5355e+08	1055054	249998
856	2	154077242	154439291	1.54258e+08	362050	249991
857	2	154439292	155021581	1.5473e+08	582290	249988
858	2	155021582	155553022	155287302	531441	249997
859	2	155553023	156076999	155815011	523977	250009
860	2	156077000	156586290	156331645	509291	249998
861	2	156586291	157149718	1.56868e+08	563428	249997
862	2	157149719	157605613	157377666	455895	249994
863	2	157605614	158073299	1.57839e+08	467686	250004
864	2	158073300	158489786	158281543	416487	250000
865	2	158489787	158885469	158687628	395683	249996
866	2	158885470	159474252	159179861	588783	250000
867	2	159474253	159991830	1.59733e+08	517578	250000
868	2	159991831	160684657	160338244	692827	249996
869	2	160684658	161287984	160986321	603327	249998
870	2	161287985	162051939	161669962	763955	249998
871	2	162051940	162408726	162230333	356787	249999
872	2	162408727	162747449	162578088	338723	250000
873	2	162747450	163071774	162909612	324325	249997
874	2	163071775	163653911	163362843	582137	250000
875	2	163653912	164013646	163833779	359735	249998
876	2	164013647	164719135	164366391	705489	249996
877	2	164719136	165572700	165145918	853565	250000
878	2	165572701	166168856	1.65871e+08	596156	249998
879	2	166168857	166522119	166345488	353263	249998
880	2	166522120	166853033	1.66688e+08	330914	249998
881	2	166853034	167649768	167251401	796735	249998
882	2	167649769	168347427	167998598	697659	249989
883	2	168347428	169146222	168746825	798795	249992
884	2	169146223	169766592	1.69456e+08	620370	250008
885	2	169766593	170356836	1.70062e+08	590244	249996
886	2	170356837	171128183	170742510	771347	250000
887	2	171128184	171675049	1.71402e+08	546866	249994
888	2	171675050	172272770	171973910	597721	250001
889	2	172272771	172723089	172497930	450319	247980
890	2	172723090	172726058	172724574	2969	252002
891	2	172726059	172755326	1.72741e+08	29268	249552
892	2	172755327	172756398	1.72756e+08	1072	249196
893	2	172756399	172757762	1.72757e+08	1364	251127
894	2	172757763	173292152	1.73025e+08	534390	250082
895	2	173292153	173855430	1.73574e+08	563278	249998
896	2	173855431	174437132	1.74146e+08	581702	249994
897	2	174437133	174981480	1.74709e+08	544348	249999
898	2	174981481	175731468	1.75356e+08	749988	250002
899	2	175731469	176500680	1.76116e+08	769212	249999
900	2	176500681	176958967	176729824	458287	249996
901	2	176958968	177623969	1.77291e+08	665002	249999
902	2	177623970	178330175	1.77977e+08	706206	249999
903	2	178330176	179148497	1.78739e+08	818322	249997
904	2	179148498	179923568	179536033	775071	249993
905	2	179923569	180747465	180335517	823897	249995
906	2	180747466	181312136	181029801	564671	249997
907	2	181312137	182115185	181713661	803049	250001
908	2	182115186	182478268	182296727	363083	250000
909	2	182478269	182943126	1.82711e+08	464858	249995
910	2	182943127	183739366	1.83341e+08	796240	250000
911	2	183739367	184715731	184227549	976365	249996
912	2	184715732	185589191	1.85152e+08	873460	249999
913	2	185589192	186103305	1.85846e+08	514114	249999
914	2	186103306	186642658	186372982	539353	249999
915	2	186642659	187433403	187038031	790745	249998
916	2	187433404	188644147	1.88039e+08	1210744	249998
917	2	188644148	189434635	1.89039e+08	790488	249998
918	2	189434636	190535218	189984927	1100583	250000
919	2	190535219	191323151	190929185	787933	249998
920	2	191323152	192092323	1.91708e+08	769172	250002
921	2	192092324	192944245	1.92518e+08	851922	249996
922	2	192944246	193552114	193248180	607869	249996
923	2	193552115	194143879	193847997	591765	249993
924	2	194143880	195041462	194592671	897583	249993
925	2	195041463	195900054	1.95471e+08	858592	250001
926	2	195900055	196449772	1.96175e+08	549718	249998
927	2	196449773	197029780	1.9674e+08	580008	250000
928	2	197029781	197661054	1.97345e+08	631274	249996
929	2	197661055	198360910	1.98011e+08	699856	250000
930	2	198360911	198765922	1.98563e+08	405012	249997
931	2	198765923	199328837	199047380	562915	250004
932	2	199328838	200049340	199689089	720503	249999
933	2	200049341	200756446	2.00403e+08	707106	249996
934	2	200756447	201296039	201026243	539593	249997
935	2	201296040	201830273	2.01563e+08	534234	250001
936	2	201830274	202290026	202060150	459753	250000
937	2	202290027	202854741	202572384	564715	250000
938	2	202854742	203569477	2.03212e+08	714736	250000
939	2	203569478	204288332	203928905	718855	249996
940	2	204288333	204881299	204584816	592967	249994
941	2	204881300	205734742	205308021	853443	249996
942	2	205734743	206342365	206038554	607623	249997
943	2	206342366	207081034	206711700	738669	250000
944	2	207081035	207900662	2.07491e+08	819628	249997
945	2	207900663	208784227	208342445	883565	249993
946	2	208784228	209427317	2.09106e+08	643090	250001
947	2	209427318	209962674	209694996	535357	249998
948	2	209962675	210695088	2.10329e+08	732414	249999
949	2	210695089	211256101	210975595	561013	249997
950	2	211256102	211702878	211479490	446777	249997
951	2	211702879	212306581	212004730	603703	249996
952	2	212306582	212776947	2.12542e+08	470366	249994
953	2	212776948	213520759	2.13149e+08	743812	249999
954	2	213520760	214510968	214015864	990209	249997
955	2	214510969	215091669	214801319	580701	249987
956	2	215091670	215851597	2.15472e+08	759928	250012
957	2	215851598	216540895	2.16196e+08	689298	249995
958	2	216540896	217514126	217027511	973231	249998
959	2	217514127	218274673	217894400	760547	249994
960	2	218274674	218702799	2.18489e+08	428126	250004
961	2	218702800	219130896	218916848	428097	249998
962	2	219130897	219690209	219410553	559313	250000
963	2	219690210	220672879	2.20182e+08	982670	249996
964	2	220672880	221226603	2.2095e+08	553724	249999
965	2	221226604	221829483	2.21528e+08	602880	249984
966	2	221829484	222807213	2.22318e+08	977730	250012
967	2	222807214	223635230	223221222	828017	249998
968	2	223635231	224083638	2.23859e+08	448408	249999
969	2	224083639	224562043	224322841	478405	249992
970	2	224562044	225206227	2.24884e+08	644184	250000
971	2	225206228	226160839	2.25684e+08	954612	249999
972	2	226160840	226724531	2.26443e+08	563692	249996
973	2	226724532	227128608	226926570	404077	250000
974	2	227128609	227682666	2.27406e+08	554058	249996
975	2	227682667	228572147	228127407	889481	249995
976	2	228572148	229168990	228870569	596843	249999
977	2	229168991	229772104	2.29471e+08	603114	249863
978	2	229772105	230169287	229970696	397183	250132
979	2	230169288	230527888	230348588	358601	249998
980	2	230527889	231079501	230803695	551613	249995
981	2	231079502	232042276	231560889	962775	249996
982	2	232042277	232725005	232383641	682729	250007
983	2	232725006	233194404	232959705	469399	250000
984	2	233194405	233831715	233513060	637311	249999
985	2	233831716	234649142	234240429	817427	249995
986	2	234649143	235376470	2.35013e+08	727328	249995
987	2	235376471	235793410	2.35585e+08	416940	250000
988	2	235793411	236315529	236054470	522119	249995
989	2	236315530	236716448	236515989	400919	250002
990	2	236716449	237072609	236894529	356161	250000
991	2	237072610	237917468	237495039	844859	209374
992	3	1	333855	166928	333855	249993
993	3	333856	691508	512682	357653	249998
994	3	691509	1120600	906054	429092	249995
995	3	1120601	1542801	1331701	422201	250003
996	3	1542802	1973247	1.75802e+06	430446	249997
997	3	1973248	2627307	2.30028e+06	654060	249997
998	3	2627308	3078582	2852945	451275	249998
999	3	3078583	3653769	3366176	575187	249998
1000	3	3653770	4267309	3.96054e+06	613540	249998
1001	3	4267310	4910349	4.58883e+06	643040	249999
1002	3	4910350	5949975	5.43016e+06	1039626	249998
1003	3	5949976	6417662	6183819	467687	249995
1004	3	6417663	6950168	6.68392e+06	532506	249998
1005	3	6950169	7462447	7206308	512279	249998
1006	3	7462448	8332190	7897319	869743	250000
1007	3	8332191	8827871	8580031	495681	250000
1008	3	8827872	9391345	9.10961e+06	563474	249991
1009	3	9391346	10141351	9.76635e+06	750006	249993
1010	3	10141352	11055776	10598564	914425	250002
1011	3	11055777	11660866	1.13583e+07	605090	249992
1012	3	11660867	12720704	1.21908e+07	1059838	249999
1013	3	12720705	13346194	1.30334e+07	625490	249997
1014	3	13346195	14283259	13814727	937065	249999
1015	3	14283260	14888285	1.45858e+07	605026	249998
1016	3	14888286	15684723	1.52865e+07	796438	249996
1017	3	15684724	17040235	1.63625e+07	1355512	250000
1018	3	17040236	17589868	17315052	549633	250001
1019	3	17589869	18140827	17865348	550959	250000
1020	3	18140828	18909982	18525405	769155	249993
1021	3	18909983	19716547	19313265	806565	250003
1022	3	19716548	20462986	20089767	746439	249996
1023	3	20462987	21180384	2.08217e+07	717398	249997
1024	3	21180385	21952225	21566305	771841	249991
1025	3	21952226	22421673	2.21869e+07	469448	249999
1026	3	22421674	23288913	2.28553e+07	867240	249998
1027	3	23288914	23824073	2.35565e+07	535160	249998
1028	3	23824074	24512877	2.41685e+07	688804	250003
1029	3	24512878	24850539	2.46817e+07	337662	250000
1030	3	24850540	25951243	2.54009e+07	1100704	250000
1031	3	25951244	26549406	26250325	598163	249995
1032	3	26549407	27654288	2.71018e+07	1104882	249997
1033	3	27654289	28060350	2.78573e+07	406062	249996
1034	3	28060351	28828324	2.84443e+07	767974	249988
1035	3	28828325	29367935	29098130	539611	249812
1036	3	29367936	29678491	2.95232e+07	310556	250195
1037	3	29678492	30144423	2.99115e+07	465932	249998
1038	3	30144424	30571115	3.03578e+07	426692	250000
1039	3	30571116	31010751	3.07909e+07	439636	249998
1040	3	31010752	31786127	3.13984e+07	775376	250003
1041	3	31786128	32349593	3.20679e+07	563466	249993
1042	3	32349594	33298435	3.2824e+07	948842	250004
1043	3	33298436	33958102	33628269	659667	249997
1044	3	33958103	34975588	3.44668e+07	1017486	249998
1045	3	34975589	35828551	35402070	852963	249996
1046	3	35828552	36902287	3.63654e+07	1073736	249996
1047	3	36902288	38069727	3.7486e+07	1167440	249991
1048	3	38069728	38531880	38300804	462153	249999
1049	3	38531881	39477517	39004699	945637	249993
1050	3	39477518	40262974	39870246	785457	250004
1051	3	40262975	40787750	4.05254e+07	524776	249992
1052	3	40787751	41327261	41057506	539511	250002
1053	3	41327262	42267220	41797241	939959	250002
1054	3	42267221	42868121	42567671	600901	249995
1055	3	42868122	43437913	4.3153e+07	569792	250002
1056	3	43437914	44223022	43830468	785109	249997
1057	3	44223023	44748206	4.44856e+07	525184	250000
1058	3	44748207	45424789	45086498	676583	249995
1059	3	45424790	45946876	45685833	522087	249999
1060	3	45946877	46542314	4.62446e+07	595438	249999
1061	3	46542315	47331014	4.69367e+07	788700	249999
1062	3	47331015	48131326	4.77312e+07	800312	249997
1063	3	48131327	48987515	48559421	856189	249995
1064	3	48987516	49562556	49275036	575041	250001
1065	3	49562557	49911768	4.97372e+07	349212	249996
1066	3	49911769	50406372	5.01591e+07	494604	250004
1067	3	50406373	51012901	50709637	606529	249998
1068	3	51012902	51610617	5.13118e+07	597716	249996
1069	3	51610618	52011817	5.18112e+07	401200	250001
1070	3	52011818	52526312	52269065	514495	249996
1071	3	52526313	52987786	5.2757e+07	461474	249999
1072	3	52987787	53359973	53173880	372187	250001
1073	3	53359974	53854169	5.36071e+07	494196	249995
1074	3	53854170	54416453	5.41353e+07	562284	250000
1075	3	54416454	55106273	5.47614e+07	689820	249995
1076	3	55106274	55682626	55394450	576353	249988
1077	3	55682627	56225905	55954266	543279	250001
1078	3	56225906	56999116	56612511	773211	250000
1079	3	56999117	57354779	57176948	355663	250000
1080	3	57354780	57691178	57522979	336399	249995
1081	3	57691179	58304153	57997666	612975	249998
1082	3	58304154	58793112	58548633	488959	249996
1083	3	58793113	59259937	59026525	466825	249997
1084	3	59259938	59687788	59473863	427851	249996
1085	3	59687789	60153848	5.99208e+07	466060	250001
1086	3	60153849	60667491	60410670	513643	249999
1087	3	60667492	61066268	60866880	398777	249993
1088	3	61066269	61453435	61259852	387167	249995
1089	3	61453436	61760535	6.1607e+07	307100	249997
1090	3	61760536	62116727	6.19386e+07	356192	249999
1091	3	62116728	62424839	6.22708e+07	308112	249996
1092	3	62424840	62795960	62610400	371121	249997
1093	3	62795961	63137948	6.2967e+07	341988	250000
1094	3	63137949	63638474	6.33882e+07	500526	249999
1095	3	63638475	64150353	63894414	511879	249999
1096	3	64150354	64576559	6.43635e+07	426206	249998
1097	3	64576560	64970216	64773388	393657	249996
1098	3	64970217	65651965	65311091	681749	250000
1099	3	65651966	66019316	65835641	367351	249992
1100	3	66019317	66376953	66198135	357637	250002
1101	3	66376954	66725571	6.65513e+07	348618	249999
1102	3	66725572	67359323	6.70424e+07	633752	250001
1103	3	67359324	67935089	6.76472e+07	575766	249998
1104	3	67935090	68498293	6.82167e+07	563204	249999
1105	3	68498294	68876241	6.86873e+07	377948	250000
1106	3	68876242	69222045	6.90491e+07	345804	250000
1107	3	69222046	69567814	69394930	345769	249994
1108	3	69567815	70116782	6.98423e+07	548968	249999
1109	3	70116783	70434760	7.02758e+07	317978	249999
1110	3	70434761	70767658	7.06012e+07	332898	249995
1111	3	70767659	71142760	7.09552e+07	375102	250001
1112	3	71142761	71534579	71338670	391819	249996
1113	3	71534580	71961277	7.17479e+07	426698	249997
1114	3	71961278	72335849	7.21486e+07	374572	250000
1115	3	72335850	72723067	7.25295e+07	387218	249990
1116	3	72723068	73108405	7.29157e+07	385338	249993
1117	3	73108406	73634053	7.33712e+07	525648	249995
1118	3	73634054	73996986	73815520	362933	249995
1119	3	73996987	74361595	74179291	364609	250003
1120	3	74361596	74665811	7.45137e+07	304216	249898
1121	3	74665812	74668214	74667013	2403	250080
1122	3	74668215	74989304	7.48288e+07	321090	250013
1123	3	74989305	75343159	75166232	353855	250001
1124	3	75343160	75761298	75552229	418139	249996
1125	3	75761299	76138224	7.59498e+07	376926	249997
1126	3	76138225	76474042	7.63061e+07	335818	250000
1127	3	76474043	76796117	76635080	322075	249997
1128	3	76796118	77160138	76978128	364021	249999
1129	3	77160139	77495101	77327620	334963	249998
1130	3	77495102	77822087	7.76586e+07	326986	249995
1131	3	77822088	78138247	7.79802e+07	316160	249999
1132	3	78138248	78573621	7.83559e+07	435374	249999
1133	3	78573622	78974991	7.87743e+07	401370	249997
1134	3	78974992	79284825	7.91299e+07	309834	249999
1135	3	79284826	79557961	7.94214e+07	273136	249992
1136	3	79557962	79866033	7.9712e+07	308072	249994
1137	3	79866034	80217733	8.00419e+07	351700	249993
1138	3	80217734	80627944	80422839	410211	249995
1139	3	80627945	81043442	8.08357e+07	415498	250005
1140	3	81043443	81199634	8.11215e+07	156192	250000
1141	3	81199635	81686830	8.14432e+07	487196	249996
1142	3	81686831	82060492	8.18737e+07	373662	249994
1143	3	82060493	82510534	8.22855e+07	450042	249993
1144	3	82510535	83016130	8.27633e+07	505596	249995
1145	3	83016131	83434988	8.32256e+07	418858	250000
1146	3	83434989	83894285	83664637	459297	249996
1147	3	83894286	84458829	8.41766e+07	564544	249999
1148	3	84458830	85127754	84793292	668925	249999
1149	3	85127755	86315413	85721584	1187659	249998
1150	3	86315414	86662706	86489060	347293	249990
1151	3	86662707	87205158	8.69339e+07	542452	250005
1152	3	87205159	87720873	87463016	515715	249992
1153	3	87720874	88375094	88047984	654221	249997
1154	3	88375095	88812325	88593710	437231	249997
1155	3	88812326	89426874	89119600	614549	249994
1156	3	89426875	89746846	8.95869e+07	319972	250002
1157	3	89746847	89982168	8.98645e+07	235322	249998
1158	3	89982169	90300203	90141186	318035	249997
1159	3	90300204	90700248	90500226	400045	249995
1160	3	90700249	91032311	90866280	332063	250000
1161	3	91032312	91371227	9.12018e+07	338916	249992
1162	3	91371228	91863107	9.16172e+07	491880	249999
1163	3	91863108	92457087	9.21601e+07	593980	250003
1164	3	92457088	93135780	92796434	678693	250000
1165	3	93135781	93690404	9.34131e+07	554624	249997
1166	3	93690405	94025103	93857754	334699	249998
1167	3	94025104	94350311	9.41877e+07	325208	249998
1168	3	94350312	94749337	9.45498e+07	399026	250000
1169	3	94749338	95055324	94902331	305987	249992
1170	3	95055325	95405396	9.52304e+07	350072	249996
1171	3	95405397	95714069	95559733	308673	249996
1172	3	95714070	96115948	95915009	401879	249997
1173	3	96115949	96568044	9.6342e+07	452096	249996
1174	3	96568045	96920131	96744088	352087	249990
1175	3	96920132	97238867	9.70795e+07	318736	250003
1176	3	97238868	97832441	9.75357e+07	593574	250001
1177	3	97832442	98507828	98170135	675387	249996
1178	3	98507829	98970859	98739344	463031	249989
1179	3	98970860	99641353	9.93061e+07	670494	250009
1180	3	99641354	100418300	100029827	776947	249998
1181	3	100418301	101053508	1.00736e+08	635208	249994
1182	3	101053509	101672446	1.01363e+08	618938	250001
1183	3	101672447	102238027	101955237	565581	249994
1184	3	102238028	102716426	102477227	478399	249998
1185	3	102716427	103173198	1.02945e+08	456772	250002
1186	3	103173199	103588432	1.03381e+08	415234	249997
1187	3	103588433	103996350	1.03792e+08	407918	249996
1188	3	103996351	104329677	104163014	333327	249999
1189	3	104329678	104712829	1.04521e+08	383152	249996
1190	3	104712830	105086639	1.049e+08	373810	249996
1191	3	105086640	105456903	1.05272e+08	370264	249996
1192	3	105456904	105831009	1.05644e+08	374106	249994
1193	3	105831010	106192147	1.06012e+08	361138	249999
1194	3	106192148	106537085	1.06365e+08	344938	250000
1195	3	106537086	106911609	1.06724e+08	374524	250001
1196	3	106911610	107263874	107087742	352265	249996
1197	3	107263875	107637142	1.07451e+08	373268	249997
1198	3	107637143	108123303	107880223	486161	249996
1199	3	108123304	108581730	108352517	458427	249998
1200	3	108581731	108955859	108768795	374129	249996
1201	3	108955860	109288158	109122009	332299	250000
1202	3	109288159	109624806	1.09456e+08	336648	249990
1203	3	109624807	110032612	1.09829e+08	407806	250001
1204	3	110032613	110480891	110256752	448279	250000
1205	3	110480892	110906496	110693694	425605	249984
1206	3	110906497	111366506	1.11137e+08	460010	250003
1207	3	111366507	111997499	111682003	630993	249999
1208	3	111997500	112421908	112209704	424409	249994
1209	3	112421909	112942378	1.12682e+08	520470	249998
1210	3	112942379	113364640	1.13154e+08	422262	250003
1211	3	113364641	114103282	1.13734e+08	738642	249988
1212	3	114103283	114893783	114498533	790501	250003
1213	3	114893784	115422481	1.15158e+08	528698	250001
1214	3	115422482	116021221	1.15722e+08	598740	249998
1215	3	116021222	116427253	1.16224e+08	406032	249992
1216	3	116427254	116833376	116630315	406123	250000
1217	3	116833377	117272671	117053024	439295	249994
1218	3	117272672	117919604	117596138	646933	250002
1219	3	117919605	118440781	118180193	521177	249998
1220	3	118440782	119252669	1.18847e+08	811888	250000
1221	3	119252670	120103678	119678174	851009	249996
1222	3	120103679	120475776	1.2029e+08	372098	249997
1223	3	120475777	120827835	120651806	352059	249999
1224	3	120827836	121395297	1.21112e+08	567462	250001
1225	3	121395298	122132864	121764081	737567	249992
1226	3	122132865	122762656	1.22448e+08	629792	249983
1227	3	122762657	123288078	1.23025e+08	525422	250013
1228	3	123288079	123698968	1.23494e+08	410890	249999
1229	3	123698969	124389088	1.24044e+08	690120	249999
1230	3	124389089	124875347	124632218	486259	249999
1231	3	124875348	125349104	125112226	473757	249998
1232	3	125349105	126096647	125722876	747543	249991
1233	3	126096648	126761402	126429025	664755	250002
1234	3	126761403	127383137	127072270	621735	249997
1235	3	127383138	127900118	127641628	516981	249998
1236	3	127900119	128330546	1.28115e+08	430428	249995
1237	3	128330547	128956757	128643652	626211	249997
1238	3	128956758	129509590	129233174	552833	250000
1239	3	129509591	129877468	1.29694e+08	367878	249996
1240	3	129877469	130642801	130260135	765333	250000
1241	3	130642802	131432579	1.31038e+08	789778	250000
1242	3	131432580	132048408	131740494	615829	250000
1243	3	132048409	132479678	1.32264e+08	431270	249995
1244	3	132479679	133011192	1.32745e+08	531514	250002
1245	3	133011193	133543997	133277595	532805	249992
1246	3	133543998	134115275	1.3383e+08	571278	249993
1247	3	134115276	134644361	1.3438e+08	529086	250000
1248	3	134644362	135045141	1.34845e+08	400780	249998
1249	3	135045142	135474884	135260013	429743	249999
1250	3	135474885	135881149	135678017	406265	249994
1251	3	135881150	136450679	1.36166e+08	569530	250000
1252	3	136450680	137142194	136796437	691515	250003
1253	3	137142195	137966324	1.37554e+08	824130	249996
1254	3	137966325	138594242	1.3828e+08	627918	250002
1255	3	138594243	139107511	138850877	513269	249995
1256	3	139107512	139858719	1.39483e+08	751208	250001
1257	3	139858720	140691100	140274910	832381	250000
1258	3	140691101	141436920	1.41064e+08	745820	249999
1259	3	141436921	141891428	1.41664e+08	454508	249998
1260	3	141891429	142668423	142279926	776995	249998
1261	3	142668424	143729366	143198895	1060943	249996
1262	3	143729367	144083535	143906451	354169	250000
1263	3	144083536	144405341	1.44244e+08	321806	249999
1264	3	144405342	144781601	1.44593e+08	376260	249999
1265	3	144781602	145507101	1.45144e+08	725500	249999
1266	3	145507102	145981264	145744183	474163	249997
1267	3	145981265	146344749	146163007	363485	250000
1268	3	146344750	147120341	1.46733e+08	775592	249998
1269	3	147120342	147792648	147456495	672307	249998
1270	3	147792649	148479281	148135965	686633	249997
1271	3	148479282	149447150	148963216	967869	250001
1272	3	149447151	149867211	149657181	420061	249994
1273	3	149867212	150467594	150167403	600383	249998
1274	3	150467595	151087206	1.50777e+08	619612	249995
1275	3	151087207	151611301	151349254	524095	250003
1276	3	151611302	152039941	1.51826e+08	428640	249992
1277	3	152039942	152483966	152261954	444025	250008
1278	3	152483967	153042070	1.52763e+08	558104	250000
1279	3	153042071	153643819	153342945	601749	249990
1280	3	153643820	154013637	1.53829e+08	369818	249999
1281	3	154013638	154642161	1.54328e+08	628524	249996
1282	3	154642162	155416473	1.55029e+08	774312	249997
1283	3	155416474	155791796	155604135	375323	249995
1284	3	155791797	156321914	1.56057e+08	530118	249999
1285	3	156321915	156726720	1.56524e+08	404806	250001
1286	3	156726721	157251257	156988989	524537	249997
1287	3	157251258	158005406	157628332	754149	250000
1288	3	158005407	158569369	158287388	563963	249995
1289	3	158569370	159125811	1.58848e+08	556442	250000
1290	3	159125812	159920480	159523146	794669	249995
1291	3	159920481	160468629	160194555	548149	249999
1292	3	160468630	161195427	1.60832e+08	726798	249997
1293	3	161195428	161852483	1.61524e+08	657056	249999
1294	3	161852484	162410155	1.62131e+08	557672	250000
1295	3	162410156	162879494	162644825	469339	249998
1296	3	162879495	163187312	1.63033e+08	307818	250000
1297	3	163187313	163517342	1.63352e+08	330030	249996
1298	3	163517343	163980239	163748791	462897	249999
1299	3	163980240	164389691	1.64185e+08	409452	249995
1300	3	164389692	164833358	164611525	443667	250000
1301	3	164833359	165221712	1.65028e+08	388354	249998
1302	3	165221713	165557294	1.6539e+08	335582	249977
1303	3	165557295	166255367	165906331	698073	250020
1304	3	166255368	166861368	166558368	606001	250000
1305	3	166861369	167845171	167353270	983803	249996
1306	3	167845172	168483696	168164434	638525	249989
1307	3	168483697	169122750	1.68803e+08	639054	250009
1308	3	169122751	169618139	169370445	495389	249992
1309	3	169618140	170225835	1.69922e+08	607696	250004
1310	3	170225836	170620957	1.70423e+08	395122	249993
1311	3	170620958	171031750	170826354	410793	249999
1312	3	171031751	171389425	171210588	357675	249995
1313	3	171389426	171856720	171623073	467295	249998
1314	3	171856721	172317586	1.72087e+08	460866	250000
1315	3	172317587	172742487	172530037	424901	249999
1316	3	172742488	173184465	1.72963e+08	441978	249993
1317	3	173184466	173684998	173434732	500533	249999
1318	3	173684999	174148812	1.73917e+08	463814	249997
1319	3	174148813	174505733	174327273	356921	249989
1320	3	174505734	174838598	174672166	332865	250006
1321	3	174838599	175393396	1.75116e+08	554798	250000
1322	3	175393397	175834525	175613961	441129	249994
1323	3	175834526	176532452	176183489	697927	250000
1324	3	176532453	177366747	176949600	834295	249997
1325	3	177366748	177985406	177676077	618659	249998
1326	3	177985407	178551125	178268266	565719	249996
1327	3	178551126	179032723	1.78792e+08	481598	249999
1328	3	179032724	179604702	179318713	571979	249997
1329	3	179604703	180267350	1.79936e+08	662648	249999
1330	3	180267351	181089644	1.80678e+08	822294	249997
1331	3	181089645	181476186	1.81283e+08	386542	249998
1332	3	181476187	181976649	181726418	500463	249999
1333	3	181976650	182556918	182266784	580269	249996
1334	3	182556919	183103311	182830115	546393	249995
1335	3	183103312	183445982	183274647	342671	250003
1336	3	183445983	183921196	1.83684e+08	475214	249996
1337	3	183921197	184538402	1.8423e+08	617206	249997
1338	3	184538403	185051710	1.84795e+08	513308	249999
1339	3	185051711	185509903	185280807	458193	249996
1340	3	185509904	186202094	185855999	692191	249996
1341	3	186202095	186598191	186400143	396097	249999
1342	3	186598192	187232849	1.86916e+08	634658	249998
1343	3	187232850	188057786	187645318	824937	249997
1344	3	188057787	188618493	188338140	560707	249998
1345	3	188618494	189109726	188864110	491233	249990
1346	3	189109727	189706586	1.89408e+08	596860	250007
1347	3	189706587	190112908	1.8991e+08	406322	249997
1348	3	190112909	190764236	1.90439e+08	651328	250001
1349	3	190764237	191193642	1.90979e+08	429406	250000
1350	3	191193643	191790752	1.91492e+08	597110	249998
1351	3	191790753	192294710	1.92043e+08	503958	249996
1352	3	192294711	192789411	192542061	494701	249993
1353	3	192789412	193335522	193062467	546111	249997
1354	3	193335523	194037045	193686284	701523	249996
1355	3	194037046	194543431	1.9429e+08	506386	249995
1356	3	194543432	195261052	194902242	717621	250000
1357	3	195261053	195856310	1.95559e+08	595258	249995
1358	3	195856311	196453400	1.96155e+08	597090	250001
1359	3	196453401	196943449	196698425	490049	249996
1360	3	196943450	197728126	197335788	784677	249998
1361	3	197728127	198366133	198047130	638007	250000
1362	3	198366134	198986431	1.98676e+08	620298	249998
1363	3	198986432	199642432	199314432	656001	249996
1364	3	199642433	200391866	2.00017e+08	749434	250000
1365	3	200391867	201023548	2.00708e+08	631682	250000
1366	3	201023549	201674282	2.01349e+08	650734	249993
1367	3	201674283	202447144	2.02061e+08	772862	250001
1368	3	202447145	202947290	2.02697e+08	500146	249994
1369	3	202947291	203277492	2.03112e+08	330202	250003
1370	3	203277493	203675599	203476546	398107	249996
1371	3	203675600	204068561	2.03872e+08	392962	249993
1372	3	204068562	204509333	2.04289e+08	440772	249997
1373	3	204509334	205176791	2.04843e+08	667458	249996
1374	3	205176792	205941620	205559206	764829	249994
1375	3	205941621	206499882	2.06221e+08	558262	249998
1376	3	206499883	207153574	2.06827e+08	653692	249995
1377	3	207153575	207633669	207393622	480095	249996
1378	3	207633670	208113277	2.07873e+08	479608	249994
1379	3	208113278	208574537	2.08344e+08	461260	249999
1380	3	208574538	209179011	2.08877e+08	604474	249999
1381	3	209179012	209624832	209401922	445821	249998
1382	3	209624833	210170741	209897787	545909	249996
1383	3	210170742	210829410	210500076	658669	249994
1384	3	210829411	211419363	211124387	589953	250000
1385	3	211419364	211908538	211663951	489175	250000
1386	3	211908539	212490699	212199619	582161	249995
1387	3	212490700	213255191	2.12873e+08	764492	249994
1388	3	213255192	213738422	213496807	483231	249998
1389	3	213738423	214220238	2.13979e+08	481816	250001
1390	3	214220239	214892676	2.14556e+08	672438	249997
1391	3	214892677	215838977	215365827	946301	249997
1392	3	215838978	216498943	2.16169e+08	659966	250001
1393	3	216498944	217169299	2.16834e+08	670356	250000
1394	3	217169300	217587361	2.17378e+08	418062	249999
1395	3	217587362	218115576	217851469	528215	250000
1396	3	218115577	218625071	218370324	509495	249989
1397	3	218625072	219139877	2.18882e+08	514806	250003
1398	3	219139878	219780494	219460186	640617	249991
1399	3	219780495	220369011	220074753	588517	249999
1400	3	220369012	220927555	2.20648e+08	558544	249993
1401	3	220927556	221478815	2.21203e+08	551260	249991
1402	3	221478816	222202552	221840684	723737	250006
1403	3	222202553	222860486	2.22532e+08	657934	249997
1404	3	222860487	223650177	223255332	789691	249995
1405	3	223650178	224103740	223876959	453563	250005
1406	3	224103741	224803598	2.24454e+08	699858	249995
1407	3	224803599	225630835	225217217	827237	250001
1408	3	225630836	226267727	2.25949e+08	636892	249997
1409	3	226267728	226877295	2.26573e+08	609568	249996
1410	3	226877296	227875902	227376599	998607	249996
1411	3	227875903	228350372	2.28113e+08	474470	249998
1412	3	228350373	228923335	228636854	572963	249997
1413	3	228923336	229516709	2.2922e+08	593374	249993
1414	3	229516710	230246877	2.29882e+08	730168	250002
1415	3	230246878	230748421	2.30498e+08	501544	249996
1416	3	230748422	231094761	2.30922e+08	346340	249992
1417	3	231094762	231472509	2.31284e+08	377748	250000
1418	3	231472510	231825279	2.31649e+08	352770	249989
1419	3	231825280	232245527	2.32035e+08	420248	189881
1420	4	1	386701	193351	386701	249997
1421	4	386702	832366	609534	445665	249994
1422	4	832367	1371519	1101943	539153	250002
1423	4	1371520	2068155	1.71984e+06	696636	249995
1424	4	2068156	2650448	2359302	582293	250005
1425	4	2650449	3049625	2850037	399177	249995
1426	4	3049626	3484089	3.26686e+06	434464	250000
1427	4	3484090	4050784	3767437	566695	249995
1428	4	4050785	4677629	4364207	626845	249977
1429	4	4677630	5198965	4.9383e+06	521336	250020
1430	4	5198966	5775935	5.48745e+06	576970	249996
1431	4	5775936	6240756	6008346	464821	249997
1432	4	6240757	6751629	6496193	510873	249996
1433	4	6751630	7348641	7.05014e+06	597012	249994
1434	4	7348642	7710749	7.5297e+06	362108	249998
1435	4	7710750	8048591	7.87967e+06	337842	249995
1436	4	8048592	8397252	8222922	348661	249999
1437	4	8397253	8746780	8.57202e+06	349528	249999
1438	4	8746781	9090093	8918437	343313	249998
1439	4	9090094	9409383	9.24974e+06	319290	250000
1440	4	9409384	9848794	9629089	439411	249997
1441	4	9848795	10288121	10068458	439327	250001
1442	4	10288122	10621786	10454954	333665	249992
1443	4	10621787	11267917	10944852	646131	250004
1444	4	11267918	11918379	1.15931e+07	650462	250000
1445	4	11918380	12824574	12371477	906195	249999
1446	4	12824575	13333095	13078835	508521	249999
1447	4	13333096	13909943	1.36215e+07	576848	249998
1448	4	13909944	14375102	14142523	465159	249992
1449	4	14375103	14954838	1.4665e+07	579736	250002
1450	4	14954839	15608659	15281749	653821	250000
1451	4	15608660	16029801	1.58192e+07	421142	249993
1452	4	16029802	16591211	1.63105e+07	561410	249998
1453	4	16591212	17183692	16887452	592481	250001
1454	4	17183693	17829952	1.75068e+07	646260	249998
1455	4	17829953	18523592	1.81768e+07	693640	249998
1456	4	18523593	18996217	18759905	472625	249994
1457	4	18996218	19557375	1.92768e+07	561158	249993
1458	4	19557376	19947153	1.97523e+07	389778	249998
1459	4	19947154	20853021	2.04001e+07	905868	249998
1460	4	20853022	21732230	21292626	879209	249997
1461	4	21732231	22356744	2.20445e+07	624514	249998
1462	4	22356745	23023728	2.26902e+07	666984	249992
1463	4	23023729	23634202	2.3329e+07	610474	249997
1464	4	23634203	24750387	24192295	1116185	249998
1465	4	24750388	25737902	25244145	987515	249996
1466	4	25737903	26424142	2.6081e+07	686240	249999
1467	4	26424143	27002440	2.67133e+07	578298	249988
1468	4	27002441	27416879	27209660	414439	250005
1469	4	27416880	27780854	27598867	363975	250000
1470	4	27780855	28401367	28091111	620513	249995
1471	4	28401368	29212077	2.88067e+07	810710	250000
1472	4	29212078	29563067	2.93876e+07	350990	249998
1473	4	29563068	29973592	29768330	410525	249998
1474	4	29973593	30322672	3.01481e+07	349080	249994
1475	4	30322673	30713379	30518026	390707	250001
1476	4	30713380	31252671	3.0983e+07	539292	250001
1477	4	31252672	31874385	3.15635e+07	621714	250000
1478	4	31874386	32910776	32392581	1036391	249994
1479	4	32910777	33447406	3.31791e+07	536630	249994
1480	4	33447407	34496182	3.39718e+07	1048776	249997
1481	4	34496183	35380223	34938203	884041	249998
1482	4	35380224	36240838	35810531	860615	249995
1483	4	36240839	36963509	36602174	722671	249998
1484	4	36963510	37599557	3.72815e+07	636048	249997
1485	4	37599558	38531248	38065403	931691	250001
1486	4	38531249	38996478	3.87639e+07	465230	250001
1487	4	38996479	39326009	39161244	329531	250000
1488	4	39326010	39890700	39608355	564691	249999
1489	4	39890701	40421785	40156243	531085	250000
1490	4	40421786	40800132	40610959	378347	250000
1491	4	40800133	41205292	4.10027e+07	405160	249992
1492	4	41205293	41544401	41374847	339109	250005
1493	4	41544402	41975878	41760140	431477	250001
1494	4	41975879	42319691	42147785	343813	249998
1495	4	42319692	42752768	42536230	433077	249999
1496	4	42752769	43203579	42978174	450811	250000
1497	4	43203580	43913820	43558700	710241	249993
1498	4	43913821	44355584	4.41347e+07	441764	250001
1499	4	44355585	44774617	44565101	419033	249989
1500	4	44774618	45131385	4.4953e+07	356768	250005
1501	4	45131386	45534145	4.53328e+07	402760	249997
1502	4	45534146	45987669	4.57609e+07	453524	249997
1503	4	45987670	46436368	46212019	448699	250002
1504	4	46436369	46803446	4.66199e+07	367078	249995
1505	4	46803447	47269359	47036403	465913	249992
1506	4	47269360	47647954	47458657	378595	249997
1507	4	47647955	47971087	47809521	323133	249996
1508	4	47971088	48335207	4.81531e+07	364120	249998
1509	4	48335208	48705569	4.85204e+07	370362	249999
1510	4	48705570	49042497	4.8874e+07	336928	249995
1511	4	49042498	49369591	4.9206e+07	327094	249998
1512	4	49369592	49704359	4.9537e+07	334768	249999
1513	4	49704360	50486209	5.00953e+07	781850	249996
1514	4	50486210	51280541	5.08834e+07	794332	249997
1515	4	51280542	51737321	5.15089e+07	456780	249998
1516	4	51737322	52128557	5.19329e+07	391236	249999
1517	4	52128558	52562361	5.23455e+07	433804	249999
1518	4	52562362	52944071	5.27532e+07	381710	249995
1519	4	52944072	53345811	5.31449e+07	401740	249999
1520	4	53345812	53755366	53550589	409555	249991
1521	4	53755367	54104697	53930032	349331	249999
1522	4	54104698	54466246	54285472	361549	249996
1523	4	54466247	54824813	54645530	358567	249995
1524	4	54824814	55165522	54995168	340709	250001
1525	4	55165523	55623874	5.53947e+07	458352	249987
1526	4	55623875	56090727	55857301	466853	249994
1527	4	56090728	56636115	5.63634e+07	545388	250006
1528	4	56636116	57122543	5.68793e+07	486428	249998
1529	4	57122544	57515770	57319157	393227	249998
1530	4	57515771	57841116	5.76784e+07	325346	249997
1531	4	57841117	58197602	5.80194e+07	356486	250000
1532	4	58197603	58546367	58371985	348765	249997
1533	4	58546368	58991535	5.8769e+07	445168	249980
1534	4	58991536	59464988	59228262	473453	250010
1535	4	59464989	60030939	59747964	565951	250004
1536	4	60030940	60903419	6.04672e+07	872480	249999
1537	4	60903420	61332515	6.1118e+07	429096	249999
1538	4	61332516	61885384	61608950	552869	249997
1539	4	61885385	62463174	6.21743e+07	577790	249997
1540	4	62463175	62929543	62696359	466369	249993
1541	4	62929544	63349311	6.31394e+07	419768	249996
1542	4	63349312	63869660	63609486	520349	249995
1543	4	63869661	64202591	64036126	332931	249985
1544	4	64202592	64571681	6.43871e+07	369090	250007
1545	4	64571682	64957568	64764625	385887	249991
1546	4	64957569	65347539	65152554	389971	250004
1547	4	65347540	65853728	65600634	506189	249997
1548	4	65853729	66440752	6.61472e+07	587024	249996
1549	4	66440753	66768883	66604818	328131	250000
1550	4	66768884	67280186	67024535	511303	249998
1551	4	67280187	67679385	67479786	399199	249992
1552	4	67679386	68157789	6.79186e+07	478404	250001
1553	4	68157790	68657458	68407624	499669	249991
1554	4	68657459	69151097	68904278	493639	249999
1555	4	69151098	69711137	6.94311e+07	560040	249998
1556	4	69711138	70235637	6.99734e+07	524500	249995
1557	4	70235638	70793633	7.05146e+07	557996	249995
1558	4	70793634	71301922	71047778	508289	249999
1559	4	71301923	72201491	71751707	899569	250000
1560	4	72201492	72630065	7.24158e+07	428574	249996
1561	4	72630066	72972660	72801363	342595	250001
1562	4	72972661	73440956	7.32068e+07	468296	249994
1563	4	73440957	73842189	73641573	401233	250002
1564	4	73842190	74232887	7.40375e+07	390698	249998
1565	4	74232888	74670788	74451838	437901	249996
1566	4	74670789	75479155	75074972	808367	250000
1567	4	75479156	76236950	75858053	757795	249996
1568	4	76236951	77482452	7.68597e+07	1245502	249997
1569	4	77482453	77949101	77715777	466649	250001
1570	4	77949102	78465494	78207298	516393	249997
1571	4	78465495	78909819	78687657	444325	249995
1572	4	78909820	79351625	7.91307e+07	441806	250002
1573	4	79351626	79839218	79595422	487593	249995
1574	4	79839219	80336810	8.0088e+07	497592	249997
1575	4	80336811	80748776	8.05428e+07	411966	249997
1576	4	80748777	81231181	80989979	482405	249998
1577	4	81231182	81680225	8.14557e+07	449044	249998
1578	4	81680226	82115756	81897991	435531	249996
1579	4	82115757	82518549	82317153	402793	249998
1580	4	82518550	83004615	8.27616e+07	486066	249989
1581	4	83004616	83510173	8.32574e+07	505558	250000
1582	4	83510174	84041834	83776004	531661	250001
1583	4	84041835	84446033	84243934	404199	249991
1584	4	84446034	84845957	8.4646e+07	399924	249998
1585	4	84845958	85151981	8.4999e+07	306024	249998
1586	4	85151982	85502602	85327292	350621	249998
1587	4	85502603	85827220	8.56649e+07	324618	249996
1588	4	85827221	86170234	8.59987e+07	343014	249995
1589	4	86170235	86535890	8.63531e+07	365656	250000
1590	4	86535891	86915460	8.67257e+07	379570	249999
1591	4	86915461	87362004	8.71387e+07	446544	250000
1592	4	87362005	87832260	8.75971e+07	470256	249995
1593	4	87832261	88211541	88021901	379281	249994
1594	4	88211542	88557091	8.83843e+07	345550	250002
1595	4	88557092	88894385	8.87257e+07	337294	249999
1596	4	88894386	89199486	89046936	305101	249993
1597	4	89199487	89489773	89344630	290287	250001
1598	4	89489774	89791920	89640847	302147	249996
1599	4	89791921	90138130	8.9965e+07	346210	249982
1600	4	90138131	90800613	90469372	662483	250015
1601	4	90800614	91166242	90983428	365629	250001
1602	4	91166243	91631158	9.13987e+07	464916	249995
1603	4	91631159	92293892	9.19625e+07	662734	249997
1604	4	92293893	92790472	9.25422e+07	496580	250001
1605	4	92790473	93225219	93007846	434747	249999
1606	4	93225220	93546442	93385831	321223	250000
1607	4	93546443	93894631	93720537	348189	249999
1608	4	93894632	94253236	94073934	358605	249999
1609	4	94253237	94629538	9.44414e+07	376302	249996
1610	4	94629539	95024918	9.48272e+07	395380	249997
1611	4	95024919	95407338	9.52161e+07	382420	249998
1612	4	95407339	95765940	9.55866e+07	358602	249996
1613	4	95765941	96232566	9.59993e+07	466626	249999
1614	4	96232567	96596359	96414463	363793	250002
1615	4	96596360	96964615	9.67805e+07	368256	249994
1616	4	96964616	97360193	9.71624e+07	395578	249997
1617	4	97360194	97698389	9.75293e+07	338196	249996
1618	4	97698390	98083311	9.78909e+07	384922	250001
1619	4	98083312	98415414	98249363	332103	249997
1620	4	98415415	98759037	98587226	343623	249996
1621	4	98759038	99133419	9.89462e+07	374382	249997
1622	4	99133420	99476640	99305030	343221	250001
1623	4	99476641	99856440	9.96665e+07	379800	249994
1624	4	99856441	100188690	1.00023e+08	332250	250001
1625	4	100188691	100524425	100356558	335735	249998
1626	4	100524426	100900061	1.00712e+08	375636	249998
1627	4	100900062	101227989	1.01064e+08	327928	249996
1628	4	101227990	101579611	1.01404e+08	351622	249998
1629	4	101579612	101918206	101748909	338595	249997
1630	4	101918207	102246638	1.02082e+08	328432	250000
1631	4	102246639	102603449	102425044	356811	249996
1632	4	102603450	102932571	1.02768e+08	329122	249994
1633	4	102932572	103254454	103093513	321883	250002
1634	4	103254455	103674330	1.03464e+08	419876	249993
1635	4	103674331	104165386	1.0392e+08	491056	249994
1636	4	104165387	104579249	104372318	413863	249999
1637	4	104579250	104916280	104747765	337031	250000
1638	4	104916281	105276481	105096381	360201	249997
1639	4	105276482	106068412	105672447	791931	250000
1640	4	106068413	106497330	1.06283e+08	428918	249999
1641	4	106497331	106849185	106673258	351855	249993
1642	4	106849186	107194868	107022027	345683	249998
1643	4	107194869	107536341	107365605	341473	249996
1644	4	107536342	107863097	1.077e+08	326756	249998
1645	4	107863098	108225603	1.08044e+08	362506	249993
1646	4	108225604	108588320	108406962	362717	249997
1647	4	108588321	108948618	1.08768e+08	360298	250001
1648	4	108948619	109456101	109202360	507483	249999
1649	4	109456102	109976810	109716456	520709	249998
1650	4	109976811	110503993	110240402	527183	249999
1651	4	110503994	110993892	110748943	489899	249999
1652	4	110993893	111599179	111296536	605287	249997
1653	4	111599180	111722290	111660735	123111	249993
1654	4	111722291	112478395	112100343	756105	249998
1655	4	112478396	113129966	112804181	651571	249990
1656	4	113129967	113664998	1.13397e+08	535032	250007
1657	4	113664999	114251954	1.13958e+08	586956	249995
1658	4	114251955	114695553	114473754	443599	249997
1659	4	114695554	115159848	114927701	464295	250000
1660	4	115159849	115607308	1.15384e+08	447460	249995
1661	4	115607309	116034887	115821098	427579	249998
1662	4	116034888	116501904	116268396	467017	249999
1663	4	116501905	116846351	116674128	344447	249996
1664	4	116846352	117160899	1.17004e+08	314548	250000
1665	4	117160900	117485021	1.17323e+08	324122	250000
1666	4	117485022	117840936	117662979	355915	249988
1667	4	117840937	118202206	1.18022e+08	361270	250008
1668	4	118202207	119013428	1.18608e+08	811222	250002
1669	4	119013429	119654928	1.19334e+08	641500	249996
1670	4	119654929	120027118	1.19841e+08	372190	249997
1671	4	120027119	120475113	120251116	447995	249997
1672	4	120475114	120895709	1.20685e+08	420596	249997
1673	4	120895710	121302914	121099312	407205	250003
1674	4	121302915	121743420	1.21523e+08	440506	249999
1675	4	121743421	122189716	1.21967e+08	446296	249991
1676	4	122189717	122544071	122366894	354355	250000
1677	4	122544072	122992330	122768201	448259	249994
1678	4	122992331	123679968	1.23336e+08	687638	250000
1679	4	123679969	124560820	1.2412e+08	880852	249987
1680	4	124560821	125101856	1.24831e+08	541036	250004
1681	4	125101857	125699756	1.25401e+08	597900	249998
1682	4	125699757	126244953	125972355	545197	249995
1683	4	126244954	126699244	126472099	454291	249998
1684	4	126699245	127119146	1.26909e+08	419902	249990
1685	4	127119147	127513674	1.27316e+08	394528	249992
1686	4	127513675	127895511	127704593	381837	249984
1687	4	127895512	128300904	128098208	405393	250020
1688	4	128300905	128793419	128547162	492515	249993
1689	4	128793420	129268034	129030727	474615	249995
1690	4	129268035	129721508	1.29495e+08	453474	249997
1691	4	129721509	130328455	130024982	606947	249998
1692	4	130328456	130781698	130555077	453243	249999
1693	4	130781699	131175167	130978433	393469	249999
1694	4	131175168	131501006	131338087	325839	250001
1695	4	131501007	131862996	1.31682e+08	361990	249997
1696	4	131862997	132862342	1.32363e+08	999346	249994
1697	4	132862343	133276823	133069583	414481	249995
1698	4	133276824	133852439	1.33565e+08	575616	249999
1699	4	133852440	134644394	134248417	791955	249996
1700	4	134644395	135230918	1.34938e+08	586524	249998
1701	4	135230919	135662900	1.35447e+08	431982	249998
1702	4	135662901	136198080	1.3593e+08	535180	249996
1703	4	136198081	137115062	1.36657e+08	916982	249994
1704	4	137115063	137523922	1.37319e+08	408860	249993
1705	4	137523923	137885091	137704507	361169	250001
1706	4	137885092	139500271	1.38693e+08	1615180	249993
1707	4	139500272	140724833	1.40113e+08	1224562	250000
1708	4	140724834	141353511	1.41039e+08	628678	249993
1709	4	141353512	141856038	141604775	502527	250004
1710	4	141856039	142408886	1.42132e+08	552848	249995
1711	4	142408887	143254764	1.42832e+08	845878	250005
1712	4	143254765	143987329	143621047	732565	249999
1713	4	143987330	144692618	144339974	705289	250000
1714	4	144692619	145171189	144931904	478571	249998
1715	4	145171190	145822459	1.45497e+08	651270	249992
1716	4	145822460	146466010	146144235	643551	249999
1717	4	146466011	146840593	146653302	374583	250000
1718	4	146840594	147779950	147310272	939357	249999
1719	4	147779951	148129923	147954937	349973	249997
1720	4	148129924	148530167	1.4833e+08	400244	249998
1721	4	148530168	149053635	1.48792e+08	523468	249992
1722	4	149053636	149512775	1.49283e+08	459140	249997
1723	4	149512776	149891509	1.49702e+08	378734	249996
1724	4	149891510	150282479	1.50087e+08	390970	249997
1725	4	150282480	151010333	1.50646e+08	727854	249997
1726	4	151010334	151469106	151239720	458773	249997
1727	4	151469107	152419137	151944122	950031	249997
1728	4	152419138	152971390	152695264	552253	250001
1729	4	152971391	153498266	1.53235e+08	526876	249999
1730	4	153498267	154365700	1.53932e+08	867434	249994
1731	4	154365701	155101153	154733427	735453	250002
1732	4	155101154	155856535	1.55479e+08	755382	249992
1733	4	155856536	156673768	156265152	817233	250002
1734	4	156673769	156891151	156782460	217383	249997
1735	4	156891152	157421325	1.57156e+08	530174	249996
1736	4	157421326	158140722	157781024	719397	249994
1737	4	158140723	158838773	158489748	698051	249997
1738	4	158838774	159928780	159383777	1090007	249997
1739	4	159928781	160618136	1.60273e+08	689356	249996
1740	4	160618137	161429353	161023745	811217	249992
1741	4	161429354	162394904	161912129	965551	250002
1742	4	162394905	163129627	162762266	734723	250000
1743	4	163129628	163666379	1.63398e+08	536752	249998
1744	4	163666380	164308304	163987342	641925	249991
1745	4	164308305	165652855	164980580	1344551	250003
1746	4	165652856	166229402	165941129	576547	250000
1747	4	166229403	166449101	166339252	219699	249990
1748	4	166449102	166853442	166651272	404341	250006
1749	4	166853443	167555816	1.67205e+08	702374	249998
1750	4	167555817	167916671	167736244	360855	249998
1751	4	167916672	168329073	1.68123e+08	412402	249994
1752	4	168329074	168698890	168513982	369817	249998
1753	4	168698891	169233780	1.68966e+08	534890	249994
1754	4	169233781	169762601	169498191	528821	249999
1755	4	169762602	170285996	170024299	523395	250000
1756	4	170285997	170917717	170601857	631721	249996
1757	4	170917718	171491353	1.71205e+08	573636	249999
1758	4	171491354	172246395	1.71869e+08	755042	249996
1759	4	172246396	172419359	1.72333e+08	172964	249988
1760	4	172419360	172427123	1.72423e+08	7764	250007
1761	4	172427124	172439833	1.72433e+08	12710	249655
1762	4	172439834	172455407	1.72448e+08	15574	250029
1763	4	172455408	173171782	172813595	716375	250312
1764	4	173171783	173813165	173492474	641383	249997
1765	4	173813166	174322773	1.74068e+08	509608	250001
1766	4	174322774	174887954	174605364	565181	249998
1767	4	174887955	175610286	1.75249e+08	722332	249995
1768	4	175610287	176109992	1.7586e+08	499706	249997
1769	4	176109993	176685376	1.76398e+08	575384	250004
1770	4	176685377	177046422	1.76866e+08	361046	250000
1771	4	177046423	177762018	1.77404e+08	715596	249997
1772	4	177762019	178376457	178069238	614439	249996
1773	4	178376458	178918782	178647620	542325	249998
1774	4	178918783	179383135	179150959	464353	249991
1775	4	179383136	179877968	179630552	494833	249998
1776	4	179877969	180528082	1.80203e+08	650114	249996
1777	4	180528083	181135318	1.80832e+08	607236	249995
1778	4	181135319	181741119	181438219	605801	250001
1779	4	181741120	182353166	182047143	612047	249994
1780	4	182353167	182853415	182603291	500249	249998
1781	4	182853416	183395766	183124591	542351	250000
1782	4	183395767	184203085	183799426	807319	250000
1783	4	184203086	184849354	184526220	646269	249994
1784	4	184849355	185677804	1.85264e+08	828450	250003
1785	4	185677805	186242293	185960049	564489	249991
1786	4	186242294	186907954	186575124	665661	250005
1787	4	186907955	187924978	1.87416e+08	1017024	249999
1788	4	187924979	188767338	1.88346e+08	842360	249928
1789	4	188767339	189308209	189037774	540871	250068
1790	4	189308210	189964714	189636462	656505	249997
1791	4	189964715	190643172	1.90304e+08	678458	250000
1792	4	190643173	191363028	1.91003e+08	719856	249998
1793	4	191363029	191790979	191577004	427951	249997
1794	4	191790980	192456348	192123664	665369	249998
1795	4	192456349	192923722	1.9269e+08	467374	250000
1796	4	192923723	193422656	1.93173e+08	498934	249998
1797	4	193422657	193981529	193702093	558873	249996
1798	4	193981530	194572699	1.94277e+08	591170	250002
1799	4	194572700	195157954	194865327	585255	249997
1800	4	195157955	195571043	195364499	413089	249999
1801	4	195571044	195996395	1.95784e+08	425352	249990
1802	4	195996396	196354050	196175223	357655	250001
1803	4	196354051	196775137	196564594	421087	249998
1804	4	196775138	197630310	197202724	855173	249999
1805	4	197630311	198300723	197965517	670413	249994
1806	4	198300724	198813951	1.98557e+08	513228	250000
1807	4	198813952	199329736	199071844	515785	249996
1808	4	199329737	200172174	1.99751e+08	842438	249995
1809	4	200172175	200650957	200411566	478783	249994
1810	4	200650958	201438658	201044808	787701	249998
1811	4	201438659	202117179	201777919	678521	249996
1812	4	202117180	202553130	202335155	435951	249998
1813	4	202553131	203001318	2.02777e+08	448188	249976
1814	4	203001319	203604715	203303017	603397	250022
1815	4	203604716	203992559	2.03799e+08	387844	250000
1816	4	203992560	204430059	2.04211e+08	437500	249995
1817	4	204430060	204831470	204630765	401411	249999
1818	4	204831471	205406323	205118897	574853	249999
1819	4	205406324	205738513	2.05572e+08	332190	249997
1820	4	205738514	206309946	206024230	571433	249999
1821	4	206309947	206919436	2.06615e+08	609490	249998
1822	4	206919437	207397676	2.07159e+08	478240	250000
1823	4	207397677	207955968	2.07677e+08	558292	249990
1824	4	207955969	208803837	208379903	847869	250005
1825	4	208803838	209231801	2.09018e+08	427964	249998
1826	4	209231802	209642862	209437332	411061	249998
1827	4	209642863	209975994	2.09809e+08	333132	250000
1828	4	209975995	210475176	2.10226e+08	499182	249996
1829	4	210475177	210995830	2.10736e+08	520654	249997
1830	4	210995831	211477860	2.11237e+08	482030	250001
1831	4	211477861	211823716	2.11651e+08	345856	249996
1832	4	211823717	212239023	212031370	415307	250002
1833	4	212239024	212715274	212477149	476251	249998
1834	4	212715275	213119987	212917631	404713	249990
1835	4	213119988	213509158	213314573	389171	250001
1836	4	213509159	213922280	2.13716e+08	413122	250000
1837	4	213922281	214254191	214088236	331911	250000
1838	4	214254192	214668194	214461193	414003	249999
1839	4	214668195	214968704	2.14818e+08	300510	250002
1840	4	214968705	215420966	2.15195e+08	452262	249999
1841	4	215420967	216015021	215717994	594055	249998
1842	4	216015022	216692206	216353614	677185	249996
1843	4	216692207	217183573	216937890	491367	249999
1844	4	217183574	217700986	217442280	517413	250001
1845	4	217700987	218153281	217927134	452295	249992
1846	4	218153282	218559807	2.18357e+08	406526	249999
1847	4	218559808	218910664	218735236	350857	249999
1848	4	218910665	219252895	219081780	342231	250000
1849	4	219252896	219647855	2.1945e+08	394960	249998
1850	4	219647856	220298888	219973372	651033	249993
1851	4	220298889	221004945	220651917	706057	250003
1852	4	221004946	221430790	221217868	425845	249995
1853	4	221430791	222039381	221735086	608591	249998
1854	4	222039382	222437982	222238682	398601	249981
1855	4	222437983	222770415	222604199	332433	250012
1856	4	222770416	223106671	2.22939e+08	336256	249998
1857	4	223106672	223707549	2.23407e+08	600878	249998
1858	4	223707550	224195623	2.23952e+08	488074	249997
1859	4	224195624	224768812	224482218	573189	250002
1860	4	224768813	225255611	225012212	486799	249999
1861	4	225255612	225657582	225456597	401971	250000
1862	4	225657583	225979495	225818539	321913	249998
1863	4	225979496	226601503	2.2629e+08	622008	249998
1864	4	226601504	227166752	226884128	565249	249996
1865	4	227166753	228047773	227607263	881021	249998
1866	4	228047774	228644038	228345906	596265	249998
1867	4	228644039	229093658	2.28869e+08	449620	249999
1868	4	229093659	229726178	2.2941e+08	632520	249996
1869	4	229726179	230515071	230120625	788893	249996
1870	4	230515072	231094897	2.30805e+08	579826	249996
1871	4	231094898	231438314	231266606	343417	249992
1872	4	231438315	232066293	231752304	627979	249997
1873	4	232066294	232655226	232360760	588933	249999
1874	4	232655227	233115339	232885283	460113	249996
1875	4	233115340	233481716	233298528	366377	250000
1876	4	233481717	234302158	2.33892e+08	820442	249995
1877	4	234302159	234958965	234630562	656807	249997
1878	4	234958966	235595041	2.35277e+08	636076	249997
1879	4	235595042	236384705	2.3599e+08	789664	249999
1880	4	236384706	236903148	236643927	518443	249989
1881	4	236903149	237317812	2.3711e+08	414664	249996
1882	4	237317813	237851484	2.37585e+08	533672	249996
1883	4	237851485	238350524	2.38101e+08	499040	249997
1884	4	238350525	238830036	2.3859e+08	479512	249994
1885	4	238830037	239482757	239156397	652721	249995
1886	4	239482758	240170833	2.39827e+08	688076	249994
1887	4	240170834	240895609	2.40533e+08	724776	249996
1888	4	240895610	241357610	241126610	462001	249994
1889	4	241357611	241756747	241557179	399137	249999
1890	4	241756748	242062272	241909510	305525	209330
1891	5	1	467644	233822	467644	249999
1892	5	467645	939021	703333	471377	249999
1893	5	939022	1575055	1.25704e+06	636034	249995
1894	5	1575056	2032797	1.80393e+06	457742	250000
1895	5	2032798	2532308	2282553	499511	250000
1896	5	2532309	3475679	3003994	943371	250000
1897	5	3475680	4280087	3.87788e+06	804408	249998
1898	5	4280088	4865217	4.57265e+06	585130	249995
1899	5	4865218	5674235	5.26973e+06	809018	249994
1900	5	5674236	6389043	6.03164e+06	714808	249992
1901	5	6389044	7026138	6707591	637095	250003
1902	5	7026139	7642519	7334329	616381	250000
1903	5	7642520	8423842	8033181	781323	249997
1904	5	8423843	9043423	8733633	619581	249999
1905	5	9043424	9810245	9.42683e+06	766822	249958
1906	5	9810246	10454948	10132597	644703	250035
1907	5	10454949	11337379	10896164	882431	249998
1908	5	11337380	11925052	11631216	587673	249998
1909	5	11925053	12804230	1.23646e+07	879178	249977
1910	5	12804231	12844452	1.28243e+07	40222	250011
1911	5	12844453	13019829	12932141	175377	250002
1912	5	13019830	13746843	1.33833e+07	727014	249999
1913	5	13746844	14452229	1.40995e+07	705386	249999
1914	5	14452230	15172574	14812402	720345	249993
1915	5	15172575	15891676	1.55321e+07	719102	249995
1916	5	15891677	16629511	16260594	737835	250001
1917	5	16629512	17138247	1.68839e+07	508736	249998
1918	5	17138248	17609162	17373705	470915	249999
1919	5	17609163	18023160	1.78162e+07	413998	249995
1920	5	18023161	18556647	18289904	533487	249996
1921	5	18556648	19324838	18940743	768191	249988
1922	5	19324839	19921921	19623380	597083	249998
1923	5	19921922	20454935	2.01884e+07	533014	250001
1924	5	20454936	21066713	2.07608e+07	611778	249999
1925	5	21066714	21523309	2.1295e+07	456596	249982
1926	5	21523310	21931110	21727210	407801	250007
1927	5	21931111	22679842	2.23055e+07	748732	249998
1928	5	22679843	23487490	2.30837e+07	807648	249997
1929	5	23487491	24031392	2.37594e+07	543902	249994
1930	5	24031393	24510515	24270954	479123	249994
1931	5	24510516	24909405	2.471e+07	398890	249998
1932	5	24909406	25286490	25097948	377085	249999
1933	5	25286491	25606695	25446593	320205	250000
1934	5	25606696	26007898	25807297	401203	249998
1935	5	26007899	26437468	2.62227e+07	429570	249996
1936	5	26437469	26827512	2.66325e+07	390044	250000
1937	5	26827513	27220414	2.7024e+07	392902	249995
1938	5	27220415	27921842	2.75711e+07	701428	249994
1939	5	27921843	28736625	28329234	814783	249999
1940	5	28736626	29095057	2.89158e+07	358432	249998
1941	5	29095058	29729321	2.94122e+07	634264	250000
1942	5	29729322	30381207	3.00553e+07	651886	250000
1943	5	30381208	31002894	30692051	621687	249994
1944	5	31002895	31577493	31290194	574599	250000
1945	5	31577494	32276524	31927009	699031	249997
1946	5	32276525	32754564	3.25155e+07	478040	249997
1947	5	32754565	33289315	33021940	534751	249997
1948	5	33289316	34112901	3.37011e+07	823586	249999
1949	5	34112902	34654387	3.43836e+07	541486	249998
1950	5	34654388	35168170	34911279	513783	249994
1951	5	35168171	35638234	3.54032e+07	470064	250001
1952	5	35638235	35995795	35817015	357561	249999
1953	5	35995796	36372591	3.61842e+07	376796	249997
1954	5	36372592	36621898	36497245	249307	249996
1955	5	36621899	37070846	3.68464e+07	448948	250000
1956	5	37070847	37635928	3.73534e+07	565082	249999
1957	5	37635929	38164738	3.79003e+07	528810	249996
1958	5	38164739	38709017	38436878	544279	250001
1959	5	38709018	39082647	3.88958e+07	373630	249999
1960	5	39082648	39460618	39271633	377971	250000
1961	5	39460619	39926737	39693678	466119	249997
1962	5	39926738	40239855	4.00833e+07	313118	249995
1963	5	40239856	40595261	4.04176e+07	355406	250000
1964	5	40595262	40978630	40786946	383369	249996
1965	5	40978631	41396149	41187390	417519	249994
1966	5	41396150	41821141	4.16086e+07	424992	250001
1967	5	41821142	42259077	4.20401e+07	437936	250000
1968	5	42259078	42791124	42525101	532047	249985
1969	5	42791125	43227076	4.30091e+07	435952	249998
1970	5	43227077	43631986	4.34295e+07	404910	249998
1971	5	43631987	44020405	43826196	388419	249998
1972	5	44020406	44541125	4.42808e+07	520720	249986
1973	5	44541126	44908045	4.47246e+07	366920	250003
1974	5	44908046	45264522	45086284	356477	249996
1975	5	45264523	45635711	45450117	371189	250000
1976	5	45635712	46209681	4.59227e+07	573970	249998
1977	5	46209682	46519469	4.63646e+07	309788	249995
1978	5	46519470	46978510	46748990	459041	250001
1979	5	46978511	47346112	4.71623e+07	367602	249993
1980	5	47346113	47634332	4.74902e+07	288220	250002
1981	5	47634333	48241555	47937944	607223	249993
1982	5	48241556	48822822	48532189	581267	250002
1983	5	48822823	49215512	4.90192e+07	392690	249999
1984	5	49215513	49622478	4.9419e+07	406966	249993
1985	5	49622479	50067994	4.98452e+07	445516	249997
1986	5	50067995	50649741	50358868	581747	250000
1987	5	50649742	51201658	50925700	551917	249994
1988	5	51201659	51560944	5.13813e+07	359286	249999
1989	5	51560945	51965259	51763102	404315	249999
1990	5	51965260	52322326	52143793	357067	249999
1991	5	52322327	52657937	52490132	335611	250000
1992	5	52657938	53106914	52882426	448977	249997
1993	5	53106915	53651878	5.33794e+07	544964	249992
1994	5	53651879	54420612	5.40362e+07	768734	250003
1995	5	54420613	55141314	5.4781e+07	720702	249995
1996	5	55141315	55800922	5.54711e+07	659608	250003
1997	5	55800923	56354950	5.60779e+07	554028	249998
1998	5	56354951	57015440	5.66852e+07	660490	249993
[truncated: 1,926 more rows]
