# Supplementary material for: Single nucleus sequencing reveals spermatid chromosome fragmentation as a possible cause of maize haploid induction
Source: Nat Commun. 2017 Oct 23;8:991. doi: 10.1038/s41467-017-00969-8 (PMC5653662; doi:10.1038/s41467-017-00969-8)
Supplement: Supplementary file 17 — Data 14 [file 41467_2017_969_MOESM17_ESM.xlsx]

## Sheet: Supplementary Data 14
Supplementary Data 14 | 700-SNPs contained windows defined for embryo and endosperm SNV ratio calling
Bin	Chr	Pos1	Pos2	Median_pos	Length
1	1	1	772567	386284	772567
2	1	772568	1261946	1017257	489379
3	1	1261947	1688741	1475344	426795
4	1	1688742	1822857	1.7558e+06	134116
5	1	1822858	2588518	2205688	765661
6	1	2588519	3046541	2817530	458023
7	1	3046542	3358314	3202428	311773
8	1	3358315	3956168	3.65724e+06	597854
9	1	3956169	4178342	4.06726e+06	222174
10	1	4178343	4603288	4.39082e+06	424946
11	1	4603289	5424334	5.01381e+06	821046
12	1	5424335	6421994	5.92316e+06	997660
13	1	6421995	7030199	6726097	608205
14	1	7030200	8026382	7528291	996183
15	1	8026383	8876726	8.45155e+06	850344
16	1	8876727	9439415	9158071	562689
17	1	9439416	10642184	10040800	1202769
18	1	10642185	11165977	10904081	523793
19	1	11165978	11496541	1.13313e+07	330564
20	1	11496542	11833661	1.16651e+07	337120
21	1	11833662	12356547	1.20951e+07	522886
22	1	12356548	12725233	1.25409e+07	368686
23	1	12725234	13093319	1.29093e+07	368086
24	1	13093320	13812061	1.34527e+07	718742
25	1	13812062	14506901	1.41595e+07	694840
26	1	14506902	14723463	1.46152e+07	216562
27	1	14723464	14862017	1.47927e+07	138554
28	1	14862018	15256797	1.50594e+07	394780
29	1	15256798	15811476	15534137	554679
30	1	15811477	16200990	1.60062e+07	389514
31	1	16200991	16645005	16422998	444015
32	1	16645006	17083744	16864375	438739
33	1	17083745	17753441	17418593	669697
34	1	17753442	18191885	1.79727e+07	438444
35	1	18191886	18370205	1.8281e+07	178320
36	1	18370206	18550951	1.84606e+07	180746
37	1	18550952	18941677	1.87463e+07	390726
38	1	18941678	19525219	1.92334e+07	583542
39	1	19525220	20111388	19818304	586169
40	1	20111389	20386966	2.02492e+07	275578
41	1	20386967	20705265	20546116	318299
42	1	20705266	21126105	2.09157e+07	420840
43	1	21126106	21351789	2.12389e+07	225684
44	1	21351790	21528720	21440255	176931
45	1	21528721	22070927	21799824	542207
46	1	22070928	22591174	22331051	520247
47	1	22591175	22761863	22676519	170689
48	1	22761864	23272563	2.30172e+07	510700
49	1	23272564	23635362	23453963	362799
50	1	23635363	24466311	24050837	830949
51	1	24466312	25289270	24877791	822959
52	1	25289271	25826764	2.5558e+07	537494
53	1	25826765	26227789	26027277	401025
54	1	26227790	26694420	26461105	466631
55	1	26694421	27179076	2.69367e+07	484656
56	1	27179077	27395022	2.7287e+07	215946
57	1	27395023	27923385	27659204	528363
58	1	27923386	28590077	2.82567e+07	666692
59	1	28590078	29075298	28832688	485221
60	1	29075299	29642701	29359000	567403
61	1	29642702	30213860	29928281	571159
62	1	30213861	30798106	3.0506e+07	584246
63	1	30798107	31239473	31018790	441367
64	1	31239474	32100908	31670191	861435
65	1	32100909	32667898	3.23844e+07	566990
66	1	32667899	33564413	33116156	896515
67	1	33564414	34672124	34118269	1107711
68	1	34672125	35455763	35063944	783639
69	1	35455764	36067698	35761731	611935
70	1	36067699	36649618	3.63587e+07	581920
71	1	36649619	37366134	3.70079e+07	716516
72	1	37366135	37763640	3.75649e+07	397506
73	1	37763641	37999496	3.78816e+07	235856
74	1	37999497	38331342	3.81654e+07	331846
75	1	38331343	39225415	38778379	894073
76	1	39225416	40005397	3.96154e+07	779982
77	1	40005398	40258523	4.0132e+07	253126
78	1	40258524	40673311	4.04659e+07	414788
79	1	40673312	41282005	4.09777e+07	608694
80	1	41282006	41957264	41619635	675259
81	1	41957265	42706075	42331670	748811
82	1	42706076	44169921	4.3438e+07	1463846
83	1	44169922	44523804	44346863	353883
84	1	44523805	44808822	4.46663e+07	285018
85	1	44808823	45403956	4.51064e+07	595134
86	1	45403957	45787511	45595734	383555
87	1	45787512	46014796	45901154	227285
88	1	46014797	46584316	4.62996e+07	569520
89	1	46584317	47330292	4.69573e+07	745976
90	1	47330293	47905736	4.7618e+07	575444
91	1	47905737	49403812	4.86548e+07	1498076
92	1	49403813	49777186	4.95905e+07	373374
93	1	49777187	49945357	49861272	168171
94	1	49945358	50321893	5.01336e+07	376536
95	1	50321894	50697590	50509742	375697
96	1	50697591	51171299	50934445	473709
97	1	51171300	51672079	5.14217e+07	500780
98	1	51672080	52459964	52066022	787885
99	1	52459965	53222034	5.2841e+07	762070
100	1	53222035	54156746	5.36894e+07	934712
101	1	54156747	55008433	54582590	851687
102	1	55008434	55303283	5.51559e+07	294850
103	1	55303284	55588843	5.54461e+07	285560
104	1	55588844	56287025	5.59379e+07	698182
105	1	56287026	57096161	5.66916e+07	809136
106	1	57096162	57961002	57528582	864841
107	1	57961003	58723613	58342308	762611
108	1	58723614	58863104	58793359	139491
109	1	58863105	59067766	5.89654e+07	204662
110	1	59067767	59862075	59464921	794309
111	1	59862076	60169005	6.00155e+07	306930
112	1	60169006	61026868	60597937	857863
113	1	61026869	61539494	6.12832e+07	512626
114	1	61539495	61876896	6.17082e+07	337402
115	1	61876897	62496721	62186809	619825
116	1	62496722	63038838	62767780	542117
117	1	63038839	63536680	6.32878e+07	497842
118	1	63536681	64061164	6.37989e+07	524484
119	1	64061165	64604932	6.4333e+07	543768
120	1	64604933	65081689	64843311	476757
121	1	65081690	65362075	6.52219e+07	280386
122	1	65362076	66283229	6.58227e+07	921154
123	1	66283230	66667017	6.64751e+07	383788
124	1	66667018	67255067	6.6961e+07	588050
125	1	67255068	68001994	67628531	746927
126	1	68001995	68721255	68361625	719261
127	1	68721256	69818541	6.92699e+07	1097286
128	1	69818542	70780968	70299755	962427
129	1	70780969	72048757	71414863	1267789
130	1	72048758	72888150	72468454	839393
131	1	72888151	73347424	7.31178e+07	459274
132	1	73347425	73919692	7.36336e+07	572268
133	1	73919693	74161500	7.40406e+07	241808
134	1	74161501	74788579	74475040	627079
135	1	74788580	75464177	7.51264e+07	675598
136	1	75464178	76584196	76024187	1120019
137	1	76584197	77253806	7.6919e+07	669610
138	1	77253807	77912629	77583218	658823
139	1	77912630	78644412	78278521	731783
140	1	78644413	79075650	7.886e+07	431238
141	1	79075651	79897403	79486527	821753
142	1	79897404	81074824	80486114	1177421
143	1	81074825	81934005	81504415	859181
144	1	81934006	82520527	8.22273e+07	586522
145	1	82520528	83386324	82953426	865797
146	1	83386325	84363999	83875162	977675
147	1	84364000	84761893	8.45629e+07	397894
148	1	84761894	85317821	8.50399e+07	555928
149	1	85317822	86612410	85965116	1294589
150	1	86612411	87287569	86949990	675159
151	1	87287570	87575773	8.74317e+07	288204
152	1	87575774	88109044	87842409	533271
153	1	88109045	88319818	8.82144e+07	210774
154	1	88319819	88850409	88585114	530591
155	1	88850410	89854237	8.93523e+07	1003828
156	1	89854238	90454450	90154344	600213
157	1	90454451	90750138	9.06023e+07	295688
158	1	90750139	91075103	90912621	324965
159	1	91075104	91748705	9.14119e+07	673602
160	1	91748706	92210583	9.19796e+07	461878
161	1	92210584	92868482	92539533	657899
162	1	92868483	93682918	9.32757e+07	814436
163	1	93682919	94827147	94255033	1144229
164	1	94827148	95630859	9.5229e+07	803712
165	1	95630860	96196655	9.59138e+07	565796
166	1	96196656	96853396	96525026	656741
167	1	96853397	97119301	96986349	265905
168	1	97119302	98209468	97664385	1090167
169	1	98209469	98464993	98337231	255525
170	1	98464994	98764151	9.86146e+07	299158
171	1	98764152	99076421	9.89203e+07	312270
172	1	99076422	99713896	99395159	637475
173	1	99713897	99961166	9.98375e+07	247270
174	1	99961167	100350216	1.00156e+08	389050
175	1	100350217	101075714	1.00713e+08	725498
176	1	101075715	102005506	1.01541e+08	929792
177	1	102005507	102161552	1.02084e+08	156046
178	1	102161553	102698225	102429889	536673
179	1	102698226	103105167	1.02902e+08	406942
180	1	103105168	104042905	1.03574e+08	937738
181	1	104042906	104341869	1.04192e+08	298964
182	1	104341870	104558241	1.0445e+08	216372
183	1	104558242	104763457	1.04661e+08	205216
184	1	104763458	104883892	104823675	120435
185	1	104883893	105191949	105037921	308057
186	1	105191950	105366805	1.05279e+08	174856
187	1	105366806	105644851	1.05506e+08	278046
188	1	105644852	106272312	105958582	627461
189	1	106272313	106875394	1.06574e+08	603082
190	1	106875395	107282061	107078728	406667
191	1	107282062	107884687	1.07583e+08	602626
192	1	107884688	109463312	108674000	1578625
193	1	109463313	110346988	1.09905e+08	883676
194	1	110346989	110634452	1.10491e+08	287464
195	1	110634453	110797147	110715800	162695
196	1	110797148	110986735	1.10892e+08	189588
197	1	110986736	111324671	1.11156e+08	337936
198	1	111324672	111561207	1.11443e+08	236536
199	1	111561208	111907325	1.11734e+08	346118
200	1	111907326	112081829	1.11995e+08	174504
201	1	112081830	112270950	112176390	189121
202	1	112270951	112484438	1.12378e+08	213488
203	1	112484439	112813259	112648849	328821
204	1	112813260	113581898	113197579	768639
205	1	113581899	113929767	113755833	347869
206	1	113929768	114086060	114007914	156293
207	1	114086061	114178489	114132275	92429
208	1	114178490	114329143	1.14254e+08	150654
209	1	114329144	114827456	114578300	498313
210	1	114827457	114900671	114864064	73215
211	1	114900672	115019015	1.1496e+08	118344
212	1	115019016	115265310	115142163	246295
213	1	115265311	115497262	1.15381e+08	231952
214	1	115497263	115843955	115670609	346693
215	1	115843956	116015352	115929654	171397
216	1	116015353	116171854	1.16094e+08	156502
217	1	116171855	116377667	116274761	205813
218	1	116377668	116591371	1.16485e+08	213704
219	1	116591372	116864404	116727888	273033
220	1	116864405	117087340	1.16976e+08	222936
221	1	117087341	117206221	117146781	118881
222	1	117206222	117377897	1.17292e+08	171676
223	1	117377898	117601471	1.1749e+08	223574
224	1	117601472	117765543	1.17684e+08	164072
225	1	117765544	117895179	1.1783e+08	129636
226	1	117895180	118029828	117962504	134649
227	1	118029829	118132810	1.18081e+08	102982
228	1	118132811	118307011	118219911	174201
229	1	118307012	118463155	1.18385e+08	156144
230	1	118463156	118561114	118512135	97959
231	1	118561115	118774730	1.18668e+08	213616
232	1	118774731	119026258	1.189e+08	251528
233	1	119026259	119227094	1.19127e+08	200836
234	1	119227095	119666642	1.19447e+08	439548
235	1	119666643	120088027	119877335	421385
236	1	120088028	120221259	1.20155e+08	133232
237	1	120221260	120409871	1.20316e+08	188612
238	1	120409872	120941122	120675497	531251
239	1	120941123	121417319	121179221	476197
240	1	121417320	121827423	1.21622e+08	410104
241	1	121827424	121953513	1.2189e+08	126090
242	1	121953514	122071961	1.22013e+08	118448
243	1	122071962	122384862	122228412	312901
244	1	122384863	122641009	122512936	256147
245	1	122641010	122791114	122716062	150105
246	1	122791115	122867356	1.22829e+08	76242
247	1	122867357	122966986	1.22917e+08	99630
248	1	122966987	123502173	123234580	535187
249	1	123502174	123656506	123579340	154333
250	1	123656507	123871329	123763918	214823
251	1	123871330	124014545	1.23943e+08	143216
252	1	124014546	124141597	1.24078e+08	127052
253	1	124141598	124340426	124241012	198829
254	1	124340427	124504954	1.24423e+08	164528
255	1	124504955	124630921	124567938	125967
256	1	124630922	124757031	1.24694e+08	126110
257	1	124757032	125032600	124894816	275569
258	1	125032601	125843740	1.25438e+08	811140
259	1	125843741	126519368	1.26182e+08	675628
260	1	126519369	127093601	126806485	574233
261	1	127093602	127594327	1.27344e+08	500726
262	1	127594328	128365690	127980009	771363
263	1	128365691	128998054	1.28682e+08	632364
264	1	128998055	129700353	129349204	702299
265	1	129700354	130405370	130052862	705017
266	1	130405371	131075604	1.3074e+08	670234
267	1	131075605	131674032	1.31375e+08	598428
268	1	131674033	132412539	132043286	738507
269	1	132412540	133147465	1.3278e+08	734926
270	1	133147466	133829586	133488526	682121
271	1	133829587	134505499	134167543	675913
272	1	134505500	135422782	134964141	917283
273	1	135422783	136174433	135798608	751651
274	1	136174434	136872157	1.36523e+08	697724
275	1	136872158	137486216	137179187	614059
276	1	137486217	138256427	137871322	770211
277	1	138256428	138927720	138592074	671293
278	1	138927721	139513186	1.3922e+08	585466
279	1	139513187	139691185	139602186	177999
280	1	139691186	139939251	1.39815e+08	248066
281	1	139939252	140430975	1.40185e+08	491724
282	1	140430976	140603461	1.40517e+08	172486
283	1	140603462	140845128	140724295	241667
284	1	140845129	141091604	1.40968e+08	246476
285	1	141091605	141420373	141255989	328769
286	1	141420374	141549139	1.41485e+08	128766
287	1	141549140	141751387	1.4165e+08	202248
288	1	141751388	141877188	141814288	125801
289	1	141877189	142191033	142034111	313845
290	1	142191034	142383264	142287149	192231
291	1	142383265	142612767	142498016	229503
292	1	142612768	143025375	1.42819e+08	412608
293	1	143025376	143173492	143099434	148117
294	1	143173493	143369724	1.43272e+08	196232
295	1	143369725	143579308	1.43475e+08	209584
296	1	143579309	143786064	1.43683e+08	206756
297	1	143786065	143991113	143888589	205049
298	1	143991114	144211966	144101540	220853
299	1	144211967	144424342	1.44318e+08	212376
300	1	144424343	144621452	1.44523e+08	197110
301	1	144621453	145116095	144868774	494643
302	1	145116096	145337897	1.45227e+08	221802
303	1	145337898	145585229	1.45462e+08	247332
304	1	145585230	145813856	145699543	228627
305	1	145813857	146001650	1.45908e+08	187794
306	1	146001651	146408789	146205220	407139
307	1	146408790	146694747	1.46552e+08	285958
308	1	146694748	146934493	1.46815e+08	239746
309	1	146934494	147147378	147040936	212885
310	1	147147379	147624772	1.47386e+08	477394
311	1	147624773	147899661	147762217	274889
312	1	147899662	148004877	1.47952e+08	105216
313	1	148004878	148241086	148122982	236209
314	1	148241087	148764238	1.48503e+08	523152
315	1	148764239	149210654	1.48987e+08	446416
316	1	149210655	149474971	149342813	264317
317	1	149474972	149774040	149624506	299069
318	1	149774041	150318185	150046113	544145
319	1	150318186	150801916	150560051	483731
320	1	150801917	151118331	150960124	316415
321	1	151118332	151237909	1.51178e+08	119578
322	1	151237910	151382629	1.5131e+08	144720
323	1	151382630	152090158	151736394	707529
324	1	152090159	152557019	152323589	466861
325	1	152557020	153336293	1.52947e+08	779274
326	1	153336294	153631524	153483909	295231
327	1	153631525	153789186	1.5371e+08	157662
328	1	153789187	153894926	1.53842e+08	105740
329	1	153894927	154094902	1.53995e+08	199976
330	1	154094903	154275053	154184978	180151
331	1	154275054	154792976	154534015	517923
332	1	154792977	154860697	154826837	67721
333	1	154860698	155467235	1.55164e+08	606538
334	1	155467236	156590854	156029045	1123619
335	1	156590855	156804837	156697846	213983
336	1	156804838	157063496	156934167	258659
337	1	157063497	157472898	1.57268e+08	409402
338	1	157472899	158274832	1.57874e+08	801934
339	1	158274833	158510578	1.58393e+08	235746
340	1	158510579	158686177	158598378	175599
341	1	158686178	158955077	1.58821e+08	268900
342	1	158955078	159212530	159083804	257453
343	1	159212531	159428433	159320482	215903
344	1	159428434	159539370	159483902	110937
345	1	159539371	159642328	1.59591e+08	102958
346	1	159642329	159746821	159694575	104493
347	1	159746822	159853445	1.598e+08	106624
348	1	159853446	159991424	159922435	137979
349	1	159991425	160149494	1.6007e+08	158070
350	1	160149495	160381628	1.60266e+08	232134
351	1	160381629	160571200	1.60476e+08	189572
352	1	160571201	161475432	1.61023e+08	904232
353	1	161475433	161814741	161645087	339309
354	1	161814742	161972919	1.61894e+08	158178
355	1	161972920	162102616	162037768	129697
356	1	162102617	162513666	1.62308e+08	411050
357	1	162513667	162678072	1.62596e+08	164406
358	1	162678073	163025250	1.62852e+08	347178
359	1	163025251	163173117	163099184	147867
360	1	163173118	163361273	1.63267e+08	188156
361	1	163361274	163480199	1.63421e+08	118926
362	1	163480200	164076487	1.63778e+08	596288
363	1	164076488	164698277	1.64387e+08	621790
364	1	164698278	165431243	1.65065e+08	732966
365	1	165431244	165543998	165487621	112755
366	1	165543999	165849427	165696713	305429
367	1	165849428	166482697	1.66166e+08	633270
368	1	166482698	166839649	1.66661e+08	356952
369	1	166839650	167596087	1.67218e+08	756438
370	1	167596088	168497724	168046906	901637
371	1	168497725	168626644	1.68562e+08	128920
372	1	168626645	168863045	168744845	236401
373	1	168863046	169276188	169069617	413143
374	1	169276189	169382884	1.6933e+08	106696
375	1	169382885	169815278	1.69599e+08	432394
376	1	169815279	169935136	1.69875e+08	119858
377	1	169935137	170708530	1.70322e+08	773394
378	1	170708531	171363943	171036237	655413
379	1	171363944	171975241	1.7167e+08	611298
380	1	171975242	172601354	172288298	626113
381	1	172601355	172832212	1.72717e+08	230858
382	1	172832213	173484508	1.73158e+08	652296
383	1	173484509	173752098	1.73618e+08	267590
384	1	173752099	174194224	1.73973e+08	442126
385	1	174194225	174873226	1.74534e+08	679002
386	1	174873227	175669728	1.75271e+08	796502
387	1	175669729	176113068	1.75891e+08	443340
388	1	176113069	176297109	176205089	184041
389	1	176297110	176404221	1.76351e+08	107112
390	1	176404222	176653794	176529008	249573
391	1	176653795	177240805	176947300	587011
392	1	177240806	177561355	1.77401e+08	320550
393	1	177561356	177819174	177690265	257819
394	1	177819175	178519738	1.78169e+08	700564
395	1	178519739	178699332	1.7861e+08	179594
396	1	178699333	179307424	1.79003e+08	608092
397	1	179307425	180432423	179869924	1124999
398	1	180432424	181162185	1.80797e+08	729762
399	1	181162186	181426019	1.81294e+08	263834
400	1	181426020	181650429	1.81538e+08	224410
401	1	181650430	182073726	181862078	423297
402	1	182073727	182929569	182501648	855843
403	1	182929570	183241435	1.83086e+08	311866
404	1	183241436	183671977	1.83457e+08	430542
405	1	183671978	184042859	1.83857e+08	370882
406	1	184042860	184692229	1.84368e+08	649370
407	1	184692230	186692833	1.85693e+08	2000604
408	1	186692834	187670726	187181780	977893
409	1	187670727	188410908	1.88041e+08	740182
410	1	188410909	188670063	188540486	259155
411	1	188670064	188804645	1.88737e+08	134582
412	1	188804646	189397615	1.89101e+08	592970
413	1	189397616	190393392	189895504	995777
414	1	190393393	191650448	1.91022e+08	1257056
415	1	191650449	192212485	191931467	562037
416	1	192212486	192410216	192311351	197731
417	1	192410217	193281243	192845730	871027
418	1	193281244	194218731	1.9375e+08	937488
419	1	194218732	194552422	194385577	333691
420	1	194552423	195524866	1.95039e+08	972444
421	1	195524867	196304852	1.95915e+08	779986
422	1	196304853	196713837	196509345	408985
423	1	196713838	197436767	1.97075e+08	722930
424	1	197436768	197834867	1.97636e+08	398100
425	1	197834868	198506783	1.98171e+08	671916
426	1	198506784	199142398	198824591	635615
427	1	199142399	199936465	199539432	794067
428	1	199936466	200869597	2.00403e+08	933132
429	1	200869598	201331024	201100311	461427
430	1	201331025	201805635	201568330	474611
431	1	201805636	202191770	201998703	386135
432	1	202191771	202791870	2.02492e+08	600100
433	1	202791871	203243662	2.03018e+08	451792
434	1	203243663	203449552	2.03347e+08	205890
435	1	203449553	204032048	2.03741e+08	582496
436	1	204032049	205138227	204585138	1106179
437	1	205138228	205772054	205455141	633827
438	1	205772055	206017236	2.05895e+08	245182
439	1	206017237	206599760	2.06308e+08	582524
440	1	206599761	207656367	207128064	1056607
441	1	207656368	208623073	2.0814e+08	966706
442	1	208623074	209032972	208828023	409899
443	1	209032973	209850206	2.09442e+08	817234
444	1	209850207	210515486	2.10183e+08	665280
445	1	210515487	210917132	2.10716e+08	401646
446	1	210917133	211365874	2.11142e+08	448742
447	1	211365875	211797831	211581853	431957
448	1	211797832	212161759	2.1198e+08	363928
449	1	212161760	212991309	2.12577e+08	829550
450	1	212991310	213498569	2.13245e+08	507260
451	1	213498570	213886120	213692345	387551
452	1	213886121	214045235	213965678	159115
453	1	214045236	214347539	2.14196e+08	302304
454	1	214347540	214568982	214458261	221443
455	1	214568983	214758085	214663534	189103
456	1	214758086	215339909	2.15049e+08	581824
457	1	215339910	215582307	2.15461e+08	242398
458	1	215582308	215792402	215687355	210095
459	1	215792403	216155534	2.15974e+08	363132
460	1	216155535	216927957	216541746	772423
461	1	216927958	217142995	2.17035e+08	215038
462	1	217142996	217385713	2.17264e+08	242718
463	1	217385714	217556793	2.17471e+08	171080
464	1	217556794	217879862	217718328	323069
465	1	217879863	218761793	218320828	881931
466	1	218761794	219066541	2.18914e+08	304748
467	1	219066542	219365997	2.19216e+08	299456
468	1	219365998	220064438	219715218	698441
469	1	220064439	220370069	220217254	305631
470	1	220370070	221540468	220955269	1170399
471	1	221540469	222072393	221806431	531925
472	1	222072394	223312519	2.22692e+08	1240126
473	1	223312520	223751616	223532068	439097
474	1	223751617	224568380	2.2416e+08	816764
475	1	224568381	224923361	224745871	354981
476	1	224923362	225867801	2.25396e+08	944440
477	1	225867802	226688319	2.26278e+08	820518
478	1	226688320	227232922	226960621	544603
479	1	227232923	227512382	2.27373e+08	279460
480	1	227512383	227806421	227659402	294039
481	1	227806422	228162431	2.27984e+08	356010
482	1	228162432	229035151	2.28599e+08	872720
483	1	229035152	229426313	2.29231e+08	391162
484	1	229426314	230100517	2.29763e+08	674204
485	1	230100518	230940933	2.30521e+08	840416
486	1	230940934	232380039	2.3166e+08	1439106
487	1	232380040	234074667	2.33227e+08	1694628
488	1	234074668	236534013	2.35304e+08	2459346
489	1	236534014	238072059	2.37303e+08	1538046
490	1	238072060	238241713	2.38157e+08	169654
491	1	238241714	238764465	2.38503e+08	522752
492	1	238764466	239741852	239253159	977387
493	1	239741853	240208862	2.39975e+08	467010
494	1	240208863	240628920	2.40419e+08	420058
495	1	240628921	241029209	240829065	400289
496	1	241029210	241210869	2.4112e+08	181660
497	1	241210870	241456496	241333683	245627
498	1	241456497	241688789	241572643	232293
499	1	241688790	241834455	2.41762e+08	145666
500	1	241834456	242085017	2.4196e+08	250562
501	1	242085018	242629306	242357162	544289
502	1	242629307	242971176	2.428e+08	341870
503	1	242971177	243312628	2.43142e+08	341452
504	1	243312629	243679694	2.43496e+08	367066
505	1	243679695	243876335	243778015	196641
506	1	243876336	244126750	244001543	250415
507	1	244126751	244266373	244196562	139623
508	1	244266374	244472994	244369684	206621
509	1	244472995	244721336	2.44597e+08	248342
510	1	244721337	245194377	244957857	473041
511	1	245194378	245812745	2.45504e+08	618368
512	1	245812746	246545450	246179098	732705
513	1	246545451	246986598	2.46766e+08	441148
514	1	246986599	247212653	247099626	226055
515	1	247212654	247368196	247290425	155543
516	1	247368197	247747125	247557661	378929
517	1	247747126	248682762	248214944	935637
518	1	248682763	249489721	249086242	806959
519	1	249489722	249727211	2.49608e+08	237490
520	1	249727212	250125210	249926211	397999
521	1	250125211	250548853	250337032	423643
522	1	250548854	250909171	2.50729e+08	360318
523	1	250909172	251710687	2.5131e+08	801516
524	1	251710688	252200943	2.51956e+08	490256
525	1	252200944	252378732	252289838	177789
526	1	252378733	253124393	252751563	745661
527	1	253124394	253827970	253476182	703577
528	1	253827971	254287686	2.54058e+08	459716
529	1	254287687	254890877	254589282	603191
530	1	254890878	255470857	2.55181e+08	579980
531	1	255470858	255764322	255617590	293465
532	1	255764323	256270842	2.56018e+08	506520
533	1	256270843	256816048	2.56543e+08	545206
534	1	256816049	257482725	257149387	666677
535	1	257482726	258007294	257745010	524569
536	1	258007295	259020432	2.58514e+08	1013138
537	1	259020433	259631615	259326024	611183
538	1	259631616	260277772	259954694	646157
539	1	260277773	260834456	2.60556e+08	556684
540	1	260834457	261927495	261380976	1093039
541	1	261927496	262628973	2.62278e+08	701478
542	1	262628974	263384481	2.63007e+08	755508
543	1	263384482	264119523	2.63752e+08	735042
544	1	264119524	264575933	2.64348e+08	456410
545	1	264575934	265332246	264954090	756313
546	1	265332247	265806305	265569276	474059
547	1	265806306	266330462	266068384	524157
548	1	266330463	267182545	266756504	852083
549	1	267182546	267769228	267475887	586683
550	1	267769229	268375089	268072159	605861
551	1	268375090	268946421	2.68661e+08	571332
552	1	268946422	270319640	269633031	1373219
553	1	270319641	271028306	2.70674e+08	708666
554	1	271028307	271730815	271379561	702509
555	1	271730816	272122465	2.71927e+08	391650
556	1	272122466	272807958	272465212	685493
557	1	272807959	273514742	2.73161e+08	706784
558	1	273514743	274055864	2.73785e+08	541122
559	1	274055865	274208243	274132054	152379
560	1	274208244	274699993	2.74454e+08	491750
561	1	274699994	275337044	275018519	637051
562	1	275337045	276048053	275692549	711009
563	1	276048054	276736302	276392178	688249
564	1	276736303	277286240	2.77011e+08	549938
565	1	277286241	277686147	277486194	399907
566	1	277686148	278592787	2.78139e+08	906640
567	1	278592788	279106763	2.7885e+08	513976
568	1	279106764	279455626	279281195	348863
569	1	279455627	280157050	2.79806e+08	701424
570	1	280157051	280650738	2.80404e+08	493688
571	1	280650739	281403444	2.81027e+08	752706
572	1	281403445	282133268	2.81768e+08	729824
573	1	282133269	282835642	2.82484e+08	702374
574	1	282835643	283588481	283212062	752839
575	1	283588482	284083073	2.83836e+08	494592
576	1	284083074	285091709	2.84587e+08	1008636
577	1	285091710	285618254	285354982	526545
578	1	285618255	286047825	285833040	429571
579	1	286047826	286668497	2.86358e+08	620672
580	1	286668498	287361819	2.87015e+08	693322
581	1	287361820	288051601	2.87707e+08	689782
582	1	288051602	288936843	2.88494e+08	885242
583	1	288936844	289659757	2.89298e+08	722914
584	1	289659758	290391703	2.90026e+08	731946
585	1	290391704	291177737	2.90785e+08	786034
586	1	291177738	291834436	291506087	656699
587	1	291834437	292401602	2.92118e+08	567166
588	1	292401603	292718574	2.9256e+08	316972
589	1	292718575	293565517	293142046	846943
590	1	293565518	293883810	293724664	318293
591	1	293883811	294344952	2.94114e+08	461142
592	1	294344953	294966482	2.94656e+08	621530
593	1	294966483	295644610	2.95306e+08	678128
594	1	295644611	296264913	295954762	620303
595	1	296264914	296590749	2.96428e+08	325836
596	1	296590750	296979242	296784996	388493
597	1	296979243	297320766	2.9715e+08	341524
598	1	297320767	297817825	297569296	497059
599	1	297817826	298407817	2.98113e+08	589992
600	1	298407818	299003060	298705439	595243
601	1	299003061	299469378	2.99236e+08	466318
602	1	299469379	299946053	299707716	476675
603	1	299946054	300374342	300160198	428289
604	1	300374343	300814040	3.00594e+08	439698
605	1	300814041	301349642	3.01082e+08	535602
606	1	301349643	301476924	3.01413e+08	127282
607	2	2	278434	139218	278433
608	2	278435	656939	467687	378505
609	2	656940	1037525	847232	380586
610	2	1037526	1560747	1.29914e+06	523222
611	2	1560748	2094324	1827536	533577
612	2	2094325	2804227	2449276	709903
613	2	2804228	3414030	3109129	609803
614	2	3414031	3810574	3.6123e+06	396544
615	2	3810575	4695849	4253212	885275
616	2	4695850	5542001	5.11893e+06	846152
617	2	5542002	6144664	5843333	602663
618	2	6144665	6974483	6559574	829819
619	2	6974484	7416134	7195309	441651
620	2	7416135	7845816	7.63098e+06	429682
621	2	7845817	8732910	8.28936e+06	887094
622	2	8732911	9119577	8926244	386667
623	2	9119578	10000014	9559796	880437
624	2	10000015	11115110	1.05576e+07	1115096
625	2	11115111	11688636	1.14019e+07	573526
626	2	11688637	12348432	1.20185e+07	659796
627	2	12348433	13282071	12815252	933639
628	2	13282072	13868586	13575329	586515
629	2	13868587	14372921	14120754	504335
630	2	14372922	15126680	14749801	753759
631	2	15126681	16116594	1.56216e+07	989914
632	2	16116595	16855061	16485828	738467
633	2	16855062	17794002	17324532	938941
634	2	17794003	18056223	17925113	262221
635	2	18056224	18669960	18363092	613737
636	2	18669961	19186196	1.89281e+07	516236
637	2	19186197	19842408	1.95143e+07	656212
638	2	19842409	20121183	19981796	278775
639	2	20121184	20292224	20206704	171041
640	2	20292225	21028459	20660342	736235
641	2	21028460	21731930	21380195	703471
642	2	21731931	22016054	2.1874e+07	284124
643	2	22016055	22729091	22372573	713037
644	2	22729092	23394487	2.30618e+07	665396
645	2	23394488	23896609	2.36455e+07	502122
646	2	23896610	24472663	2.41846e+07	576054
647	2	24472664	25065104	24768884	592441
648	2	25065105	25570553	25317829	505449
649	2	25570554	26067396	25818975	496843
650	2	26067397	26558144	2.63128e+07	490748
651	2	26558145	26913758	2.6736e+07	355614
652	2	26913759	27236649	27075204	322891
653	2	27236650	27830852	27533751	594203
654	2	27830853	28673194	2.8252e+07	842342
655	2	28673195	29568664	2.91209e+07	895470
656	2	29568665	30338765	29953715	770101
657	2	30338766	30808071	3.05734e+07	469306
658	2	30808072	31591825	3.11999e+07	783754
659	2	31591826	32055871	3.18238e+07	464046
660	2	32055872	32889604	32472738	833733
661	2	32889605	33517932	3.32038e+07	628328
662	2	33517933	34332057	33924995	814125
663	2	34332058	35161248	34746653	829191
664	2	35161249	36122342	3.56418e+07	961094
665	2	36122343	36794688	3.64585e+07	672346
666	2	36794689	37592995	37193842	798307
667	2	37592996	38016982	37804989	423987
668	2	38016983	38807375	38412179	790393
669	2	38807376	40050142	39428759	1242767
670	2	40050143	40663338	4.03567e+07	613196
671	2	40663339	41333482	4.09984e+07	670144
672	2	41333483	41769607	41551545	436125
673	2	41769608	42679133	4.22244e+07	909526
674	2	42679134	43418918	43049026	739785
675	2	43418919	44074245	43746582	655327
676	2	44074246	44932388	44503317	858143
677	2	44932389	45562879	45247634	630491
678	2	45562880	46158805	4.58608e+07	595926
679	2	46158806	46841337	4.65001e+07	682532
680	2	46841338	47155069	4.69982e+07	313732
681	2	47155070	47495981	4.73255e+07	340912
682	2	47495982	48191775	4.78439e+07	695794
683	2	48191776	48878679	4.85352e+07	686904
684	2	48878680	49285189	4.90819e+07	406510
685	2	49285190	50340607	4.98129e+07	1055418
686	2	50340608	50739999	5.05403e+07	399392
687	2	50740000	51399486	51069743	659487
688	2	51399487	52184736	5.17921e+07	785250
689	2	52184737	52704585	52444661	519849
690	2	52704586	52979487	5.2842e+07	274902
691	2	52979488	53289811	5.31346e+07	310324
692	2	53289812	53645547	5.34677e+07	355736
693	2	53645548	54000232	53822890	354685
694	2	54000233	54515154	5.42577e+07	514922
695	2	54515155	55220912	5.4868e+07	705758
696	2	55220913	56065092	5.5643e+07	844180
697	2	56065093	56920484	5.64928e+07	855392
698	2	56920485	57581643	57251064	661159
699	2	57581644	58094386	57838015	512743
700	2	58094387	59067577	58580982	973191
701	2	59067578	59820760	59444169	753183
702	2	59820761	60361236	6.0091e+07	540476
703	2	60361237	60825753	60593495	464517
704	2	60825754	61220584	61023169	394831
705	2	61220585	61394747	61307666	174163
706	2	61394748	62421988	61908368	1027241
707	2	62421989	63011551	62716770	589563
708	2	63011552	63280394	63145973	268843
709	2	63280395	64307101	63793748	1026707
710	2	64307102	64527893	6.44175e+07	220792
711	2	64527894	64921399	6.47246e+07	393506
712	2	64921400	65247893	6.50846e+07	326494
713	2	65247894	66135037	6.56915e+07	887144
714	2	66135038	66882777	6.65089e+07	747740
715	2	66882778	67163552	67023165	280775
716	2	67163553	67355901	67259727	192349
717	2	67355902	67466688	67411295	110787
718	2	67466689	67558697	67512693	92009
719	2	67558698	67720828	67639763	162131
720	2	67720829	67972543	67846686	251715
721	2	67972544	68425041	6.81988e+07	452498
722	2	68425042	68926671	6.86759e+07	501630
723	2	68926672	69611773	6.92692e+07	685102
724	2	69611774	69933082	69772428	321309
725	2	69933083	70283887	70108485	350805
726	2	70283888	70881365	7.05826e+07	597478
727	2	70881366	71537662	71209514	656297
728	2	71537663	72329778	7.19337e+07	792116
729	2	72329779	72525449	72427614	195671
730	2	72525450	72668344	72596897	142895
731	2	72668345	72986832	7.28276e+07	318488
732	2	72986833	73410004	7.31984e+07	423172
733	2	73410005	73816936	7.36135e+07	406932
734	2	73816937	74474322	7.41456e+07	657386
735	2	74474323	75084469	74779396	610147
736	2	75084470	75626533	7.53555e+07	542064
737	2	75626534	76241042	75933788	614509
738	2	76241043	76998457	76619750	757415
739	2	76998458	77674979	7.73367e+07	676522
740	2	77674980	78369407	7.80222e+07	694428
741	2	78369408	79253956	78811682	884549
742	2	79253957	79681231	79467594	427275
743	2	79681232	79823809	7.97525e+07	142578
744	2	79823810	79962888	79893349	139079
745	2	79962889	80046671	80004780	83783
746	2	80046672	80191125	8.01189e+07	144454
747	2	80191126	80374606	80282866	183481
748	2	80374607	80524272	8.04494e+07	149666
749	2	80524273	80713897	80619085	189625
750	2	80713898	80994573	8.08542e+07	280676
751	2	80994574	81788801	8.13917e+07	794228
752	2	81788802	82432672	82110737	643871
753	2	82432673	82738756	8.25857e+07	306084
754	2	82738757	82995110	8.28669e+07	256354
755	2	82995111	83452370	8.32237e+07	457260
756	2	83452371	83789127	83620749	336757
757	2	83789128	84113964	83951546	324837
758	2	84113965	84296026	8.4205e+07	182062
759	2	84296027	84478877	84387452	182851
760	2	84478878	84648041	8.45635e+07	169164
761	2	84648042	84752756	84700399	104715
762	2	84752757	84928800	8.48408e+07	176044
763	2	84928801	85120205	85024503	191405
764	2	85120206	85407712	85263959	287507
765	2	85407713	85607285	85507499	199573
766	2	85607286	85735291	8.56713e+07	128006
767	2	85735292	85962334	85848813	227043
768	2	85962335	86234164	8.60982e+07	271830
769	2	86234165	86859489	86546827	625325
770	2	86859490	87005551	8.69325e+07	146062
771	2	87005552	87234248	87119900	228697
772	2	87234249	87389628	8.73119e+07	155380
773	2	87389629	87484368	8.7437e+07	94740
774	2	87484369	87669385	87576877	185017
775	2	87669386	88357340	88013363	687955
776	2	88357341	88651107	88504224	293767
777	2	88651108	88780908	88716008	129801
778	2	88780909	88942292	8.88616e+07	161384
779	2	88942293	89150208	8.90463e+07	207916
780	2	89150209	89295452	8.92228e+07	145244
781	2	89295453	89443518	8.93695e+07	148066
782	2	89443519	89618541	89531030	175023
783	2	89618542	89770437	8.96945e+07	151896
784	2	89770438	89908815	8.98396e+07	138378
785	2	89908816	90070206	89989511	161391
786	2	90070207	90203470	9.01368e+07	133264
787	2	90203471	90341538	9.02725e+07	138068
788	2	90341539	90478571	90410055	137033
789	2	90478572	90554372	90516472	75801
790	2	90554373	90645414	9.05999e+07	91042
791	2	90645415	90772778	9.07091e+07	127364
792	2	90772779	90943820	9.08583e+07	171042
793	2	90943821	91395892	9.11699e+07	452072
794	2	91395893	92019288	9.17076e+07	623396
795	2	92019289	93196069	92607679	1176781
796	2	93196070	95300587	9.42483e+07	2104518
797	2	95300588	96746039	9.60233e+07	1445452
798	2	96746040	99052517	9.78993e+07	2306478
799	2	99052518	99517459	9.9285e+07	464942
800	2	99517460	99613384	99565422	95925
801	2	99613385	99716806	9.96651e+07	103422
802	2	99716807	99830739	99773773	113933
803	2	99830740	99948249	9.98895e+07	117510
804	2	99948250	100783667	1.00366e+08	835418
805	2	100783668	101006310	100894989	222643
806	2	101006311	101221901	101114106	215591
807	2	101221902	101405386	101313644	183485
808	2	101405387	101639273	101522330	233887
809	2	101639274	101782988	101711131	143715
810	2	101782989	102178629	101980809	395641
811	2	102178630	102428018	102303324	249389
812	2	102428019	102919750	1.02674e+08	491732
813	2	102919751	103387522	1.03154e+08	467772
814	2	103387523	103609727	103498625	222205
815	2	103609728	103801527	1.03706e+08	191800
816	2	103801528	103987371	1.03894e+08	185844
817	2	103987372	104134333	1.04061e+08	146962
818	2	104134334	104413284	104273809	278951
819	2	104413285	104542162	1.04478e+08	128878
820	2	104542163	104694309	104618236	152147
821	2	104694310	105010598	104852454	316289
822	2	105010599	105257235	105133917	246637
823	2	105257236	105591618	105424427	334383
824	2	105591619	106845866	1.06219e+08	1254248
825	2	106845867	107872972	1.07359e+08	1027106
826	2	107872973	108408510	1.08141e+08	535538
827	2	108408511	108615968	1.08512e+08	207458
828	2	108615969	108741718	1.08679e+08	125750
829	2	108741719	108860640	1.08801e+08	118922
830	2	108860641	109026445	108943543	165805
831	2	109026446	109113008	109069727	86563
832	2	109113009	109338163	109225586	225155
833	2	109338164	109532245	1.09435e+08	194082
834	2	109532246	109874783	1.09704e+08	342538
835	2	109874784	109980473	1.09928e+08	105690
836	2	109980474	110111570	110046022	131097
837	2	110111571	110701130	1.10406e+08	589560
838	2	110701131	111526992	1.11114e+08	825862
839	2	111526993	112214707	111870850	687715
840	2	112214708	112339552	112277130	124845
841	2	112339553	112558160	1.12449e+08	218608
842	2	112558161	113064748	1.12811e+08	506588
843	2	113064749	113303440	1.13184e+08	238692
844	2	113303441	113553832	1.13429e+08	250392
845	2	113553833	113732134	1.13643e+08	178302
846	2	113732135	113947386	1.1384e+08	215252
847	2	113947387	114828818	1.14388e+08	881432
848	2	114828819	115034928	1.14932e+08	206110
849	2	115034929	115511454	1.15273e+08	476526
850	2	115511455	116092633	115802044	581179
851	2	116092634	116626169	1.16359e+08	533536
852	2	116626170	117018990	116822580	392821
853	2	117018991	117400717	117209854	381727
854	2	117400718	117791761	1.17596e+08	391044
855	2	117791762	117973111	1.17882e+08	181350
856	2	117973112	118144823	1.18059e+08	171712
857	2	118144824	118300538	118222681	155715
858	2	118300539	118437876	1.18369e+08	137338
859	2	118437877	118546679	118492278	108803
860	2	118546680	118737752	118642216	191073
861	2	118737753	118946325	118842039	208573
862	2	118946326	119179132	119062729	232807
863	2	119179133	119598188	1.19389e+08	419056
864	2	119598189	119734250	1.19666e+08	136062
865	2	119734251	120079477	119906864	345227
866	2	120079478	120503493	1.20291e+08	424016
867	2	120503494	120629529	1.20567e+08	126036
868	2	120629530	120761183	1.20695e+08	131654
869	2	120761184	120865507	1.20813e+08	104324
870	2	120865508	121491922	121178715	626415
871	2	121491923	122912053	122201988	1420131
872	2	122912054	124609487	1.23761e+08	1697434
873	2	124609488	124862981	1.24736e+08	253494
874	2	124862982	125031258	124947120	168277
875	2	125031259	125220250	1.25126e+08	188992
876	2	125220251	125357281	125288766	137031
877	2	125357282	125498102	125427692	140821
878	2	125498103	125608086	1.25553e+08	109984
879	2	125608087	125705977	125657032	97891
880	2	125705978	125784986	125745482	79009
881	2	125784987	125964545	125874766	179559
882	2	125964546	126167725	1.26066e+08	203180
883	2	126167726	126289601	1.26229e+08	121876
884	2	126289602	126416567	1.26353e+08	126966
885	2	126416568	126585865	1.26501e+08	169298
886	2	126585866	126918329	1.26752e+08	332464
887	2	126918330	127295044	127106687	376715
888	2	127295045	127543340	1.27419e+08	248296
889	2	127543341	128015761	127779551	472421
890	2	128015762	128457835	1.28237e+08	442074
891	2	128457836	128732739	1.28595e+08	274904
892	2	128732740	129025917	1.28879e+08	293178
893	2	129025918	129273513	1.2915e+08	247596
894	2	129273514	129711795	1.29493e+08	438282
895	2	129711796	129782853	1.29747e+08	71058
896	2	129782854	129937697	1.2986e+08	154844
897	2	129937698	130183658	130060678	245961
898	2	130183659	130314884	1.30249e+08	131226
899	2	130314885	131141968	1.30728e+08	827084
900	2	131141969	131220737	131181353	78769
901	2	131220738	131442695	1.31332e+08	221958
902	2	131442696	131630513	1.31537e+08	187818
903	2	131630514	131798929	1.31715e+08	168416
904	2	131798930	131961865	1.3188e+08	162936
905	2	131961866	132334312	132148089	372447
906	2	132334313	132818464	1.32576e+08	484152
907	2	132818465	133943074	1.33381e+08	1124610
908	2	133943075	134496998	1.3422e+08	553924
909	2	134496999	134893194	1.34695e+08	396196
910	2	134893195	134987555	134940375	94361
911	2	134987556	135187365	1.35087e+08	199810
912	2	135187366	135392185	1.3529e+08	204820
913	2	135392186	135600007	1.35496e+08	207822
914	2	135600008	135929194	135764601	329187
915	2	135929195	136323899	136126547	394705
916	2	136323900	136590769	1.36457e+08	266870
917	2	136590770	137009341	1.368e+08	418572
918	2	137009342	137350509	1.3718e+08	341168
919	2	137350510	137573584	137462047	223075
920	2	137573585	137931138	1.37752e+08	357554
921	2	137931139	138276925	138104032	345787
922	2	138276926	138541221	1.38409e+08	264296
923	2	138541222	138975608	138758415	434387
924	2	138975609	139139575	139057592	163967
925	2	139139576	139249152	139194364	109577
926	2	139249153	139552147	139400650	302995
927	2	139552148	139881927	1.39717e+08	329780
928	2	139881928	140366455	1.40124e+08	484528
929	2	140366456	140514065	1.4044e+08	147610
930	2	140514066	140740323	1.40627e+08	226258
931	2	140740324	141141811	1.40941e+08	401488
932	2	141141812	141794188	141468000	652377
933	2	141794189	142506968	1.42151e+08	712780
934	2	142506969	142996100	1.42752e+08	489132
935	2	142996101	143205722	1.43101e+08	209622
936	2	143205723	143808269	143506996	602547
937	2	143808270	144058206	143933238	249937
938	2	144058207	144485046	1.44272e+08	426840
939	2	144485047	145261874	1.44873e+08	776828
940	2	145261875	146650629	145956252	1388755
941	2	146650630	147022054	146836342	371425
942	2	147022055	147545166	1.47284e+08	523112
943	2	147545167	147776228	1.47661e+08	231062
944	2	147776229	148530920	1.48154e+08	754692
945	2	148530921	149345448	1.48938e+08	814528
946	2	149345449	150427656	1.49887e+08	1082208
947	2	150427657	151079318	1.50753e+08	651662
948	2	151079319	151140670	1.5111e+08	61352
949	2	151140671	151246179	151193425	105509
950	2	151246180	151678906	151462543	432727
951	2	151678907	152311183	151995045	632277
952	2	152311184	152869229	1.5259e+08	558046
953	2	152869230	153556113	1.53213e+08	686884
954	2	153556114	154495393	1.54026e+08	939280
955	2	154495394	154886707	1.54691e+08	391314
956	2	154886708	155255102	155070905	368395
957	2	155255103	155369681	155312392	114579
958	2	155369682	155518827	1.55444e+08	149146
959	2	155518828	155759010	155638919	240183
960	2	155759011	155855308	1.55807e+08	96298
961	2	155855309	156030947	155943128	175639
962	2	156030948	156140597	1.56086e+08	109650
963	2	156140598	156288476	156214537	147879
964	2	156288477	156440549	156364513	152073
965	2	156440550	156707481	1.56574e+08	266932
966	2	156707482	157151829	1.5693e+08	444348
967	2	157151830	157539822	157345826	387993
968	2	157539823	157604714	1.57572e+08	64892
969	2	157604715	157927682	1.57766e+08	322968
970	2	157927683	158548145	158237914	620463
971	2	158548146	158785795	1.58667e+08	237650
972	2	158785796	159013112	158899454	227317
973	2	159013113	159482413	159247763	469301
974	2	159482414	159790108	159636261	307695
975	2	159790109	160356817	160073463	566709
976	2	160356818	161226232	160791525	869415
977	2	161226233	161903130	1.61565e+08	676898
978	2	161903131	162899637	162401384	996507
979	2	162899638	164196431	1.63548e+08	1296794
980	2	164196432	164932956	164564694	736525
981	2	164932957	165617469	165275213	684513
982	2	165617470	165874411	1.65746e+08	256942
983	2	165874412	166658842	166266627	784431
984	2	166658843	167680648	1.6717e+08	1021806
985	2	167680649	168046810	1.67864e+08	366162
986	2	168046811	168632178	1.68339e+08	585368
987	2	168632179	169576841	169104510	944663
988	2	169576842	170175122	169875982	598281
989	2	170175123	170450307	170312715	275185
990	2	170450308	171030850	170740579	580543
991	2	171030851	171520363	171275607	489513
992	2	171520364	172477914	171999139	957551
993	2	172477915	173436490	1.72957e+08	958576
994	2	173436491	173849114	1.73643e+08	412624
995	2	173849115	174615038	1.74232e+08	765924
996	2	174615039	174880739	174747889	265701
997	2	174880740	175597191	1.75239e+08	716452
998	2	175597192	176525647	1.76061e+08	928456
999	2	176525648	176991489	1.76759e+08	465842
1000	2	176991490	177516919	1.77254e+08	525430
1001	2	177516920	178121633	1.77819e+08	604714
1002	2	178121634	178872604	178497119	750971
1003	2	178872605	179861207	179366906	988603
1004	2	179861208	180635346	180248277	774139
1005	2	180635347	181356355	180995851	721009
1006	2	181356356	182290970	181823663	934615
1007	2	182290971	182883605	182587288	592635
1008	2	182883606	183308836	183096221	425231
1009	2	183308837	184499079	183903958	1190243
1010	2	184499080	185223527	1.84861e+08	724448
1011	2	185223528	186230022	185726775	1006495
1012	2	186230023	187110239	186670131	880217
1013	2	187110240	188017960	187564100	907721
1014	2	188017961	189182143	188600052	1164183
1015	2	189182144	189961077	1.89572e+08	778934
1016	2	189961078	190665443	1.90313e+08	704366
1017	2	190665444	191523583	1.91095e+08	858140
1018	2	191523584	192884158	192203871	1360575
1019	2	192884159	193379765	193131962	495607
1020	2	193379766	194179030	193779398	799265
1021	2	194179031	195041322	1.9461e+08	862292
1022	2	195041323	195827108	1.95434e+08	785786
1023	2	195827109	196138943	195983026	311835
1024	2	196138944	196615548	196377246	476605
1025	2	196615549	197108711	196862130	493163
1026	2	197108712	197742072	197425392	633361
1027	2	197742073	198715462	1.98229e+08	973390
1028	2	198715463	199237904	1.98977e+08	522442
1029	2	199237905	199769022	1.99503e+08	531118
1030	2	199769023	200229749	199999386	460727
1031	2	200229750	200511539	2.00371e+08	281790
1032	2	200511540	201076603	2.00794e+08	565064
1033	2	201076604	201282098	201179351	205495
1034	2	201282099	201671869	201476984	389771
1035	2	201671870	201990309	2.01831e+08	318440
1036	2	201990310	202251003	2.02121e+08	260694
1037	2	202251004	202450365	2.02351e+08	199362
1038	2	202450366	203384416	202917391	934051
1039	2	203384417	204258542	2.03821e+08	874126
1040	2	204258543	204881229	204569886	622687
1041	2	204881230	205740963	2.05311e+08	859734
1042	2	205740964	206281800	206011382	540837
1043	2	206281801	207031519	206656660	749719
1044	2	207031520	207634123	2.07333e+08	602604
1045	2	207634124	208024484	207829304	390361
1046	2	208024485	209196679	208610582	1172195
1047	2	209196680	209798305	2.09497e+08	601626
1048	2	209798306	210300425	2.10049e+08	502120
1049	2	210300426	210844629	2.10573e+08	544204
1050	2	210844630	211530748	211187689	686119
1051	2	211530749	211951130	2.11741e+08	420382
1052	2	211951131	212470142	2.12211e+08	519012
1053	2	212470143	213246626	2.12858e+08	776484
1054	2	213246627	213883175	213564901	636549
1055	2	213883176	214657818	214270497	774643
1056	2	214657819	215361428	2.1501e+08	703610
1057	2	215361429	215987840	2.15675e+08	626412
1058	2	215987841	216323532	2.16156e+08	335692
1059	2	216323533	217237283	216780408	913751
1060	2	217237284	217947122	217592203	709839
1061	2	217947123	218770278	2.18359e+08	823156
1062	2	218770279	219316723	219043501	546445
1063	2	219316724	219619278	219468001	302555
1064	2	219619279	220574830	2.20097e+08	955552
1065	2	220574831	221097655	220836243	522825
1066	2	221097656	221346966	221222311	249311
1067	2	221346967	221613469	221480218	266503
1068	2	221613470	222407334	222010402	793865
1069	2	222407335	222831363	222619349	424029
1070	2	222831364	223504123	2.23168e+08	672760
1071	2	223504124	223810885	2.23658e+08	306762
1072	2	223810886	224165531	2.23988e+08	354646
1073	2	224165532	224952781	2.24559e+08	787250
1074	2	224952782	225402530	225177656	449749
1075	2	225402531	226055971	225729251	653441
1076	2	226055972	226832638	226444305	776667
1077	2	226832639	227379589	227106114	546951
1078	2	227379590	227692841	2.27536e+08	313252
1079	2	227692842	228701706	228197274	1008865
1080	2	228701707	229032171	228866939	330465
1081	2	229032172	229659253	2.29346e+08	627082
1082	2	229659254	230193590	229926422	534337
1083	2	230193591	230553780	2.30374e+08	360190
1084	2	230553781	231022835	230788308	469055
1085	2	231022836	231784986	231403911	762151
1086	2	231784987	233213320	2.32499e+08	1428334
1087	2	233213321	233855643	233534482	642323
1088	2	233855644	234553744	234204694	698101
1089	2	234553745	234761486	2.34658e+08	207742
1090	2	234761487	235491332	2.35126e+08	729846
1091	2	235491333	235601452	2.35546e+08	110120
1092	2	235601453	235860808	2.35731e+08	259356
1093	2	235860809	236196021	236028415	335213
1094	2	236196022	236829935	2.36513e+08	633914
1095	2	236829936	237917468	237373702	1087533
1096	3	3	878846	439424	878844
1097	3	878847	1480958	1.1799e+06	602112
1098	3	1480959	1884480	1.68272e+06	403522
1099	3	1884481	2514124	2.1993e+06	629644
1100	3	2514125	2900342	2.70723e+06	386218
1101	3	2900343	3519748	3.21005e+06	619406
1102	3	3519749	4141139	3830444	621391
1103	3	4141140	4884975	4.51306e+06	743836
1104	3	4884976	6059498	5472237	1174523
1105	3	6059499	6932821	6496160	873323
1106	3	6932822	7399537	7.16618e+06	466716
1107	3	7399538	7974698	7687118	575161
1108	3	7974699	8756907	8365803	782209
1109	3	8756908	9279921	9.01841e+06	523014
1110	3	9279922	10232877	9.7564e+06	952956
1111	3	10232878	11056737	1.06448e+07	823860
1112	3	11056738	12431999	1.17444e+07	1375262
1113	3	12432000	13601129	1.30166e+07	1169130
1114	3	13601130	14479395	1.40403e+07	878266
1115	3	14479396	14838830	14659113	359435
1116	3	14838831	15220987	15029909	382157
1117	3	15220988	16336711	1.57788e+07	1115724
1118	3	16336712	17227756	16782234	891045
1119	3	17227757	17936658	1.75822e+07	708902
1120	3	17936659	18420921	18178790	484263
1121	3	18420922	18812489	1.86167e+07	391568
1122	3	18812490	18987751	1.89001e+07	175262
1123	3	18987752	19803561	1.93957e+07	815810
1124	3	19803562	20431320	20117441	627759
1125	3	20431321	20881734	2.06565e+07	450414
1126	3	20881735	21187813	21034774	306079
1127	3	21187814	21770375	2.14791e+07	582562
1128	3	21770376	22065210	21917793	294835
1129	3	22065211	22439733	22252472	374523
1130	3	22439734	23283183	2.28615e+07	843450
1131	3	23283184	24222247	2.37527e+07	939064
1132	3	24222248	25127347	2.46748e+07	905100
1133	3	25127348	25540530	25333939	413183
1134	3	25540531	26727100	2.61338e+07	1186570
1135	3	26727101	27816726	2.72719e+07	1089626
1136	3	27816727	28769754	2.82932e+07	953028
1137	3	28769755	29475685	29122720	705931
1138	3	29475686	29914544	29695115	438859
1139	3	29914545	31545542	3.073e+07	1630998
1140	3	31545543	32897721	32221632	1352179
1141	3	32897722	33416674	33157198	518953
1142	3	33416675	34423351	33920013	1006677
1143	3	34423352	34911333	3.46673e+07	487982
1144	3	34911334	35418962	35165148	507629
1145	3	35418963	35738535	35578749	319573
1146	3	35738536	36305896	36022216	567361
1147	3	36305897	36921788	3.66138e+07	615892
1148	3	36921789	38163869	37542829	1242081
1149	3	38163870	39272236	38718053	1108367
1150	3	39272237	40249971	39761104	977735
1151	3	40249972	40765727	4.05078e+07	515756
1152	3	40765728	41278718	41022223	512991
1153	3	41278719	41529455	41404087	250737
1154	3	41529456	42086617	4.1808e+07	557162
1155	3	42086618	42368071	4.22273e+07	281454
1156	3	42368072	42709610	42538841	341539
1157	3	42709611	42863777	42786694	154167
1158	3	42863778	43103914	42983846	240137
1159	3	43103915	43463134	4.32835e+07	359220
1160	3	43463135	44259698	4.38614e+07	796564
1161	3	44259699	44677399	44468549	417701
1162	3	44677400	45172604	44925002	495205
1163	3	45172605	45422622	4.52976e+07	250018
1164	3	45422623	45732812	4.55777e+07	310190
1165	3	45732813	45851938	4.57924e+07	119126
1166	3	45851939	45985665	45918802	133727
1167	3	45985666	46175960	46080813	190295
1168	3	46175961	47009677	46592819	833717
1169	3	47009678	47273931	4.71418e+07	264254
1170	3	47273932	47765143	4.75195e+07	491212
1171	3	47765144	48413527	4.80893e+07	648384
1172	3	48413528	49185575	4.87996e+07	772048
1173	3	49185576	49487665	4.93366e+07	302090
1174	3	49487666	50208462	49848064	720797
1175	3	50208463	50717927	50463195	509465
1176	3	50717928	50981696	50849812	263769
1177	3	50981697	51232328	5.1107e+07	250632
1178	3	51232329	51723199	51477764	490871
1179	3	51723200	52299410	52011305	576211
1180	3	52299411	52542061	52420736	242651
1181	3	52542062	52697535	5.26198e+07	155474
1182	3	52697536	53157495	5.29275e+07	459960
1183	3	53157496	53258839	5.32082e+07	101344
1184	3	53258840	53373713	5.33163e+07	114874
1185	3	53373714	53531193	5.34525e+07	157480
1186	3	53531194	53746956	53639075	215763
1187	3	53746957	53960376	5.38537e+07	213420
1188	3	53960377	54314728	5.41376e+07	354352
1189	3	54314729	54904574	5.46097e+07	589846
1190	3	54904575	55195374	5.505e+07	290800
1191	3	55195375	55632372	5.54139e+07	436998
1192	3	55632373	55818635	55725504	186263
1193	3	55818636	55966454	55892545	147819
1194	3	55966455	56904246	5.64354e+07	937792
1195	3	56904247	57480360	5.71923e+07	576114
1196	3	57480361	58098001	57789181	617641
1197	3	58098002	58321729	5.82099e+07	223728
1198	3	58321730	58573558	58447644	251829
1199	3	58573559	58758559	58666059	185001
1200	3	58758560	59017086	58887823	258527
1201	3	59017087	59469865	59243476	452779
1202	3	59469866	59964293	5.97171e+07	494428
1203	3	59964294	60138494	60051394	174201
1204	3	60138495	60257162	6.01978e+07	118668
1205	3	60257163	60745745	60501454	488583
1206	3	60745746	61337051	6.10414e+07	591306
1207	3	61337052	61915215	6.16261e+07	578164
1208	3	61915216	62670194	62292705	754979
1209	3	62670195	63183426	6.29268e+07	513232
1210	3	63183427	63357429	63270428	174003
1211	3	63357430	63484885	6.34212e+07	127456
1212	3	63484886	63727289	6.36061e+07	242404
1213	3	63727290	63890395	6.38088e+07	163106
1214	3	63890396	64226901	6.40586e+07	336506
1215	3	64226902	64368900	64297901	141999
1216	3	64368901	64564722	6.44668e+07	195822
1217	3	64564723	64691527	64628125	126805
1218	3	64691528	64926266	64808897	234739
1219	3	64926267	65711457	65318862	785191
1220	3	65711458	66488237	6.60998e+07	776780
1221	3	66488238	66774335	6.66313e+07	286098
1222	3	66774336	67188843	6.69816e+07	414508
1223	3	67188844	67496527	6.73427e+07	307684
1224	3	67496528	67759055	6.76278e+07	262528
1225	3	67759056	67968086	67863571	209031
1226	3	67968087	68448108	6.82081e+07	480022
1227	3	68448109	68633874	6.8541e+07	185766
1228	3	68633875	68737580	6.86857e+07	103706
1229	3	68737581	69336841	69037211	599261
1230	3	69336842	70278911	6.98079e+07	942070
1231	3	70278912	70978828	70628870	699917
1232	3	70978829	71435476	7.12072e+07	456648
1233	3	71435477	71883817	71659647	448341
1234	3	71883818	72238792	72061305	354975
1235	3	72238793	72536118	7.23875e+07	297326
1236	3	72536119	72976908	7.27565e+07	440790
1237	3	72976909	73313898	7.31454e+07	336990
1238	3	73313899	73761486	7.35377e+07	447588
1239	3	73761487	74076319	73918903	314833
1240	3	74076320	74454475	7.42654e+07	378156
1241	3	74454476	75254251	7.48544e+07	799776
1242	3	75254252	75704310	75479281	450059
1243	3	75704311	75997214	7.58508e+07	292904
1244	3	75997215	76290130	7.61437e+07	292916
1245	3	76290131	76550895	76420513	260765
1246	3	76550896	76846423	7.66987e+07	295528
1247	3	76846424	77176642	77011533	330219
1248	3	77176643	77429388	7.7303e+07	252746
1249	3	77429389	77685822	7.75576e+07	256434
1250	3	77685823	77919892	7.78029e+07	234070
1251	3	77919893	78195317	78057605	275425
1252	3	78195318	78539804	78367561	344487
1253	3	78539805	78890121	78714963	350317
1254	3	78890122	79216250	79053186	326129
1255	3	79216251	79514304	7.93653e+07	298054
1256	3	79514305	79801774	7.9658e+07	287470
1257	3	79801775	80082960	7.99424e+07	281186
1258	3	80082961	80284487	80183724	201527
1259	3	80284488	80458559	8.03715e+07	174072
1260	3	80458560	80678924	80568742	220365
1261	3	80678925	80849134	8.0764e+07	170210
1262	3	80849135	81018249	80933692	169115
1263	3	81018250	81332412	81175331	314163
1264	3	81332413	81487619	81410016	155207
1265	3	81487620	81638379	8.1563e+07	150760
1266	3	81638380	81771525	8.1705e+07	133146
1267	3	81771526	81908291	8.18399e+07	136766
1268	3	81908292	82077753	8.1993e+07	169462
1269	3	82077754	82261098	82169426	183345
1270	3	82261099	82436655	82348877	175557
1271	3	82436656	82766815	8.26017e+07	330160
1272	3	82766816	82962132	82864474	195317
1273	3	82962133	83125554	8.30438e+07	163422
1274	3	83125555	83315870	8.32207e+07	190316
1275	3	83315871	83489294	8.34026e+07	173424
1276	3	83489295	83625938	8.35576e+07	136644
1277	3	83625939	83716823	83671381	90885
1278	3	83716824	83903873	8.38103e+07	187050
1279	3	83903874	84090777	8.39973e+07	186904
1280	3	84090778	84223656	84157217	132879
1281	3	84223657	84683213	84453435	459557
1282	3	84683214	84898728	84790971	215515
1283	3	84898729	85040312	8.49695e+07	141584
1284	3	85040313	86346761	85693537	1306449
1285	3	86346762	86510812	86428787	164051
1286	3	86510813	86761683	86636248	250871
1287	3	86761684	87067051	8.69144e+07	305368
1288	3	87067052	87249810	87158431	182759
1289	3	87249811	87718342	8.74841e+07	468532
1290	3	87718343	88408139	88063241	689797
1291	3	88408140	89039484	88723812	631345
1292	3	89039485	89535423	89287454	495939
1293	3	89535424	90426258	89980841	890835
1294	3	90426259	91488577	90957418	1062319
1295	3	91488578	91650879	9.15697e+07	162302
1296	3	91650880	92010513	9.18307e+07	359634
1297	3	92010514	92218369	9.21144e+07	207856
1298	3	92218370	92460949	9.23397e+07	242580
1299	3	92460950	92597371	9.25292e+07	136422
1300	3	92597372	93050411	9.28239e+07	453040
1301	3	93050412	93805954	93428183	755543
1302	3	93805955	94776969	94291462	971015
1303	3	94776970	95518642	95147806	741673
1304	3	95518643	96492861	96005752	974219
1305	3	96492862	97081324	96787093	588463
1306	3	97081325	97178178	9.71298e+07	96854
1307	3	97178179	97298385	97238282	120207
1308	3	97298386	98804340	98051363	1505955
1309	3	98804341	100055089	99429715	1250749
1310	3	100055090	100295771	1.00175e+08	240682
1311	3	100295772	100623404	100459588	327633
1312	3	100623405	100879768	1.00752e+08	256364
1313	3	100879769	101041816	1.00961e+08	162048
1314	3	101041817	101189309	101115563	147493
1315	3	101189310	101386239	1.01288e+08	196930
1316	3	101386240	101652475	1.01519e+08	266236
1317	3	101652476	101813213	1.01733e+08	160738
1318	3	101813214	102059936	101936575	246723
1319	3	102059937	102270410	1.02165e+08	210474
1320	3	102270411	102407078	1.02339e+08	136668
1321	3	102407079	102656534	1.02532e+08	249456
1322	3	102656535	102751099	102703817	94565
1323	3	102751100	102914059	1.02833e+08	162960
1324	3	102914060	103146955	1.03031e+08	232896
1325	3	103146956	103408024	103277490	261069
1326	3	103408025	103559461	103483743	151437
1327	3	103559462	103737175	1.03648e+08	177714
1328	3	103737176	104113038	103925107	375863
1329	3	104113039	104802040	1.04458e+08	689002
1330	3	104802041	105385204	1.05094e+08	583164
1331	3	105385205	106069748	1.05727e+08	684544
1332	3	106069749	106719917	106394833	650169
1333	3	106719918	107357271	1.07039e+08	637354
1334	3	107357272	107779796	107568534	422525
1335	3	107779797	108043883	107911840	264087
1336	3	108043884	108271310	108157597	227427
1337	3	108271311	108569600	1.0842e+08	298290
1338	3	108569601	108702616	1.08636e+08	133016
1339	3	108702617	108982544	1.08843e+08	279928
1340	3	108982545	109290701	109136623	308157
1341	3	109290702	109566227	1.09428e+08	275526
1342	3	109566228	110199950	109883089	633723
1343	3	110199951	110428930	1.10314e+08	228980
1344	3	110428931	110551826	1.1049e+08	122896
1345	3	110551827	110727715	110639771	175889
1346	3	110727716	110943213	1.10835e+08	215498
1347	3	110943214	111178852	111061033	235639
1348	3	111178853	111356355	111267604	177503
1349	3	111356356	111823211	1.1159e+08	466856
1350	3	111823212	112138652	111980932	315441
1351	3	112138653	112327365	112233009	188713
1352	3	112327366	112515393	1.12421e+08	188028
1353	3	112515394	112809476	112662435	294083
1354	3	112809477	112954204	1.12882e+08	144728
1355	3	112954205	113125889	113040047	171685
1356	3	113125890	113350046	113237968	224157
1357	3	113350047	113908624	1.13629e+08	558578
1358	3	113908625	114439192	1.14174e+08	530568
1359	3	114439193	115441863	114940528	1002671
1360	3	115441864	115826009	1.15634e+08	384146
1361	3	115826010	116149203	1.15988e+08	323194
1362	3	116149204	116305465	1.16227e+08	156262
1363	3	116305466	116431337	1.16368e+08	125872
1364	3	116431338	116552161	1.16492e+08	120824
1365	3	116552162	116725815	1.16639e+08	173654
1366	3	116725816	116883257	1.16805e+08	157442
1367	3	116883258	117075194	116979226	191937
1368	3	117075195	117320434	1.17198e+08	245240
1369	3	117320435	117468946	1.17395e+08	148512
1370	3	117468947	117973799	117721373	504853
1371	3	117973800	118215004	118094402	241205
1372	3	118215005	118911596	1.18563e+08	696592
1373	3	118911597	119682247	119296922	770651
1374	3	119682248	120194477	1.19938e+08	512230
1375	3	120194478	120587437	1.20391e+08	392960
1376	3	120587438	120992718	120790078	405281
1377	3	120992719	121915212	1.21454e+08	922494
1378	3	121915213	122318218	1.22117e+08	403006
1379	3	122318219	123051157	122684688	732939
1380	3	123051158	124374420	123712789	1323263
1381	3	124374421	125313362	1.24844e+08	938942
1382	3	125313363	126122314	1.25718e+08	808952
1383	3	126122315	126592529	126357422	470215
1384	3	126592530	127077766	126835148	485237
1385	3	127077767	127464172	1.27271e+08	386406
1386	3	127464173	127819036	1.27642e+08	354864
1387	3	127819037	128127108	1.27973e+08	308072
1388	3	128127109	128455697	128291403	328589
1389	3	128455698	128937383	1.28697e+08	481686
1390	3	128937384	129723712	129330548	786329
1391	3	129723713	130077659	129900686	353947
1392	3	130077660	130708314	130392987	630655
1393	3	130708315	130998344	1.30853e+08	290030
1394	3	130998345	131814490	1.31406e+08	816146
1395	3	131814491	132247442	1.32031e+08	432952
1396	3	132247443	132774318	1.32511e+08	526876
1397	3	132774319	133113732	1.32944e+08	339414
1398	3	133113733	133548058	1.33331e+08	434326
1399	3	133548059	133779033	133663546	230975
1400	3	133779034	134248749	1.34014e+08	469716
1401	3	134248750	134508679	1.34379e+08	259930
1402	3	134508680	134993978	134751329	485299
1403	3	134993979	135203775	135098877	209797
1404	3	135203776	135574756	135389266	370981
1405	3	135574757	135805413	135690085	230657
1406	3	135805414	136222871	1.36014e+08	417458
1407	3	136222872	136538775	1.36381e+08	315904
1408	3	136538776	137067210	136802993	528435
1409	3	137067211	137549650	1.37308e+08	482440
1410	3	137549651	138320618	1.37935e+08	770968
1411	3	138320619	138552658	1.38437e+08	232040
1412	3	138552659	138665469	138609064	112811
1413	3	138665470	139183973	1.38925e+08	518504
1414	3	139183974	139885944	139534959	701971
1415	3	139885945	140574582	1.4023e+08	688638
1416	3	140574583	140808827	140691705	234245
1417	3	140808828	141392074	141100451	583247
1418	3	141392075	141881553	141636814	489479
1419	3	141881554	142610443	1.42246e+08	728890
1420	3	142610444	144289944	143450194	1679501
1421	3	144289945	145519453	144904699	1229509
1422	3	145519454	145878779	1.45699e+08	359326
1423	3	145878780	146586305	1.46233e+08	707526
1424	3	146586306	147231057	1.46909e+08	644752
1425	3	147231058	148320086	147775572	1089029
1426	3	148320087	148616469	148468278	296383
1427	3	148616470	149433289	1.49025e+08	816820
1428	3	149433290	150215824	149824557	782535
1429	3	150215825	150474942	1.50345e+08	259118
1430	3	150474943	151077809	150776376	602867
1431	3	151077810	151591087	1.51334e+08	513278
1432	3	151591088	151973315	1.51782e+08	382228
1433	3	151973316	152345112	152159214	371797
1434	3	152345113	152658344	1.52502e+08	313232
1435	3	152658345	153024772	1.52842e+08	366428
1436	3	153024773	153718178	1.53371e+08	693406
1437	3	153718179	154133600	1.53926e+08	415422
1438	3	154133601	154771662	1.54453e+08	638062
1439	3	154771663	155489317	155130490	717655
1440	3	155489318	155920235	1.55705e+08	430918
1441	3	155920236	157067822	156494029	1147587
1442	3	157067823	157781693	157424758	713871
1443	3	157781694	158243253	1.58012e+08	461560
1444	3	158243254	158935231	1.58589e+08	691978
1445	3	158935232	160052268	159493750	1117037
1446	3	160052269	160551607	160301938	499339
1447	3	160551608	161279862	160915735	728255
1448	3	161279863	161980258	1.6163e+08	700396
1449	3	161980259	162481294	1.62231e+08	501036
1450	3	162481295	162928994	1.62705e+08	447700
1451	3	162928995	164117284	1.63523e+08	1188290
1452	3	164117285	165315774	1.64717e+08	1198490
1453	3	165315775	166004717	165660246	688943
1454	3	166004718	166502456	166253587	497739
1455	3	166502457	167089568	1.66796e+08	587112
1456	3	167089569	167728236	1.67409e+08	638668
1457	3	167728237	168157840	1.67943e+08	429604
1458	3	168157841	168523347	168340594	365507
1459	3	168523348	169377143	1.6895e+08	853796
1460	3	169377144	170154110	169765627	776967
1461	3	170154111	170594253	170374182	440143
1462	3	170594254	170826052	170710153	231799
1463	3	170826053	171466594	1.71146e+08	640542
1464	3	171466595	172087980	1.71777e+08	621386
1465	3	172087981	172492688	1.7229e+08	404708
1466	3	172492689	173094081	172793385	601393
1467	3	173094082	173396961	1.73246e+08	302880
1468	3	173396962	174572841	1.73985e+08	1175880
1469	3	174572842	175328094	174950468	755253
1470	3	175328095	175751661	175539878	423567
1471	3	175751662	176558361	1.76155e+08	806700
1472	3	176558362	178331424	177444893	1773063
1473	3	178331425	178782030	1.78557e+08	450606
1474	3	178782031	179423348	1.79103e+08	641318
1475	3	179423349	179897740	1.79661e+08	474392
1476	3	179897741	180652113	180274927	754373
1477	3	180652114	181256292	180954203	604179
1478	3	181256293	181820608	1.81538e+08	564316
1479	3	181820609	182064774	1.81943e+08	244166
1480	3	182064775	182286064	1.82175e+08	221290
1481	3	182286065	182768766	1.82527e+08	482702
1482	3	182768767	183341777	183055272	573011
1483	3	183341778	184007280	183674529	665503
1484	3	184007281	185364799	184686040	1357519
1485	3	185364800	185814025	1.85589e+08	449226
1486	3	185814026	186471403	1.86143e+08	657378
1487	3	186471404	186643608	186557506	172205
1488	3	186643609	187393791	187018700	750183
1489	3	187393792	188084844	187739318	691053
1490	3	188084845	188800806	1.88443e+08	715962
1491	3	188800807	189109747	188955277	308941
1492	3	189109748	189706169	1.89408e+08	596422
1493	3	189706170	190057086	189881628	350917
1494	3	190057087	190388109	190222598	331023
1495	3	190388110	190889157	1.90639e+08	501048
1496	3	190889158	191994070	191441614	1104913
1497	3	191994071	192381083	192187577	387013
1498	3	192381084	192736822	192558953	355739
1499	3	192736823	192999724	1.92868e+08	262902
1500	3	192999725	193179958	1.9309e+08	180234
1501	3	193179959	193663938	1.93422e+08	483980
1502	3	193663939	194068088	1.93866e+08	404150
1503	3	194068089	194568735	194318412	500647
1504	3	194568736	195253844	194911290	685109
1505	3	195253845	195870388	1.95562e+08	616544
1506	3	195870389	196414502	1.96142e+08	544114
1507	3	196414503	196804069	196609286	389567
1508	3	196804070	197108934	196956502	304865
1509	3	197108935	198453005	197780970	1344071
1510	3	198453006	199384239	1.98919e+08	931234
1511	3	199384240	200053802	199719021	669563
1512	3	200053803	200348026	2.00201e+08	294224
1513	3	200348027	200611568	2.0048e+08	263542
1514	3	200611569	201050650	2.00831e+08	439082
1515	3	201050651	201711674	2.01381e+08	661024
1516	3	201711675	202230079	201970877	518405
1517	3	202230080	202486167	2.02358e+08	256088
1518	3	202486168	202841913	2.02664e+08	355746
1519	3	202841914	203478169	2.0316e+08	636256
1520	3	203478170	203748711	2.03613e+08	270542
1521	3	203748712	204354269	2.04051e+08	605558
1522	3	204354270	204850774	204602522	496505
1523	3	204850775	205369791	205110283	519017
1524	3	205369792	205920835	2.05645e+08	551044
1525	3	205920836	206693917	2.06307e+08	773082
1526	3	206693918	207149942	206921930	456025
1527	3	207149943	207584376	2.07367e+08	434434
1528	3	207584377	208124325	207854351	539949
1529	3	208124326	208336408	208230367	212083
1530	3	208336409	208984944	2.08661e+08	648536
1531	3	208984945	209365360	2.09175e+08	380416
1532	3	209365361	209618416	2.09492e+08	253056
1533	3	209618417	210149565	209883991	531149
1534	3	210149566	210665797	2.10408e+08	516232
1535	3	210665798	211385580	211025689	719783
1536	3	211385581	212054229	211719905	668649
1537	3	212054230	212923269	2.12489e+08	869040
1538	3	212923270	213455847	2.1319e+08	532578
1539	3	213455848	213925523	2.13691e+08	469676
1540	3	213925524	214289554	214107539	364031
1541	3	214289555	215185439	214737497	895885
1542	3	215185440	215790972	215488206	605533
1543	3	215790973	216210495	216000734	419523
1544	3	216210496	216758504	216484500	548009
1545	3	216758505	217282816	2.17021e+08	524312
1546	3	217282817	217603803	217443310	320987
1547	3	217603804	218022170	217812987	418367
1548	3	218022171	218920887	218471529	898717
1549	3	218920888	219678039	2.19299e+08	757152
1550	3	219678040	220112027	2.19895e+08	433988
1551	3	220112028	220465972	220289000	353945
1552	3	220465973	220830123	220648048	364151
1553	3	220830124	221089230	220959677	259107
1554	3	221089231	221471905	221280568	382675
1555	3	221471906	221985144	221728525	513239
1556	3	221985145	222174799	222079972	189655
1557	3	222174800	222679306	222427053	504507
1558	3	222679307	223080758	2.2288e+08	401452
1559	3	223080759	223776088	2.23428e+08	695330
1560	3	223776089	224007967	223892028	231879
1561	3	224007968	224569112	224288540	561145
1562	3	224569113	224746572	2.24658e+08	177460
1563	3	224746573	225392725	225069649	646153
1564	3	225392726	225913664	225653195	520939
1565	3	225913665	226336670	2.26125e+08	423006
1566	3	226336671	226722937	226529804	386267
1567	3	226722938	227502300	227112619	779363
1568	3	227502301	228063500	2.27783e+08	561200
1569	3	228063501	228605423	228334462	541923
1570	3	228605424	228874424	228739924	269001
1571	3	228874425	229290356	2.29082e+08	415932
1572	3	229290357	229750386	2.2952e+08	460030
1573	3	229750387	230328927	230039657	578541
1574	3	230328928	230812267	2.30571e+08	483340
1575	3	230812268	231462734	231137501	650467
1576	3	231462735	231949668	2.31706e+08	486934
1577	3	231949669	232245527	232097598	295859
1578	4	4	214504	107254	214501
1579	4	214505	430751	322628	216247
1580	4	430752	807776	619264	377025
1581	4	807777	1554355	1181066	746579
1582	4	1554356	2602527	2.07844e+06	1048172
1583	4	2602528	2872507	2.73752e+06	269980
1584	4	2872508	3030799	2.95165e+06	158292
1585	4	3030800	3409211	3.22001e+06	378412
1586	4	3409212	4211677	3.81044e+06	802466
1587	4	4211678	4689243	4.45046e+06	477566
1588	4	4689244	5088307	4.88878e+06	399064
1589	4	5088308	5455167	5.27174e+06	366860
1590	4	5455168	5745880	5600524	290713
1591	4	5745881	6305979	6025930	560099
1592	4	6305980	6632138	6469059	326159
1593	4	6632139	7066907	6849523	434769
1594	4	7066908	7270030	7168469	203123
1595	4	7270031	7572929	7421480	302899
1596	4	7572930	8174509	7.87372e+06	601580
1597	4	8174510	8751218	8462864	576709
1598	4	8751219	9271038	9.01113e+06	519820
1599	4	9271039	9850730	9.56088e+06	579692
1600	4	9850731	10338445	10094588	487715
1601	4	10338446	10710161	1.05243e+07	371716
1602	4	10710162	11275397	1.09928e+07	565236
1603	4	11275398	11884871	1.15801e+07	609474
1604	4	11884872	12510606	12197739	625735
1605	4	12510607	12999505	12755056	488899
1606	4	12999506	13310318	13154912	310813
1607	4	13310319	13854244	1.35823e+07	543926
1608	4	13854245	14074947	13964596	220703
1609	4	14074948	14520315	1.42976e+07	445368
1610	4	14520316	15219760	14870038	699445
1611	4	15219761	15442038	1.53309e+07	222278
1612	4	15442039	15962190	1.57021e+07	520152
1613	4	15962191	16339442	1.61508e+07	377252
1614	4	16339443	16982341	16660892	642899
1615	4	16982342	17547715	1.7265e+07	565374
1616	4	17547716	17849353	1.76985e+07	301638
1617	4	17849354	18709132	18279243	859779
1618	4	18709133	18925748	1.88174e+07	216616
1619	4	18925749	19405223	19165486	479475
1620	4	19405224	20015968	19710596	610745
1621	4	20015969	20404243	20210106	388275
1622	4	20404244	20795658	20599951	391415
1623	4	20795659	21779801	21287730	984143
1624	4	21779802	22554869	2.21673e+07	775068
1625	4	22554870	23640869	2.30979e+07	1086000
1626	4	23640870	24443014	24041942	802145
1627	4	24443015	24996128	2.47196e+07	553114
1628	4	24996129	25661398	2.53288e+07	665270
1629	4	25661399	26194687	25928043	533289
1630	4	26194688	26831350	26513019	636663
1631	4	26831351	27354560	2.7093e+07	523210
1632	4	27354561	28114373	27734467	759813
1633	4	28114374	28826115	2.84702e+07	711742
1634	4	28826116	29260764	29043440	434649
1635	4	29260765	29370288	2.93155e+07	109524
1636	4	29370289	29871935	29621112	501647
1637	4	29871936	30402035	3.0137e+07	530100
1638	4	30402036	30877792	30639914	475757
1639	4	30877793	31422471	31150132	544679
1640	4	31422472	33045222	32233847	1622751
1641	4	33045223	34218968	3.36321e+07	1173746
1642	4	34218969	34927764	3.45734e+07	708796
1643	4	34927765	35542385	35235075	614621
1644	4	35542386	35927985	3.57352e+07	385600
1645	4	35927986	36342186	36135086	414201
1646	4	36342187	37197837	36770012	855651
1647	4	37197838	37550522	37374180	352685
1648	4	37550523	38374398	3.79625e+07	823876
1649	4	38374399	38857432	3.86159e+07	483034
1650	4	38857433	39519407	39188420	661975
1651	4	39519408	40565777	4.00426e+07	1046370
1652	4	40565778	41393949	4.09799e+07	828172
1653	4	41393950	42234868	41814409	840919
1654	4	42234869	42600813	42417841	365945
1655	4	42600814	42971231	4.2786e+07	370418
1656	4	42971232	43087453	4.30293e+07	116222
1657	4	43087454	43875185	4.34813e+07	787732
1658	4	43875186	44218610	44046898	343425
1659	4	44218611	44431112	4.43249e+07	212502
1660	4	44431113	44723922	4.45775e+07	292810
1661	4	44723923	45027094	4.48755e+07	303172
1662	4	45027095	45212352	4.51197e+07	185258
1663	4	45212353	45381171	45296762	168819
1664	4	45381172	45489627	4.54354e+07	108456
1665	4	45489628	45622166	45555897	132539
1666	4	45622167	45854132	4.57381e+07	231966
1667	4	45854133	46390095	46122114	535963
1668	4	46390096	46535949	4.6463e+07	145854
1669	4	46535950	46854531	4.66952e+07	318582
1670	4	46854532	47568069	4.72113e+07	713538
1671	4	47568070	47944831	4.77565e+07	376762
1672	4	47944832	48622177	4.82835e+07	677346
1673	4	48622178	49258506	48940342	636329
1674	4	49258507	49987012	4.96228e+07	728506
1675	4	49987013	50891647	50439330	904635
1676	4	50891648	51450842	51171245	559195
1677	4	51450843	51652266	5.15516e+07	201424
1678	4	51652267	52066145	51859206	413879
1679	4	52066146	52203529	5.21348e+07	137384
1680	4	52203530	52421854	52312692	218325
1681	4	52421855	52547996	5.24849e+07	126142
1682	4	52547997	52694428	5.26212e+07	146432
1683	4	52694429	52854859	52774644	160431
1684	4	52854860	53324933	5.30899e+07	470074
1685	4	53324934	53761117	5.3543e+07	436184
1686	4	53761118	54259042	54010080	497925
1687	4	54259043	54681638	5.44703e+07	422596
1688	4	54681639	54906594	5.47941e+07	224956
1689	4	54906595	55170797	55038696	264203
1690	4	55170798	55375999	5.52734e+07	205202
1691	4	55376000	55832330	55604165	456331
1692	4	55832331	56090035	55961183	257705
1693	4	56090036	56317067	5.62036e+07	227032
1694	4	56317068	56667259	5.64922e+07	350192
1695	4	56667260	56854776	56761018	187517
1696	4	56854777	57398946	5.71269e+07	544170
1697	4	57398947	58172537	57785742	773591
1698	4	58172538	59004306	58588422	831769
1699	4	59004307	59851306	5.94278e+07	847000
1700	4	59851307	60540721	60196014	689415
1701	4	60540722	61082957	6.08118e+07	542236
1702	4	61082958	61286192	61184575	203235
1703	4	61286193	61408808	6.13475e+07	122616
1704	4	61408809	61544549	61476679	135741
1705	4	61544550	62390403	6.19675e+07	845854
1706	4	62390404	62547098	62468751	156695
1707	4	62547099	63163202	6.28552e+07	616104
1708	4	63163203	63460043	63311623	296841
1709	4	63460044	64168185	6.38141e+07	708142
1710	4	64168186	65080049	6.46241e+07	911864
1711	4	65080050	65782846	65431448	702797
1712	4	65782847	66353848	6.60683e+07	571002
1713	4	66353849	66972523	66663186	618675
1714	4	66972524	67225345	6.70989e+07	252822
1715	4	67225346	67342955	6.72842e+07	117610
1716	4	67342956	67431923	6.73874e+07	88968
1717	4	67431924	67593584	67512754	161661
1718	4	67593585	68738716	6.81662e+07	1145132
1719	4	68738717	69997148	6.93679e+07	1258432
1720	4	69997149	70368444	7.01828e+07	371296
1721	4	70368445	70631082	7.04998e+07	262638
1722	4	70631083	71041297	70836190	410215
1723	4	71041298	71305803	7.11736e+07	264506
1724	4	71305804	71732676	71519240	426873
1725	4	71732677	72273140	7.20029e+07	540464
1726	4	72273141	72502233	72387687	229093
1727	4	72502234	72704570	72603402	202337
1728	4	72704571	72936534	7.28206e+07	231964
1729	4	72936535	73484200	7.32104e+07	547666
1730	4	73484201	73694989	73589595	210789
1731	4	73694990	73858347	7.37767e+07	163358
1732	4	73858348	74033515	7.39459e+07	175168
1733	4	74033516	74692660	74363088	659145
1734	4	74692661	75099896	7.48963e+07	407236
1735	4	75099897	75427754	7.52638e+07	327858
1736	4	75427755	76361513	75894634	933759
1737	4	76361514	77365588	76863551	1004075
1738	4	77365589	77608617	77487103	243029
1739	4	77608618	77917232	77762925	308615
1740	4	77917233	78472119	78194676	554887
1741	4	78472120	78953138	78712629	481019
1742	4	78953139	79184757	79068948	231619
1743	4	79184758	79421483	7.93031e+07	236726
1744	4	79421484	80097561	7.97595e+07	676078
1745	4	80097562	80966626	80532094	869065
1746	4	80966627	81496229	81231428	529603
1747	4	81496230	81735120	81615675	238891
1748	4	81735121	81978368	8.18567e+07	243248
1749	4	81978369	82150566	8.20645e+07	172198
1750	4	82150567	82619524	8.2385e+07	468958
1751	4	82619525	83332360	8.29759e+07	712836
1752	4	83332361	83685818	8.35091e+07	353458
1753	4	83685819	83878524	8.37822e+07	192706
1754	4	83878525	84090781	83984653	212257
1755	4	84090782	84432722	84261752	341941
1756	4	84432723	84700996	8.45669e+07	268274
1757	4	84700997	84937041	84819019	236045
1758	4	84937042	85169072	85053057	232031
1759	4	85169073	85516906	8.5343e+07	347834
1760	4	85516907	86164275	85840591	647369
1761	4	86164276	86619364	86391820	455089
1762	4	86619365	86920548	8.677e+07	301184
1763	4	86920549	87246320	8.70834e+07	325772
1764	4	87246321	87502973	87374647	256653
1765	4	87502974	87740291	8.76216e+07	237318
1766	4	87740292	87979041	8.78597e+07	238750
1767	4	87979042	88154913	8.8067e+07	175872
1768	4	88154914	88285969	8.82204e+07	131056
1769	4	88285970	88619895	8.84529e+07	333926
1770	4	88619896	89316782	88968339	696887
1771	4	89316783	90031159	89673971	714377
1772	4	90031160	90701656	90366408	670497
1773	4	90701657	90847939	90774798	146283
1774	4	90847940	90950571	9.08993e+07	102632
1775	4	90950572	91086383	9.10185e+07	135812
1776	4	91086384	91228778	91157581	142395
1777	4	91228779	91342256	9.12855e+07	113478
1778	4	91342257	91885461	91613859	543205
1779	4	91885462	93107125	9.24963e+07	1221664
1780	4	93107126	93815190	93461158	708065
1781	4	93815191	94595955	94205573	780765
1782	4	94595956	95271224	94933590	675269
1783	4	95271225	95766878	9.55191e+07	495654
1784	4	95766879	96078082	9.59225e+07	311204
1785	4	96078083	96273185	96175634	195103
1786	4	96273186	96396273	9.63347e+07	123088
1787	4	96396274	96474381	9.64353e+07	78108
1788	4	96474382	96624298	96549340	149917
1789	4	96624299	96749228	9.66868e+07	124930
1790	4	96749229	97321626	9.70354e+07	572398
1791	4	97321627	98052167	97686897	730541
1792	4	98052168	98778860	98415514	726693
1793	4	98778861	99432521	99105691	653661
1794	4	99432522	100286830	99859676	854309
1795	4	100286831	100886800	1.00587e+08	599970
1796	4	100886801	101642260	1.01265e+08	755460
1797	4	101642261	102303260	1.01973e+08	661000
1798	4	102303261	102973513	102638387	670253
1799	4	102973514	103601310	103287412	627797
1800	4	103601311	104617158	1.04109e+08	1015848
1801	4	104617159	105338952	1.04978e+08	721794
1802	4	105338953	106575421	105957187	1236469
1803	4	106575422	107240263	1.06908e+08	664842
1804	4	107240264	107923130	107581697	682867
1805	4	107923131	108631672	1.08277e+08	708542
1806	4	108631673	109078232	1.08855e+08	446560
1807	4	109078233	109255464	1.09167e+08	177232
1808	4	109255465	109448321	109351893	192857
1809	4	109448322	109591344	109519833	143023
1810	4	109591345	109765704	1.09679e+08	174360
1811	4	109765705	109996047	109880876	230343
1812	4	109996048	110138256	110067152	142209
1813	4	110138257	110252310	1.10195e+08	114054
1814	4	110252311	110582578	1.10417e+08	330268
1815	4	110582579	110762824	1.10673e+08	180246
1816	4	110762825	110918435	110840630	155611
1817	4	110918436	111175858	111047147	257423
1818	4	111175859	111296343	111236101	120485
1819	4	111296344	112064726	111680535	768383
1820	4	112064727	112718889	112391808	654163
1821	4	112718890	112842074	112780482	123185
1822	4	112842075	113134579	112988327	292505
1823	4	113134580	113412014	113273297	277435
1824	4	113412015	113883618	1.13648e+08	471604
1825	4	113883619	114152418	1.14018e+08	268800
1826	4	114152419	114309280	1.14231e+08	156862
1827	4	114309281	114560034	1.14435e+08	250754
1828	4	114560035	114819835	114689935	259801
1829	4	114819836	114928936	114874386	109101
1830	4	114928937	115148164	1.15039e+08	219228
1831	4	115148165	115443242	1.15296e+08	295078
1832	4	115443243	115564461	115503852	121219
1833	4	115564462	115794334	115679398	229873
1834	4	115794335	115988988	1.15892e+08	194654
1835	4	115988989	116138373	116063681	149385
1836	4	116138374	116371286	116254830	232913
1837	4	116371287	116497618	1.16434e+08	126332
1838	4	116497619	116708188	1.16603e+08	210570
1839	4	116708189	116901644	1.16805e+08	193456
1840	4	116901645	117110678	1.17006e+08	209034
1841	4	117110679	117326147	117218413	215469
1842	4	117326148	117543368	117434758	217221
1843	4	117543369	117709683	117626526	166315
1844	4	117709684	117949761	1.1783e+08	240078
1845	4	117949762	118412890	118181326	463129
1846	4	118412891	119100770	1.18757e+08	687880
1847	4	119100771	119618127	119359449	517357
1848	4	119618128	119776904	119697516	158777
1849	4	119776905	119901221	119839063	124317
1850	4	119901222	120087082	119994152	185861
1851	4	120087083	120283435	120185259	196353
1852	4	120283436	120468047	1.20376e+08	184612
1853	4	120468048	120603478	120535763	135431
1854	4	120603479	120869386	1.20736e+08	265908
1855	4	120869387	121029930	1.2095e+08	160544
1856	4	121029931	121449677	121239804	419747
1857	4	121449678	121677449	1.21564e+08	227772
1858	4	121677450	121833507	1.21755e+08	156058
1859	4	121833508	122054269	1.21944e+08	220762
1860	4	122054270	122331269	1.22193e+08	277000
1861	4	122331270	122576877	1.22454e+08	245608
1862	4	122576878	122853744	122715311	276867
1863	4	122853745	123009787	122931766	156043
1864	4	123009788	123138058	123073923	128271
1865	4	123138059	123685587	123411823	547529
1866	4	123685588	124091896	123888742	406309
1867	4	124091897	124827811	124459854	735915
1868	4	124827812	125092653	1.2496e+08	264842
1869	4	125092654	125181470	125137062	88817
1870	4	125181471	125324379	125252925	142909
1871	4	125324380	125507064	125415722	182685
1872	4	125507065	125870712	1.25689e+08	363648
1873	4	125870713	126495789	126183251	625077
1874	4	126495790	126648109	1.26572e+08	152320
1875	4	126648110	127009638	126828874	361529
1876	4	127009639	127118986	1.27064e+08	109348
1877	4	127118987	127242850	1.27181e+08	123864
1878	4	127242851	127752705	127497778	509855
1879	4	127752706	128039481	1.27896e+08	286776
1880	4	128039482	128158229	1.28099e+08	118748
1881	4	128158230	128454605	1.28306e+08	296376
1882	4	128454606	128841450	128648028	386845
1883	4	128841451	129174525	129007988	333075
1884	4	129174526	129364757	1.2927e+08	190232
1885	4	129364758	129480857	1.29423e+08	116100
1886	4	129480858	129669581	1.29575e+08	188724
1887	4	129669582	129969253	1.29819e+08	299672
1888	4	129969254	130309910	130139582	340657
1889	4	130309911	130526368	1.30418e+08	216458
1890	4	130526369	131284810	1.30906e+08	758442
1891	4	131284811	131850456	1.31568e+08	565646
1892	4	131850457	132320787	132085622	470331
1893	4	132320788	132910207	1.32615e+08	589420
1894	4	132910208	133031572	132970890	121365
1895	4	133031573	133230057	133130815	198485
1896	4	133230058	133583290	133406674	353233
1897	4	133583291	133745696	1.33664e+08	162406
1898	4	133745697	133915276	1.3383e+08	169580
1899	4	133915277	134484260	1.342e+08	568984
1900	4	134484261	134859629	134671945	375369
1901	4	134859630	134973385	1.34917e+08	113756
1902	4	134973386	135427469	1.352e+08	454084
1903	4	135427470	135766241	1.35597e+08	338772
1904	4	135766242	136055350	135910796	289109
1905	4	136055351	136390952	1.36223e+08	335602
1906	4	136390953	136962361	136676657	571409
1907	4	136962362	137534996	137248679	572635
1908	4	137534997	138190349	137862673	655353
1909	4	138190350	139884283	1.39037e+08	1693934
1910	4	139884284	140564329	1.40224e+08	680046
1911	4	140564330	140782091	1.40673e+08	217762
1912	4	140782092	141581466	141181779	799375
1913	4	141581467	141845743	141713605	264277
1914	4	141845744	142211024	142028384	365281
1915	4	142211025	142340979	142276002	129955
1916	4	142340980	142477559	1.42409e+08	136580
1917	4	142477560	143410314	142943937	932755
1918	4	143410315	143976597	143693456	566283
1919	4	143976598	144320491	1.44149e+08	343894
1920	4	144320492	144554114	144437303	233623
1921	4	144554115	144950309	144752212	396195
1922	4	144950310	145096242	145023276	145933
1923	4	145096243	145408162	1.45252e+08	311920
1924	4	145408163	145966629	145687396	558467
1925	4	145966630	146154474	146060552	187845
1926	4	146154475	146565466	1.4636e+08	410992
1927	4	146565467	146667913	146616690	102447
1928	4	146667914	146814086	146741000	146173
1929	4	146814087	146958218	1.46886e+08	144132
1930	4	146958219	147474824	1.47217e+08	516606
1931	4	147474825	148388854	1.47932e+08	914030
1932	4	148388855	148787797	148588326	398943
1933	4	148787798	149189650	148988724	401853
1934	4	149189651	149852747	149521199	663097
1935	4	149852748	150145445	1.49999e+08	292698
1936	4	150145446	150346164	150245805	200719
1937	4	150346165	150829931	150588048	483767
1938	4	150829932	151466642	151148287	636711
1939	4	151466643	152650463	152058553	1183821
1940	4	152650464	153530473	1.5309e+08	880010
1941	4	153530474	154072045	1.53801e+08	541572
1942	4	154072046	154764861	1.54418e+08	692816
1943	4	154764862	155460787	1.55113e+08	695926
1944	4	155460788	156375516	155918152	914729
1945	4	156375517	157263487	156819502	887971
1946	4	157263488	158290916	157777202	1027429
1947	4	158290917	158890954	1.58591e+08	600038
1948	4	158890955	160553485	159722220	1662531
1949	4	160553486	161245281	1.60899e+08	691796
1950	4	161245282	162151454	161698368	906173
1951	4	162151455	162970299	162560877	818845
1952	4	162970300	164025905	1.63498e+08	1055606
1953	4	164025906	164808669	1.64417e+08	782764
1954	4	164808670	165732837	1.65271e+08	924168
1955	4	165732838	165993424	165863131	260587
1956	4	165993425	166535891	166264658	542467
1957	4	166535892	167223971	1.6688e+08	688080
1958	4	167223972	168296437	1.6776e+08	1072466
1959	4	168296438	168779788	168538113	483351
1960	4	168779789	169176540	1.68978e+08	396752
1961	4	169176541	169434132	1.69305e+08	257592
1962	4	169434133	169883990	1.69659e+08	449858
1963	4	169883991	170059415	169971703	175425
1964	4	170059416	170418447	1.70239e+08	359032
1965	4	170418448	170987756	170703102	569309
1966	4	170987757	171426064	1.71207e+08	438308
1967	4	171426065	171965775	171695920	539711
1968	4	171965776	173023170	172494473	1057395
1969	4	173023171	173421105	173222138	397935
1970	4	173421106	173953616	173687361	532511
1971	4	173953617	174627696	1.74291e+08	674080
1972	4	174627697	175410363	175019030	782667
1973	4	175410364	175807641	1.75609e+08	397278
1974	4	175807642	176170374	175989008	362733
1975	4	176170375	176484089	176327232	313715
1976	4	176484090	177340043	1.76912e+08	855954
1977	4	177340044	178003574	177671809	663531
1978	4	178003575	178330706	1.78167e+08	327132
1979	4	178330707	178890298	1.78611e+08	559592
1980	4	178890299	179196498	1.79043e+08	306200
1981	4	179196499	179471192	1.79334e+08	274694
1982	4	179471193	179692191	179581692	220999
1983	4	179692192	180755250	180223721	1063059
1984	4	180755251	182355304	1.81555e+08	1600054
1985	4	182355305	182759346	1.82557e+08	404042
1986	4	182759347	183097483	182928415	338137
1987	4	183097484	183448720	183273102	351237
1988	4	183448721	184527388	1.83988e+08	1078668
1989	4	184527389	185501770	1.85015e+08	974382
1990	4	185501771	186049518	1.85776e+08	547748
1991	4	186049519	186493971	186271745	444453
1992	4	186493972	187258888	186876430	764917
1993	4	187258889	187770584	1.87515e+08	511696
1994	4	187770585	188763928	1.88267e+08	993344
1995	4	188763929	189354089	189059009	590161
1996	4	189354090	189748894	189551492	394805
1997	4	189748895	190434142	1.90092e+08	685248
1998	4	190434143	191212111	190823127	777969
[truncated: 2,099 more rows]
